# Supplementary material for: Prognostic value of RNA methylation-related genes in gastric adenocarcinoma based on bioinformatics
Source: PeerJ. 2024 Feb 29;12:e16951. doi: 10.7717/peerj.16951 (PMC10909369; doi:10.7717/peerj.16951)
Supplement: Supplemental Information 17 [file peerj-12-16951-s017.zip]

Archive with 2 entries (2 files):
- Clinical data of TCGA in GC.xlsx
- __MACOSX/._Clinical data of TCGA in GC.xlsx
