# Supplementary material for: Prognostic value of RNA methylation-related genes in gastric adenocarcinoma based on bioinformatics
Source: PeerJ. 2024 Feb 29;12:e16951. doi: 10.7717/peerj.16951 (PMC10909369; doi:10.7717/peerj.16951)
Supplement: Supplemental Information 17 [file peerj-12-16951-s017.zip › Clinical data of TCGA in GC.xlsx]

## Sheet: combined_study_clinical_data (7
Patient ID	Sample ID	Diagnosis Age	American Joint Committee on Cancer Metastasis Stage Code	Neoplasm Disease Lymph Node Stage American Joint Committee on Cancer Code	Neoplasm Disease Stage American Joint Committee on Cancer Code	American Joint Committee on Cancer Publication Version Type	American Joint Committee on Cancer Tumor Stage Code	Disease Free (Months)	Disease Free Status	Overall Survival (Months)	Overall Survival Status	Months of disease-specific survival	Disease-specific Survival status	Progress Free Survival (Months)	Progression Free Status	TMB (nonsynonymous)
TCGA-3M-AB46	TCGA-3M-AB46-01	70	MX	N0	Stage IB	6th	T2b	57.98	0:DiseaseFree	57.98	0:LIVING	NA	NA	NA	NA	NA
TCGA-3M-AB46	TCGA-3M-AB46-01	70	NA	NA	STAGE IB	6TH	NA	58.0268	0:DiseaseFree	58.0268	0:LIVING	58.0268	0:ALIVE OR DEAD TUMOR FREE	58.0268	0:CENSORED	5.53333
TCGA-3M-AB47	TCGA-3M-AB47-01	51	MX	N2	Stage IIIB	6th	T3	12.98	1:Recurred/Progressed	NA	1:DECEASED	NA	NA	NA	NA	NA
TCGA-3M-AB47	TCGA-3M-AB47-01	51	NA	NA	STAGE IIIB	6TH	NA	NA	NA	NA	1:DECEASED	NA	1:DEAD WITH TUMOR	12.9862	1:PROGRESSION	3.56667
TCGA-B7-5816	TCGA-B7-5816-01	51	M0	N0	Stage IIB	7th	T4a	26.68	0:DiseaseFree	26.68	0:LIVING	NA	NA	NA	NA	NA
TCGA-B7-5816	TCGA-B7-5816-01	51	NA	NA	STAGE IIB	7TH	NA	26.6956	0:DiseaseFree	26.6956	0:LIVING	26.6956	0:ALIVE OR DEAD TUMOR FREE	26.6956	0:CENSORED	40.1
TCGA-B7-5816	TCGA-B7-5816-01	51.19	NA	NA	NA	NA	NA	NA	NA	5.62	0:LIVING	NA	NA	NA	NA	NA
TCGA-B7-5818	TCGA-B7-5818-01	62	NA	NA	STAGE IB	7TH	NA	NA	NA	11.704	0:LIVING	11.704	0:ALIVE OR DEAD TUMOR FREE	11.704	0:CENSORED	11.4667
TCGA-B7-5818	TCGA-B7-5818-01	62.4	NA	NA	NA	NA	NA	NA	NA	11.7	0:LIVING	NA	NA	NA	NA	NA
TCGA-B7-5818	TCGA-B7-5818-01	62	M0	N0	Stage IB	7th	T2	11.7	0:DiseaseFree	11.7	0:LIVING	NA	NA	NA	NA	NA
TCGA-B7-A5TI	TCGA-B7-A5TI-01	52	M0	N3	Stage IIIC	7th	T4	19.55	0:DiseaseFree	19.55	0:LIVING	NA	NA	NA	NA	NA
TCGA-B7-A5TI	TCGA-B7-A5TI-01	52	NA	NA	STAGE IIIC	7TH	NA	19.5614	0:DiseaseFree	19.5614	0:LIVING	19.5614	0:ALIVE OR DEAD TUMOR FREE	19.5614	0:CENSORED	18.3667
TCGA-B7-A5TJ	TCGA-B7-A5TJ-01	74	M0	NX	Stage IIB	7th	T4a	11.01	0:DiseaseFree	11.01	0:LIVING	NA	NA	NA	NA	NA
TCGA-B7-A5TJ	TCGA-B7-A5TJ-01	74	NA	NA	STAGE IIB	7TH	NA	11.0136	0:DiseaseFree	11.0136	0:LIVING	11.0136	0:ALIVE OR DEAD TUMOR FREE	11.0136	0:CENSORED	7.53333
TCGA-B7-A5TK	TCGA-B7-A5TK-01	51	M0	NA	Stage IIIA	7th	T4	9.46	0:DiseaseFree	9.46	0:LIVING	NA	NA	NA	NA	NA
TCGA-B7-A5TK	TCGA-B7-A5TK-01	51	NA	NA	STAGE IIIA	7TH	NA	9.46839	0:DiseaseFree	9.46839	0:LIVING	9.46839	0:ALIVE OR DEAD TUMOR FREE	9.46839	0:CENSORED	1.53333
TCGA-B7-A5TN	TCGA-B7-A5TN-01	60	M0	NX	Stage IIB	7th	T4a	9.43	0:DiseaseFree	9.43	0:LIVING	NA	NA	NA	NA	NA
TCGA-B7-A5TN	TCGA-B7-A5TN-01	60	NA	NA	STAGE IIB	7TH	NA	9.43551	0:DiseaseFree	9.43551	0:LIVING	9.43551	0:ALIVE OR DEAD TUMOR FREE	9.43551	0:CENSORED	2.33333
TCGA-BR-4183	TCGA-BR-4183-01	55	M0	N1	Stage IIIA	6th	T3	NA	NA	6.6	1:DECEASED	NA	NA	NA	NA	NA
TCGA-BR-4183	TCGA-BR-4183-01	55	NA	NA	STAGE IIIA	6TH	NA	NA	NA	6.60815	1:DECEASED	6.60815	NA	6.60815	0:CENSORED	1.86667
TCGA-BR-4183	TCGA-BR-4183-01	55.91	NA	NA	NA	NA	NA	NA	0:DiseaseFree	6.6	1:DECEASED	NA	NA	NA	NA	NA
TCGA-BR-4184	TCGA-BR-4184-01	70	MX	N1	Stage IIIA	6th	T3	NA	NA	6.96	1:DECEASED	NA	NA	NA	NA	NA
TCGA-BR-4184	TCGA-BR-4184-01	70	NA	NA	STAGE IIIA	6TH	NA	NA	NA	6.96979	1:DECEASED	6.96979	NA	6.96979	0:CENSORED	104.333
TCGA-BR-4184	TCGA-BR-4184-01	70.68	NA	NA	NA	NA	NA	NA	0:DiseaseFree	6.93	1:DECEASED	NA	NA	NA	NA	NA
TCGA-BR-4186	TCGA-BR-4186-01	NA	NA	NA	NA	NA	NA	NA	NA	NA	NA	NA	NA	NA	NA	NA
TCGA-BR-4187	TCGA-BR-4187-01	56	M0	NX	NA	6th	TX	NA	NA	4.63	1:DECEASED	NA	NA	NA	NA	NA
TCGA-BR-4187	TCGA-BR-4187-01	56	NA	NA	NA	6TH	NA	NA	NA	4.63557	1:DECEASED	4.63557	NA	4.63557	0:CENSORED	1
TCGA-BR-4187	TCGA-BR-4187-01	56.49	NA	NA	NA	NA	NA	NA	0:DiseaseFree	4.63	1:DECEASED	NA	NA	NA	NA	NA
TCGA-BR-4188	TCGA-BR-4188-01	53	M0	N1	NA	6th	TX	NA	NA	7.42	1:DECEASED	NA	NA	NA	NA	NA
TCGA-BR-4188	TCGA-BR-4188-01	53	NA	NA	NA	6TH	NA	NA	NA	7.43006	1:DECEASED	7.43006	NA	7.43006	0:CENSORED	3.46667
TCGA-BR-4188	TCGA-BR-4188-01	53.62	NA	NA	NA	NA	NA	NA	NA	0	0:LIVING	NA	NA	NA	NA	NA
TCGA-BR-4190	TCGA-BR-4190-01	NA	NA	NA	NA	NA	NA	NA	NA	NA	NA	NA	NA	NA	NA	NA
TCGA-BR-4191	TCGA-BR-4191-01	72	NA	NA	NA	6TH	NA	NA	NA	18.345	1:DECEASED	18.345	NA	18.345	0:CENSORED	6.5
TCGA-BR-4191	TCGA-BR-4191-01	72.72	NA	NA	NA	NA	NA	NA	NA	0	0:LIVING	NA	NA	NA	NA	NA
TCGA-BR-4191	TCGA-BR-4191-01	72	M0	N1	NA	6th	TX	NA	NA	18.33	1:DECEASED	NA	NA	NA	NA	NA
TCGA-BR-4194	TCGA-BR-4194-01	NA	NA	NA	NA	NA	NA	NA	NA	NA	NA	NA	NA	NA	NA	NA
TCGA-BR-4195	TCGA-BR-4195-01	NA	NA	NA	NA	NA	NA	NA	NA	NA	NA	NA	NA	NA	NA	NA
TCGA-BR-4196	TCGA-BR-4196-01	NA	NA	NA	NA	NA	NA	NA	NA	NA	NA	NA	NA	NA	NA	NA
TCGA-BR-4197	TCGA-BR-4197-01	NA	NA	NA	NA	NA	NA	NA	NA	NA	NA	NA	NA	NA	NA	NA
TCGA-BR-4199	TCGA-BR-4199-01	NA	NA	NA	NA	NA	NA	NA	NA	NA	NA	NA	NA	NA	NA	NA
TCGA-BR-4200	TCGA-BR-4200-01	NA	NA	NA	NA	NA	NA	NA	NA	NA	NA	NA	NA	NA	NA	NA
TCGA-BR-4201	TCGA-BR-4201-01	66	M0	NX	NA	6th	T2a	NA	NA	30.88	1:DECEASED	NA	NA	NA	NA	NA
TCGA-BR-4201	TCGA-BR-4201-01	66	NA	NA	NA	6TH	NA	NA	NA	30.9038	1:DECEASED	30.9038	NA	30.9038	0:CENSORED	45.0667
TCGA-BR-4201	TCGA-BR-4201-01	66.68	NA	NA	NA	NA	NA	NA	0:DiseaseFree	30.88	1:DECEASED	NA	NA	NA	NA	NA
TCGA-BR-4205	TCGA-BR-4205-01	NA	NA	NA	NA	NA	NA	NA	NA	NA	NA	NA	NA	NA	NA	NA
TCGA-BR-4253	TCGA-BR-4253-01	80.49	NA	NA	NA	NA	NA	NA	NA	0	0:LIVING	NA	NA	NA	NA	NA
TCGA-BR-4253	TCGA-BR-4253-01	80	M0	N1	Stage IIIA	6th	T3	NA	NA	4.07	1:DECEASED	NA	NA	NA	NA	NA
TCGA-BR-4253	TCGA-BR-4253-01	80	NA	NA	STAGE IIIA	6TH	NA	NA	NA	4.07667	1:DECEASED	4.07667	NA	4.07667	0:CENSORED	3.13333
TCGA-BR-4255	TCGA-BR-4255-01	76	M0	N1	Stage IIIA	6th	T3	NA	NA	4.07	1:DECEASED	NA	NA	NA	NA	NA
TCGA-BR-4255	TCGA-BR-4255-01	76	NA	NA	STAGE IIIA	6TH	NA	NA	NA	4.07667	1:DECEASED	4.07667	NA	4.07667	0:CENSORED	1.7
TCGA-BR-4255	TCGA-BR-4255-01	76.37	NA	NA	NA	NA	NA	NA	NA	0	0:LIVING	NA	NA	NA	NA	NA
TCGA-BR-4256	TCGA-BR-4256-01	80.6	NA	NA	NA	NA	NA	NA	NA	0	0:LIVING	NA	NA	NA	NA	NA
TCGA-BR-4256	TCGA-BR-4256-01	80	M0	N1	NA	6th	TX	NA	NA	9.33	1:DECEASED	NA	NA	NA	NA	NA
TCGA-BR-4256	TCGA-BR-4256-01	80	NA	NA	NA	6TH	NA	NA	NA	9.33688	1:DECEASED	9.33688	NA	9.33688	0:CENSORED	31.8
TCGA-BR-4257	TCGA-BR-4257-01	79	M0	NX	NA	6th	TX	NA	NA	9.66	1:DECEASED	NA	NA	NA	NA	NA
TCGA-BR-4257	TCGA-BR-4257-01	79	NA	NA	NA	6TH	NA	NA	NA	9.66565	1:DECEASED	9.66565	NA	9.66565	0:CENSORED	32.6667
TCGA-BR-4257	TCGA-BR-4257-01	79.43	NA	NA	NA	NA	NA	NA	NA	0	0:LIVING	NA	NA	NA	NA	NA
TCGA-BR-4259	TCGA-BR-4259-01	NA	NA	NA	NA	NA	NA	NA	NA	NA	NA	NA	NA	NA	NA	NA
TCGA-BR-4260	TCGA-BR-4260-01	NA	NA	NA	NA	NA	NA	NA	NA	NA	NA	NA	NA	NA	NA	NA
TCGA-BR-4261	TCGA-BR-4261-01	NA	NA	NA	NA	NA	NA	NA	NA	NA	NA	NA	NA	NA	NA	NA
TCGA-BR-4263	TCGA-BR-4263-01	NA	NA	NA	NA	NA	NA	NA	NA	NA	NA	NA	NA	NA	NA	NA
TCGA-BR-4264	TCGA-BR-4264-01	NA	NA	NA	NA	NA	NA	NA	NA	NA	NA	NA	NA	NA	NA	NA
TCGA-BR-4265	TCGA-BR-4265-01	NA	NA	NA	NA	NA	NA	NA	NA	NA	NA	NA	NA	NA	NA	NA
TCGA-BR-4266	TCGA-BR-4266-01	NA	NA	NA	NA	NA	NA	NA	NA	NA	NA	NA	NA	NA	NA	NA
TCGA-BR-4267	TCGA-BR-4267-01	51	M0	N0	Stage IB	6th	T2a	NA	NA	6.18	1:DECEASED	NA	NA	NA	NA	NA
TCGA-BR-4267	TCGA-BR-4267-01	51	NA	NA	STAGE IB	6TH	NA	NA	NA	6.18075	1:DECEASED	6.18075	NA	6.18075	0:CENSORED	2.6
TCGA-BR-4267	TCGA-BR-4267-01	51.2	NA	NA	NA	NA	NA	NA	0:DiseaseFree	6.14	1:DECEASED	NA	NA	NA	NA	NA
TCGA-BR-4270	TCGA-BR-4270-01	NA	NA	NA	NA	NA	NA	NA	NA	NA	NA	NA	NA	NA	NA	NA
TCGA-BR-4271	TCGA-BR-4271-01	NA	NA	NA	NA	NA	NA	NA	NA	NA	NA	NA	NA	NA	NA	NA
TCGA-BR-4272	TCGA-BR-4272-01	NA	NA	NA	NA	NA	NA	NA	NA	NA	NA	NA	NA	NA	NA	NA
TCGA-BR-4273	TCGA-BR-4273-01	NA	NA	NA	NA	NA	NA	NA	NA	NA	NA	NA	NA	NA	NA	NA
TCGA-BR-4274	TCGA-BR-4274-01	NA	NA	NA	NA	NA	NA	NA	NA	NA	NA	NA	NA	NA	NA	NA
TCGA-BR-4276	TCGA-BR-4276-01	NA	NA	NA	NA	NA	NA	NA	NA	NA	NA	NA	NA	NA	NA	NA
TCGA-BR-4277	TCGA-BR-4277-01	NA	NA	NA	NA	NA	NA	NA	NA	NA	NA	NA	NA	NA	NA	NA
TCGA-BR-4278	TCGA-BR-4278-01	NA	NA	NA	NA	NA	NA	NA	NA	NA	NA	NA	NA	NA	NA	NA
TCGA-BR-4279	TCGA-BR-4279-01	43	NA	NA	STAGE II	6TH	NA	NA	NA	9.56702	1:DECEASED	9.56702	NA	9.56702	0:CENSORED	1.26667
TCGA-BR-4279	TCGA-BR-4279-01	43.98	NA	NA	NA	NA	NA	NA	0:DiseaseFree	9.56	1:DECEASED	NA	NA	NA	NA	NA
TCGA-BR-4279	TCGA-BR-4279-01	43	M0	N1	Stage II	6th	T2a	NA	NA	9.56	1:DECEASED	NA	NA	NA	NA	NA
TCGA-BR-4280	TCGA-BR-4280-01	78	M0	N1	Stage III	6th	T2b	NA	NA	6.6	1:DECEASED	NA	NA	NA	NA	NA
TCGA-BR-4280	TCGA-BR-4280-01	78	NA	NA	STAGE III	6TH	NA	NA	NA	6.60815	1:DECEASED	6.60815	NA	6.60815	0:CENSORED	23.4
TCGA-BR-4280	TCGA-BR-4280-01	78.07	NA	NA	NA	NA	NA	NA	0:DiseaseFree	6.6	1:DECEASED	NA	NA	NA	NA	NA
TCGA-BR-4281	TCGA-BR-4281-01	NA	NA	NA	NA	NA	NA	NA	NA	NA	NA	NA	NA	NA	NA	NA
TCGA-BR-4282	TCGA-BR-4282-01	NA	NA	NA	NA	NA	NA	NA	NA	NA	NA	NA	NA	NA	NA	NA
TCGA-BR-4283	TCGA-BR-4283-01	NA	NA	NA	NA	NA	NA	NA	NA	NA	NA	NA	NA	NA	NA	NA
TCGA-BR-4284	TCGA-BR-4284-01	NA	NA	NA	NA	NA	NA	NA	NA	NA	NA	NA	NA	NA	NA	NA
TCGA-BR-4285	TCGA-BR-4285-01	NA	NA	NA	NA	NA	NA	NA	NA	NA	NA	NA	NA	NA	NA	NA
TCGA-BR-4286	TCGA-BR-4286-01	NA	NA	NA	NA	NA	NA	NA	NA	NA	NA	NA	NA	NA	NA	NA
TCGA-BR-4288	TCGA-BR-4288-01	NA	NA	NA	NA	NA	NA	NA	NA	NA	NA	NA	NA	NA	NA	NA
TCGA-BR-4291	TCGA-BR-4291-01	NA	NA	NA	NA	NA	NA	NA	NA	NA	NA	NA	NA	NA	NA	NA
TCGA-BR-4292	TCGA-BR-4292-01	73.02	NA	NA	NA	NA	NA	NA	NA	0	0:LIVING	NA	NA	NA	NA	NA
TCGA-BR-4292	TCGA-BR-4292-01	73	M0	NX	NA	6th	T1	0	0:DiseaseFree	0	0:LIVING	NA	NA	NA	NA	NA
TCGA-BR-4292	TCGA-BR-4292-01	73	NA	NA	NA	6TH	NA	NA	NA	0	0:LIVING	0	0:ALIVE OR DEAD TUMOR FREE	0	0:CENSORED	43.3667
TCGA-BR-4294	TCGA-BR-4294-01	65	M0	NX	NA	6th	T2a	0	0:DiseaseFree	0	0:LIVING	NA	NA	NA	NA	NA
TCGA-BR-4294	TCGA-BR-4294-01	65	NA	NA	NA	6TH	NA	NA	NA	0	0:LIVING	0	0:ALIVE OR DEAD TUMOR FREE	0	0:CENSORED	0.933333
TCGA-BR-4294	TCGA-BR-4294-01	65.05	NA	NA	NA	NA	NA	NA	NA	0	0:LIVING	NA	NA	NA	NA	NA
TCGA-BR-4298	TCGA-BR-4298-01	NA	NA	NA	NA	NA	NA	NA	NA	NA	NA	NA	NA	NA	NA	NA
TCGA-BR-4357	TCGA-BR-4357-01	58.3	NA	NA	NA	NA	NA	NA	NA	0	0:LIVING	NA	NA	NA	NA	NA
TCGA-BR-4357	TCGA-BR-4357-01	58	MX	NX	NA	6th	T3	0	0:DiseaseFree	0	0:LIVING	NA	NA	NA	NA	NA
TCGA-BR-4357	TCGA-BR-4357-01	58	NA	NA	NA	6TH	NA	NA	NA	0	0:LIVING	0	0:ALIVE OR DEAD TUMOR FREE	0	0:CENSORED	7.53333
TCGA-BR-4361	TCGA-BR-4361-01	66	M0	N0	Stage IIIA	6th	T4	0	0:DiseaseFree	0	0:LIVING	NA	NA	NA	NA	NA
TCGA-BR-4361	TCGA-BR-4361-01	66	NA	NA	STAGE IIIA	6TH	NA	NA	NA	0	0:LIVING	0	0:ALIVE OR DEAD TUMOR FREE	0	0:CENSORED	76.3667
TCGA-BR-4361	TCGA-BR-4361-01	66.42	NA	NA	NA	NA	NA	NA	NA	0	0:LIVING	NA	NA	NA	NA	NA
TCGA-BR-4362	TCGA-BR-4362-01	74	M0	N1	NA	6th	TX	0	0:DiseaseFree	0	0:LIVING	NA	NA	NA	NA	NA
TCGA-BR-4362	TCGA-BR-4362-01	74	NA	NA	NA	6TH	NA	NA	NA	0	0:LIVING	0	0:ALIVE OR DEAD TUMOR FREE	0	0:CENSORED	48.9667
TCGA-BR-4362	TCGA-BR-4362-01	74.41	NA	NA	NA	NA	NA	NA	NA	0	0:LIVING	NA	NA	NA	NA	NA
TCGA-BR-4363	TCGA-BR-4363-01	60	MX	NX	NA	6th	T3	0	0:DiseaseFree	0	0:LIVING	NA	NA	NA	NA	NA
TCGA-BR-4363	TCGA-BR-4363-01	60	NA	NA	NA	6TH	NA	NA	NA	0	0:LIVING	0	0:ALIVE OR DEAD TUMOR FREE	0	0:CENSORED	18.2
TCGA-BR-4363	TCGA-BR-4363-01	60.77	NA	NA	NA	NA	NA	NA	NA	0	0:LIVING	NA	NA	NA	NA	NA
TCGA-BR-4366	TCGA-BR-4366-01	87	M0	NX	NA	6th	TX	0	0:DiseaseFree	0	0:LIVING	NA	NA	NA	NA	NA
TCGA-BR-4366	TCGA-BR-4366-01	87	NA	NA	NA	6TH	NA	NA	NA	0	0:LIVING	0	0:ALIVE OR DEAD TUMOR FREE	0	0:CENSORED	4.03333
TCGA-BR-4366	TCGA-BR-4366-01	87.68	NA	NA	NA	NA	NA	NA	NA	0	0:LIVING	NA	NA	NA	NA	NA
TCGA-BR-4367	TCGA-BR-4367-01	78	NA	NA	NA	6TH	NA	NA	NA	0	0:LIVING	0	0:ALIVE OR DEAD TUMOR FREE	0	0:CENSORED	NA
TCGA-BR-4367	TCGA-BR-4367-01	78.9	NA	NA	NA	NA	NA	NA	NA	0	0:LIVING	NA	NA	NA	NA	NA
TCGA-BR-4367	TCGA-BR-4367-01	78	M0	N1	NA	6th	TX	0	0:DiseaseFree	0	0:LIVING	NA	NA	NA	NA	NA
TCGA-BR-4368	TCGA-BR-4368-01	78	M0	N2	Stage IV	6th	T4	0	0:DiseaseFree	0	0:LIVING	NA	NA	NA	NA	NA
TCGA-BR-4368	TCGA-BR-4368-01	78	NA	NA	STAGE IV	6TH	NA	NA	NA	0	0:LIVING	0	0:ALIVE OR DEAD TUMOR FREE	0	0:CENSORED	38.7667
TCGA-BR-4368	TCGA-BR-4368-01	78.77	NA	NA	NA	NA	NA	NA	NA	0	0:LIVING	NA	NA	NA	NA	NA
TCGA-BR-4369	TCGA-BR-4369-01	75.31	NA	NA	NA	NA	NA	NA	NA	0	0:LIVING	NA	NA	NA	NA	NA
TCGA-BR-4369	TCGA-BR-4369-01	75	M0	NX	NA	6th	TX	0	0:DiseaseFree	0	0:LIVING	NA	NA	NA	NA	NA
TCGA-BR-4369	TCGA-BR-4369-01	75	NA	NA	NA	6TH	NA	NA	NA	0	0:LIVING	0	0:ALIVE OR DEAD TUMOR FREE	0	0:CENSORED	5.2
TCGA-BR-4370	TCGA-BR-4370-01	74	M0	NX	NA	6th	TX	0	0:DiseaseFree	0	0:LIVING	NA	NA	NA	NA	NA
TCGA-BR-4370	TCGA-BR-4370-01	74	NA	NA	NA	6TH	NA	NA	NA	0	0:LIVING	0	0:ALIVE OR DEAD TUMOR FREE	0	0:CENSORED	32.7667
TCGA-BR-4370	TCGA-BR-4370-01	74.87	NA	NA	NA	NA	NA	NA	NA	0	0:LIVING	NA	NA	NA	NA	NA
TCGA-BR-4371	TCGA-BR-4371-01	71.98	NA	NA	NA	NA	NA	NA	NA	0	0:LIVING	NA	NA	NA	NA	NA
TCGA-BR-4371	TCGA-BR-4371-01	71	M0	NX	NA	6th	T2	0	0:DiseaseFree	0	0:LIVING	NA	NA	NA	NA	NA
TCGA-BR-4371	TCGA-BR-4371-01	71	NA	NA	NA	6TH	NA	NA	NA	0	0:LIVING	0	0:ALIVE OR DEAD TUMOR FREE	0	0:CENSORED	4.63333
TCGA-BR-4375	TCGA-BR-4375-01	NA	NA	NA	NA	NA	NA	NA	NA	NA	NA	NA	NA	NA	NA	NA
TCGA-BR-4376	TCGA-BR-4376-01	NA	NA	NA	NA	NA	NA	NA	NA	NA	NA	NA	NA	NA	NA	NA
TCGA-BR-6452	TCGA-BR-6452-01	78	M0	N0	Stage IIA	7th	T3	34.66	0:DiseaseFree	34.66	0:LIVING	NA	NA	NA	NA	NA
TCGA-BR-6452	TCGA-BR-6452-01	78	NA	NA	STAGE IIA	7TH	NA	34.6846	0:DiseaseFree	34.6846	0:LIVING	34.6846	0:ALIVE OR DEAD TUMOR FREE	34.6846	0:CENSORED	329.933
TCGA-BR-6452	TCGA-BR-6452-01	78.93	NA	NA	NA	NA	NA	8.44	0:DiseaseFree	8.44	0:LIVING	NA	NA	NA	NA	NA
TCGA-BR-6453	TCGA-BR-6453-01	54	M0	N1	Stage IIA	7th	T2	15.93	0:DiseaseFree	15.93	0:LIVING	NA	NA	NA	NA	NA
TCGA-BR-6453	TCGA-BR-6453-01	54	NA	NA	STAGE IIA	7TH	NA	15.945	0:DiseaseFree	15.945	0:LIVING	15.945	0:ALIVE OR DEAD TUMOR FREE	15.945	0:CENSORED	5.33333
TCGA-BR-6453	TCGA-BR-6453-01	54.93	NA	NA	NA	NA	NA	15.9	0:DiseaseFree	15.9	0:LIVING	NA	NA	NA	NA	NA
TCGA-BR-6454	TCGA-BR-6454-01	58	NA	NA	STAGE IIA	7TH	NA	NA	NA	0	0:LIVING	0	0:ALIVE OR DEAD TUMOR FREE	0	0:CENSORED	4.16667
TCGA-BR-6454	TCGA-BR-6454-01	58.87	NA	NA	NA	NA	NA	NA	NA	0	0:LIVING	NA	NA	NA	NA	NA
TCGA-BR-6454	TCGA-BR-6454-01	58	M0	N0	Stage IIA	7th	T3	0	0:DiseaseFree	0	0:LIVING	NA	NA	NA	NA	NA
TCGA-BR-6455	TCGA-BR-6455-01	59	M0	N1	Stage IIB	7th	T3	12.65	1:Recurred/Progressed	13.86	1:DECEASED	NA	NA	NA	NA	NA
TCGA-BR-6455	TCGA-BR-6455-01	59	NA	NA	STAGE IIB	7TH	NA	NA	NA	13.8738	1:DECEASED	13.8738	1:DEAD WITH TUMOR	12.6574	1:PROGRESSION	2.43333
TCGA-BR-6455	TCGA-BR-6455-01	59.86	NA	NA	NA	NA	NA	12.65	1:Recurred/Progressed	13.86	1:DECEASED	NA	NA	NA	NA	NA
TCGA-BR-6456	TCGA-BR-6456-01	74.71	NA	NA	NA	NA	NA	10.12	0:DiseaseFree	17.25	1:DECEASED	NA	NA	NA	NA	NA
TCGA-BR-6456	TCGA-BR-6456-01	74	M0	N1	Stage IIB	7th	T3	NA	NA	17.28	1:DECEASED	NA	NA	NA	NA	NA
TCGA-BR-6456	TCGA-BR-6456-01	74	NA	NA	STAGE IIB	7TH	NA	17.293	0:DiseaseFree	17.293	1:DECEASED	17.293	0:ALIVE OR DEAD TUMOR FREE	17.293	0:CENSORED	5.13333
TCGA-BR-6457	TCGA-BR-6457-01	69	M0	N0	Stage IIA	7th	T3	13.67	0:DiseaseFree	13.67	0:LIVING	NA	NA	NA	NA	NA
TCGA-BR-6457	TCGA-BR-6457-01	69	NA	NA	STAGE IIA	7TH	NA	13.6766	0:DiseaseFree	13.6766	0:LIVING	13.6766	0:ALIVE OR DEAD TUMOR FREE	13.6766	0:CENSORED	7.06667
TCGA-BR-6457	TCGA-BR-6457-01	69.53	NA	NA	NA	NA	NA	13.5	0:DiseaseFree	13.5	0:LIVING	NA	NA	NA	NA	NA
TCGA-BR-6458	TCGA-BR-6458-01	57.68	NA	NA	NA	NA	NA	17.87	1:Recurred/Progressed	18.33	1:DECEASED	NA	NA	NA	NA	NA
TCGA-BR-6458	TCGA-BR-6458-01	57	M0	N1	Stage IIB	7th	T3	18.86	1:Recurred/Progressed	19.32	1:DECEASED	NA	NA	NA	NA	NA
TCGA-BR-6458	TCGA-BR-6458-01	57	NA	NA	STAGE IIB	7TH	NA	18.871	1:Recurred/Progressed	19.3313	1:DECEASED	19.3313	1:DEAD WITH TUMOR	18.871	1:PROGRESSION	17.7333
TCGA-BR-6563	TCGA-BR-6563-01	60	M0	N1	Stage IIB	7th	T3	4.86	1:Recurred/Progressed	39.09	0:LIVING	NA	NA	NA	NA	NA
TCGA-BR-6563	TCGA-BR-6563-01	60	NA	NA	STAGE IIB	7TH	NA	39.1229	0:DiseaseFree	39.1229	0:LIVING	39.1229	0:ALIVE OR DEAD TUMOR FREE	4.8657	1:PROGRESSION	2.23333
TCGA-BR-6563	TCGA-BR-6563-01	60.06	NA	NA	NA	NA	NA	NA	NA	22.31	0:LIVING	NA	NA	NA	NA	NA
TCGA-BR-6564	TCGA-BR-6564-01	46	M0	N2	Stage IIIA	7th	T3	NA	NA	26.08	1:DECEASED	NA	NA	NA	NA	NA
TCGA-BR-6564	TCGA-BR-6564-01	46	NA	NA	STAGE IIIA	7TH	NA	26.1038	0:DiseaseFree	26.1038	1:DECEASED	26.1038	0:ALIVE OR DEAD TUMOR FREE	26.1038	0:CENSORED	1.93333
TCGA-BR-6564	TCGA-BR-6564-01	46.9	NA	NA	NA	NA	NA	9.4	0:DiseaseFree	9.4	0:LIVING	NA	NA	NA	NA	NA
TCGA-BR-6565	TCGA-BR-6565-01	67	M0	N0	Stage IIB	7th	T4a	NA	NA	9.17	1:DECEASED	NA	NA	NA	NA	NA
TCGA-BR-6565	TCGA-BR-6565-01	67	NA	NA	STAGE IIB	7TH	NA	NA	NA	9.1725	1:DECEASED	9.1725	1:DEAD WITH TUMOR	9.1725	1:PROGRESSION	4.4
TCGA-BR-6565	TCGA-BR-6565-01	67.06	NA	NA	NA	NA	NA	0.62	0:DiseaseFree	9.17	1:DECEASED	NA	NA	NA	NA	NA
TCGA-BR-6566	TCGA-BR-6566-01	64	M0	N0	Stage IIA	7th	T3	32.75	0:DiseaseFree	32.75	0:LIVING	NA	NA	NA	NA	NA
TCGA-BR-6566	TCGA-BR-6566-01	64	NA	NA	STAGE IIA	7TH	NA	32.7777	0:DiseaseFree	32.7777	0:LIVING	32.7777	0:ALIVE OR DEAD TUMOR FREE	32.7777	0:CENSORED	55.6667
TCGA-BR-6566	TCGA-BR-6566-01	64.08	NA	NA	NA	NA	NA	12.42	0:DiseaseFree	12.42	0:LIVING	NA	NA	NA	NA	NA
TCGA-BR-6705	TCGA-BR-6705-01	68	NA	NA	STAGE IIIB	7TH	NA	NA	NA	25.6107	1:DECEASED	25.6107	1:DEAD WITH TUMOR	25.6107	1:PROGRESSION	2.73333
TCGA-BR-6705	TCGA-BR-6705-01	68.65	NA	NA	NA	NA	NA	NA	NA	24.35	1:DECEASED	NA	NA	NA	NA	NA
TCGA-BR-6705	TCGA-BR-6705-01	68	M0	N3a	Stage IIIB	7th	T3	NA	NA	25.59	1:DECEASED	NA	NA	NA	NA	NA
TCGA-BR-6706	TCGA-BR-6706-01	63	M0	N1	Stage IIIA	6th	T3	13.21	1:Recurred/Progressed	18.04	1:DECEASED	NA	NA	NA	NA	NA
TCGA-BR-6706	TCGA-BR-6706-01	63	NA	NA	STAGE IIIA	6TH	NA	13.2163	1:Recurred/Progressed	18.0491	1:DECEASED	18.0491	1:DEAD WITH TUMOR	13.2163	1:PROGRESSION	12.6667
TCGA-BR-6706	TCGA-BR-6706-01	63.12	NA	NA	NA	NA	NA	12.22	1:Recurred/Progressed	17.02	1:DECEASED	NA	NA	NA	NA	NA
TCGA-BR-6707	TCGA-BR-6707-01	75.37	NA	NA	NA	NA	NA	11.1	0:DiseaseFree	11.1	0:LIVING	NA	NA	NA	NA	NA
TCGA-BR-6707	TCGA-BR-6707-01	75	M0	N0	Stage IIA	7th	T3	13.99	1:Recurred/Progressed	19.88	1:DECEASED	NA	NA	NA	NA	NA
TCGA-BR-6707	TCGA-BR-6707-01	75	NA	NA	STAGE IIA	7TH	NA	14.0053	1:Recurred/Progressed	16.1423	0:LIVING	16.1423	0:ALIVE OR DEAD TUMOR FREE	14.0053	1:PROGRESSION	2.13333
TCGA-BR-6709	TCGA-BR-6709-01	57	M0	N3a	Stage IIIB	7th	T3	NA	NA	12.16	1:DECEASED	NA	NA	NA	NA	NA
TCGA-BR-6709	TCGA-BR-6709-01	57	NA	NA	STAGE IIIB	7TH	NA	NA	NA	12.1643	1:DECEASED	12.1643	1:DEAD WITH TUMOR	12.1643	1:PROGRESSION	2.76667
TCGA-BR-6710	TCGA-BR-6710-01	41.93	NA	NA	NA	NA	NA	NA	NA	0.33	0:LIVING	NA	NA	NA	NA	NA
TCGA-BR-6710	TCGA-BR-6710-01	41	M0	N0	Stage IB	7th	T2	8.97	0:DiseaseFree	8.97	0:LIVING	NA	NA	NA	NA	NA
TCGA-BR-6710	TCGA-BR-6710-01	41	NA	NA	STAGE IB	7TH	NA	8.97524	0:DiseaseFree	8.97524	0:LIVING	8.97524	0:ALIVE OR DEAD TUMOR FREE	8.97524	0:CENSORED	NA
TCGA-BR-6801	TCGA-BR-6801-01	70.19	NA	NA	NA	NA	NA	21.09	0:DiseaseFree	21.09	0:LIVING	NA	NA	NA	NA	NA
TCGA-BR-6801	TCGA-BR-6801-01	70	M0	N0	Stage IIA	7th	T3	40.18	0:DiseaseFree	40.18	0:LIVING	NA	NA	NA	NA	NA
TCGA-BR-6801	TCGA-BR-6801-01	70	NA	NA	STAGE IIA	7TH	NA	40.2078	0:DiseaseFree	40.2078	0:LIVING	40.2078	0:ALIVE OR DEAD TUMOR FREE	40.2078	0:CENSORED	1.3
TCGA-BR-6802	TCGA-BR-6802-01	65.48	NA	NA	NA	NA	NA	NA	NA	0.76	0:LIVING	NA	NA	NA	NA	NA
TCGA-BR-6802	TCGA-BR-6802-01	65	M0	N2	Stage IIIA	7th	T3	26.51	1:Recurred/Progressed	30.88	0:LIVING	NA	NA	NA	NA	NA
TCGA-BR-6802	TCGA-BR-6802-01	65	NA	NA	STAGE IIIA	7TH	NA	26.5312	1:Recurred/Progressed	30.9038	0:LIVING	30.9038	0:ALIVE OR DEAD TUMOR FREE	26.5312	1:PROGRESSION	27.9667
TCGA-BR-6803	TCGA-BR-6803-01	54	NA	NA	STAGE IIA	7TH	NA	31.1997	0:DiseaseFree	31.1997	0:LIVING	31.1997	0:ALIVE OR DEAD TUMOR FREE	31.1997	0:CENSORED	0.733333
TCGA-BR-6803	TCGA-BR-6803-01	54.07	NA	NA	NA	NA	NA	18.56	0:DiseaseFree	18.56	0:LIVING	NA	NA	NA	NA	NA
TCGA-BR-6803	TCGA-BR-6803-01	54	M0	N0	Stage IIA	7th	T3	31.18	0:DiseaseFree	31.18	0:LIVING	NA	NA	NA	NA	NA
TCGA-BR-6852	TCGA-BR-6852-01	64.25	NA	NA	NA	NA	NA	13.9	0:DiseaseFree	13.9	0:LIVING	NA	NA	NA	NA	NA
TCGA-BR-6852	TCGA-BR-6852-01	64	M0	N0	Stage IIA	7th	T3	44.91	0:DiseaseFree	44.91	0:LIVING	NA	NA	NA	NA	NA
TCGA-BR-6852	TCGA-BR-6852-01	64	NA	NA	STAGE IIA	7TH	NA	44.942	0:DiseaseFree	44.942	0:LIVING	44.942	0:ALIVE OR DEAD TUMOR FREE	44.942	0:CENSORED	64.0667
TCGA-BR-7196	TCGA-BR-7196-01	64.64	NA	NA	NA	NA	NA	NA	NA	0.1	0:LIVING	NA	NA	NA	NA	NA
TCGA-BR-7196	TCGA-BR-7196-01	64	M1	N3a	Stage IV	7th	T3	11.43	1:Recurred/Progressed	21.88	0:LIVING	NA	NA	NA	NA	NA
TCGA-BR-7196	TCGA-BR-7196-01	64	NA	NA	STAGE IV	7TH	NA	NA	NA	21.8957	0:LIVING	21.8957	0:ALIVE OR DEAD TUMOR FREE	11.441	1:PROGRESSION	2.1
TCGA-BR-7197	TCGA-BR-7197-01	69.67	NA	NA	NA	NA	NA	7.89	0:DiseaseFree	7.89	0:LIVING	NA	NA	NA	NA	NA
TCGA-BR-7197	TCGA-BR-7197-01	69	M0	N0	Stage II	7th	T3	9.2	0:DiseaseFree	9.2	0:LIVING	NA	NA	NA	NA	NA
TCGA-BR-7197	TCGA-BR-7197-01	69	NA	NA	STAGE II	7TH	NA	9.20538	0:DiseaseFree	9.20538	0:LIVING	9.20538	0:ALIVE OR DEAD TUMOR FREE	9.20538	0:CENSORED	10.3667
TCGA-BR-7703	TCGA-BR-7703-01	81.34	NA	NA	NA	NA	NA	14.39	0:DiseaseFree	14.39	0:LIVING	NA	NA	NA	NA	NA
TCGA-BR-7703	TCGA-BR-7703-01	81	M0	N0	Stage IA	7th	T1b	36.14	0:DiseaseFree	36.14	0:LIVING	NA	NA	NA	NA	NA
TCGA-BR-7703	TCGA-BR-7703-01	81	NA	NA	STAGE IA	7TH	NA	36.164	0:DiseaseFree	36.164	0:LIVING	36.164	0:ALIVE OR DEAD TUMOR FREE	36.164	0:CENSORED	43.4333
TCGA-BR-7704	TCGA-BR-7704-01	69	M0	N0	Stage II	7th	T3	35.22	0:DiseaseFree	35.22	0:LIVING	NA	NA	NA	NA	NA
TCGA-BR-7704	TCGA-BR-7704-01	69	NA	NA	STAGE II	7TH	NA	35.2434	0:DiseaseFree	35.2434	0:LIVING	35.2434	0:ALIVE OR DEAD TUMOR FREE	35.2434	0:CENSORED	22.3333
TCGA-BR-7707	TCGA-BR-7707-01	69.34	NA	NA	NA	NA	NA	15.61	0:DiseaseFree	15.61	0:LIVING	NA	NA	NA	NA	NA
TCGA-BR-7707	TCGA-BR-7707-01	69	M0	N0	Stage IB	7th	T2	35.81	0:DiseaseFree	35.81	0:LIVING	NA	NA	NA	NA	NA
TCGA-BR-7707	TCGA-BR-7707-01	69	NA	NA	STAGE IB	7TH	NA	35.8352	0:DiseaseFree	35.8352	0:LIVING	35.8352	0:ALIVE OR DEAD TUMOR FREE	35.8352	0:CENSORED	42.1333
TCGA-BR-7715	TCGA-BR-7715-01	65	M0	N0	Stage IIA	7th	T3	33.61	0:DiseaseFree	33.61	0:LIVING	NA	NA	NA	NA	NA
TCGA-BR-7715	TCGA-BR-7715-01	65	NA	NA	STAGE IIA	7TH	NA	33.6325	0:DiseaseFree	33.6325	0:LIVING	33.6325	0:ALIVE OR DEAD TUMOR FREE	33.6325	0:CENSORED	8
TCGA-BR-7715	TCGA-BR-7715-01	65.33	NA	NA	NA	NA	NA	15.41	0:DiseaseFree	15.41	0:LIVING	NA	NA	NA	NA	NA
TCGA-BR-7716	TCGA-BR-7716-01	62	M0	N1	Stage IIB	7th	T3	39.75	0:DiseaseFree	39.75	0:LIVING	NA	NA	NA	NA	NA
TCGA-BR-7716	TCGA-BR-7716-01	62	NA	NA	STAGE IIB	7TH	NA	39.7804	0:DiseaseFree	39.7804	0:LIVING	39.7804	0:ALIVE OR DEAD TUMOR FREE	39.7804	0:CENSORED	9.63333
TCGA-BR-7716	TCGA-BR-7716-01	62.5	NA	NA	NA	NA	NA	15.38	0:DiseaseFree	15.38	0:LIVING	NA	NA	NA	NA	NA
TCGA-BR-7717	TCGA-BR-7717-01	63	NA	NA	STAGE IV	6TH	NA	NA	NA	18.1477	1:DECEASED	18.1477	0:ALIVE OR DEAD TUMOR FREE	18.1477	0:CENSORED	7.96667
TCGA-BR-7717	TCGA-BR-7717-01	63.25	NA	NA	NA	NA	NA	NA	NA	0.69	0:LIVING	NA	NA	NA	NA	NA
TCGA-BR-7717	TCGA-BR-7717-01	63	M0	N1	Stage IV	6th	T4	NA	NA	18.13	1:DECEASED	NA	NA	NA	NA	NA
TCGA-BR-7722	TCGA-BR-7722-01	62	M0	N1	Stage IIB	7th	T3	NA	NA	15.31	1:DECEASED	NA	NA	NA	NA	NA
TCGA-BR-7722	TCGA-BR-7722-01	62	NA	NA	STAGE IIB	7TH	NA	15.3204	0:DiseaseFree	15.3204	1:DECEASED	15.3204	0:ALIVE OR DEAD TUMOR FREE	15.3204	0:CENSORED	1.33333
TCGA-BR-7722	TCGA-BR-7722-01	62.15	NA	NA	NA	NA	NA	0.16	0:DiseaseFree	15.31	1:DECEASED	NA	NA	NA	NA	NA
TCGA-BR-7723	TCGA-BR-7723-01	59.79	NA	NA	NA	NA	NA	14.03	1:Recurred/Progressed	14.19	0:LIVING	NA	NA	NA	NA	NA
TCGA-BR-7723	TCGA-BR-7723-01	59	M0	N3a	Stage IIIB	7th	T3	18.36	1:Recurred/Progressed	28.71	1:DECEASED	NA	NA	NA	NA	NA
TCGA-BR-7723	TCGA-BR-7723-01	59	NA	NA	STAGE IIIB	7TH	NA	18.3779	1:Recurred/Progressed	28.7339	1:DECEASED	28.7339	1:DEAD WITH TUMOR	18.3779	1:PROGRESSION	4.86667
TCGA-BR-7851	TCGA-BR-7851-01	74	M0	N0	Stage IIB	7th	T4a	NA	NA	NA	1:DECEASED	NA	NA	NA	NA	NA
TCGA-BR-7851	TCGA-BR-7851-01	74	NA	NA	STAGE IIB	7TH	NA	NA	0:DiseaseFree	NA	1:DECEASED	NA	0:ALIVE OR DEAD TUMOR FREE	NA	0:CENSORED	84.6333
TCGA-BR-7851	TCGA-BR-7851-01	74.17	NA	NA	NA	NA	NA	12.42	0:DiseaseFree	12.42	0:LIVING	NA	NA	NA	NA	NA
TCGA-BR-7901	TCGA-BR-7901-01	74.01	NA	NA	NA	NA	NA	2.23	1:Recurred/Progressed	2.69	1:DECEASED	NA	NA	NA	NA	NA
TCGA-BR-7901	TCGA-BR-7901-01	74	M0	N1	Stage IIB	7th	T3	2.99	1:Recurred/Progressed	3.45	1:DECEASED	NA	NA	NA	NA	NA
TCGA-BR-7901	TCGA-BR-7901-01	74	NA	NA	STAGE IIB	7TH	NA	2.99175	1:Recurred/Progressed	3.45202	1:DECEASED	3.45202	0:ALIVE OR DEAD TUMOR FREE	2.99175	1:PROGRESSION	5.16667
TCGA-BR-7957	TCGA-BR-7957-01	50	M1	N3a	Stage IV	7th	T3	NA	NA	9.07	1:DECEASED	NA	NA	NA	NA	NA
TCGA-BR-7957	TCGA-BR-7957-01	50	NA	NA	STAGE IV	7TH	NA	NA	NA	9.07387	1:DECEASED	9.07387	0:ALIVE OR DEAD TUMOR FREE	9.07387	0:CENSORED	3.13333
TCGA-BR-7957	TCGA-BR-7957-01	50.7	NA	NA	NA	NA	NA	NA	NA	0.69	0:LIVING	NA	NA	NA	NA	NA
TCGA-BR-7958	TCGA-BR-7958-01	60.79	NA	NA	NA	NA	NA	12.75	0:DiseaseFree	12.75	0:LIVING	NA	NA	NA	NA	NA
TCGA-BR-7958	TCGA-BR-7958-01	60	M0	N0	Stage IIIB	7th	T4b	29.53	0:DiseaseFree	29.53	0:LIVING	NA	NA	NA	NA	NA
TCGA-BR-7958	TCGA-BR-7958-01	60	NA	NA	STAGE IIIB	7TH	NA	29.5558	0:DiseaseFree	29.5558	0:LIVING	29.5558	0:ALIVE OR DEAD TUMOR FREE	29.5558	0:CENSORED	4.83333
TCGA-BR-7959	TCGA-BR-7959-01	59	NA	NA	STAGE IIIA	7TH	NA	33.2051	0:DiseaseFree	33.2051	0:LIVING	33.2051	0:ALIVE OR DEAD TUMOR FREE	33.2051	0:CENSORED	3.06667
TCGA-BR-7959	TCGA-BR-7959-01	59.49	NA	NA	NA	NA	NA	18.69	0:DiseaseFree	18.69	0:LIVING	NA	NA	NA	NA	NA
TCGA-BR-7959	TCGA-BR-7959-01	59	M0	N1	Stage IIIA	7th	T4a	33.18	0:DiseaseFree	33.18	0:LIVING	NA	NA	NA	NA	NA
TCGA-BR-8058	TCGA-BR-8058-01	53	M0	N2	Stage IIIB	7th	T4a	2.92	1:Recurred/Progressed	37.22	0:LIVING	NA	NA	NA	NA	NA
TCGA-BR-8058	TCGA-BR-8058-01	53	NA	NA	STAGE IIIB	7TH	NA	37.2489	0:DiseaseFree	37.2489	0:LIVING	37.2489	0:ALIVE OR DEAD TUMOR FREE	2.926	1:PROGRESSION	1.53333
TCGA-BR-8058	TCGA-BR-8058-01	53.82	NA	NA	NA	NA	NA	NA	NA	17.64	0:LIVING	NA	NA	NA	NA	NA
TCGA-BR-8059	TCGA-BR-8059-01	72.48	NA	NA	NA	NA	NA	0.82	0:DiseaseFree	14.42	1:DECEASED	NA	NA	NA	NA	NA
TCGA-BR-8059	TCGA-BR-8059-01	72	M0	N1	Stage III	7th	T4	NA	NA	14.42	1:DECEASED	NA	NA	NA	NA	NA
TCGA-BR-8059	TCGA-BR-8059-01	72	NA	NA	STAGE III	7TH	NA	14.4327	0:DiseaseFree	14.4327	1:DECEASED	14.4327	0:ALIVE OR DEAD TUMOR FREE	14.4327	0:CENSORED	22.1333
TCGA-BR-8060	TCGA-BR-8060-01	75	M0	N2	Stage IIB	7th	T2	NA	NA	11.43	1:DECEASED	NA	NA	NA	NA	NA
TCGA-BR-8060	TCGA-BR-8060-01	75	NA	NA	STAGE IIB	7TH	NA	11.441	0:DiseaseFree	11.441	1:DECEASED	11.441	0:ALIVE OR DEAD TUMOR FREE	11.441	0:CENSORED	6.1
TCGA-BR-8077	TCGA-BR-8077-01	58	M0	N1	Stage IIIB	7th	T4b	0.69	0:DiseaseFree	0.69	0:LIVING	NA	NA	NA	NA	NA
TCGA-BR-8077	TCGA-BR-8077-01	58.62	NA	NA	NA	NA	NA	NA	NA	0.69	0:LIVING	NA	NA	NA	NA	NA
TCGA-BR-8077	TCGA-BR-8077-01	58	NA	NA	STAGE IIIB	7TH	NA	0.690403	0:DiseaseFree	0.690403	0:LIVING	0.690403	0:ALIVE OR DEAD TUMOR FREE	0.690403	0:CENSORED	3.66667
TCGA-BR-8078	TCGA-BR-8078-01	70	M0	N0	Stage IIB	7th	T4a	29.57	0:DiseaseFree	29.57	0:LIVING	NA	NA	NA	NA	NA
TCGA-BR-8078	TCGA-BR-8078-01	70.8	NA	NA	NA	NA	NA	12.25	0:DiseaseFree	12.25	0:LIVING	NA	NA	NA	NA	NA
TCGA-BR-8078	TCGA-BR-8078-01	70	NA	NA	STAGE IIB	7TH	NA	29.5887	0:DiseaseFree	29.5887	0:LIVING	29.5887	0:ALIVE OR DEAD TUMOR FREE	29.5887	0:CENSORED	48.2667
TCGA-BR-8080	TCGA-BR-8080-01	72	M0	N3a	Stage IIIC	7th	T4	NA	NA	9.59	1:DECEASED	NA	NA	NA	NA	NA
TCGA-BR-8080	TCGA-BR-8080-01	72.68	NA	NA	NA	NA	NA	0.49	0:DiseaseFree	9.56	1:DECEASED	NA	NA	NA	NA	NA
TCGA-BR-8080	TCGA-BR-8080-01	72	NA	NA	STAGE IIIC	7TH	NA	9.59989	0:DiseaseFree	9.59989	1:DECEASED	9.59989	0:ALIVE OR DEAD TUMOR FREE	9.59989	0:CENSORED	5.43333
TCGA-BR-8081	TCGA-BR-8081-01	71	M0	N0	Stage IIB	7th	T4a	32.23	0:DiseaseFree	32.23	0:LIVING	NA	NA	NA	NA	NA
TCGA-BR-8081	TCGA-BR-8081-01	71.45	NA	NA	NA	NA	NA	10.87	0:DiseaseFree	10.87	0:LIVING	NA	NA	NA	NA	NA
TCGA-BR-8081	TCGA-BR-8081-01	71	NA	NA	STAGE IIB	7TH	NA	32.2517	0:DiseaseFree	32.2517	0:LIVING	32.2517	0:ALIVE OR DEAD TUMOR FREE	32.2517	0:CENSORED	26.4
TCGA-BR-8284	TCGA-BR-8284-01	72	M0	N3a	Stage IIIC	7th	T4a	NA	NA	8.05	1:DECEASED	NA	NA	NA	NA	NA
TCGA-BR-8284	TCGA-BR-8284-01	72.62	NA	NA	NA	NA	NA	0.72	0:DiseaseFree	8.05	1:DECEASED	NA	NA	NA	NA	NA
TCGA-BR-8284	TCGA-BR-8284-01	72	NA	NA	STAGE IIIC	7TH	NA	8.05471	0:DiseaseFree	8.05471	1:DECEASED	8.05471	0:ALIVE OR DEAD TUMOR FREE	8.05471	0:CENSORED	9.7
TCGA-BR-8285	TCGA-BR-8285-01	57	NA	NA	STAGE IIIC	7TH	NA	0.558898	0:DiseaseFree	0.558898	1:DECEASED	0.558898	0:ALIVE OR DEAD TUMOR FREE	0.558898	0:CENSORED	2.93333
TCGA-BR-8285	TCGA-BR-8285-01	57	M0	N3a	Stage IIIC	7th	T4a	NA	NA	0.56	1:DECEASED	NA	NA	NA	NA	NA
TCGA-BR-8285	TCGA-BR-8285-01	57.08	NA	NA	NA	NA	NA	0.03	0:DiseaseFree	0.33	1:DECEASED	NA	NA	NA	NA	NA
TCGA-BR-8286	TCGA-BR-8286-01	49	M0	N0	Stage II	7th	T3	29.4	0:DiseaseFree	29.4	0:LIVING	NA	NA	NA	NA	NA
TCGA-BR-8286	TCGA-BR-8286-01	49.19	NA	NA	NA	NA	NA	12.94	0:DiseaseFree	12.94	0:LIVING	NA	NA	NA	NA	NA
TCGA-BR-8286	TCGA-BR-8286-01	49	NA	NA	STAGE II	7TH	NA	29.4243	0:DiseaseFree	29.4243	0:LIVING	29.4243	0:ALIVE OR DEAD TUMOR FREE	29.4243	0:CENSORED	3.66667
TCGA-BR-8289	TCGA-BR-8289-01	57	M1	N3a	Stage IV	7th	T4	NA	NA	2.66	1:DECEASED	NA	NA	NA	NA	NA
TCGA-BR-8289	TCGA-BR-8289-01	57.08	NA	NA	NA	NA	NA	0.26	0:DiseaseFree	2.66	1:DECEASED	NA	NA	NA	NA	NA
TCGA-BR-8289	TCGA-BR-8289-01	57	NA	NA	STAGE IV	7TH	NA	NA	NA	2.66298	1:DECEASED	2.66298	0:ALIVE OR DEAD TUMOR FREE	2.66298	0:CENSORED	6.4
TCGA-BR-8291	TCGA-BR-8291-01	61	M0	N1	Stage IIB	7th	T3	NA	NA	19.94	1:DECEASED	NA	NA	NA	NA	NA
TCGA-BR-8291	TCGA-BR-8291-01	61.74	NA	NA	NA	NA	NA	10.87	0:DiseaseFree	10.87	0:LIVING	NA	NA	NA	NA	NA
TCGA-BR-8291	TCGA-BR-8291-01	61	NA	NA	STAGE IIB	7TH	NA	19.9559	0:DiseaseFree	19.9559	1:DECEASED	19.9559	0:ALIVE OR DEAD TUMOR FREE	19.9559	0:CENSORED	0.866667
TCGA-BR-8295	TCGA-BR-8295-01	60	M0	N0	Stage IIB	7th	T4a	NA	NA	2.2	1:DECEASED	NA	NA	NA	NA	NA
TCGA-BR-8295	TCGA-BR-8295-01	60.93	NA	NA	NA	NA	NA	NA	NA	1.54	0:LIVING	NA	NA	NA	NA	NA
TCGA-BR-8295	TCGA-BR-8295-01	60	NA	NA	STAGE IIB	7TH	NA	NA	NA	2.20272	1:DECEASED	2.20272	1:DEAD WITH TUMOR	2.20272	1:PROGRESSION	1.36667
TCGA-BR-8296	TCGA-BR-8296-01	58	M0	N2	Stage IIIC	7th	T4b	12.81	1:Recurred/Progressed	15.57	1:DECEASED	NA	NA	NA	NA	NA
TCGA-BR-8296	TCGA-BR-8296-01	58.94	NA	NA	NA	NA	NA	NA	NA	1.48	0:LIVING	NA	NA	NA	NA	NA
TCGA-BR-8296	TCGA-BR-8296-01	58	NA	NA	STAGE IIIC	7TH	NA	NA	NA	15.5834	1:DECEASED	15.5834	1:DEAD WITH TUMOR	12.8218	1:PROGRESSION	2.1
TCGA-BR-8297	TCGA-BR-8297-01	58	M0	N3a	Stage IIIC	7th	T4b	7.39	0:DiseaseFree	7.39	0:LIVING	NA	NA	NA	NA	NA
TCGA-BR-8297	TCGA-BR-8297-01	58.11	NA	NA	NA	NA	NA	NA	NA	0.76	0:LIVING	NA	NA	NA	NA	NA
TCGA-BR-8297	TCGA-BR-8297-01	58	NA	NA	STAGE IIIC	7TH	NA	NA	NA	7.39718	0:LIVING	7.39718	0:ALIVE OR DEAD TUMOR FREE	7.39718	0:CENSORED	6.7
TCGA-BR-8360	TCGA-BR-8360-01	66.79	NA	NA	NA	NA	NA	6.18	0:DiseaseFree	6.18	0:LIVING	NA	NA	NA	NA	NA
TCGA-BR-8360	TCGA-BR-8360-01	66	NA	NA	STAGE IIA	7TH	NA	6.18075	0:DiseaseFree	6.18075	0:LIVING	6.18075	0:ALIVE OR DEAD TUMOR FREE	6.18075	0:CENSORED	26.7667
TCGA-BR-8360	TCGA-BR-8360-01	66	M0	N0	Stage IIA	7th	T3	6.18	0:DiseaseFree	6.18	0:LIVING	NA	NA	NA	NA	NA
TCGA-BR-8361	TCGA-BR-8361-01	71	M0	N2	Stage IIIC	7th	T4b	31.08	0:DiseaseFree	31.08	0:LIVING	NA	NA	NA	NA	NA
TCGA-BR-8361	TCGA-BR-8361-01	71.18	NA	NA	NA	NA	NA	NA	NA	0.39	0:LIVING	NA	NA	NA	NA	NA
TCGA-BR-8361	TCGA-BR-8361-01	71	NA	NA	STAGE IIIC	7TH	NA	31.101	0:DiseaseFree	31.101	0:LIVING	31.101	0:ALIVE OR DEAD TUMOR FREE	31.101	0:CENSORED	47.5333
TCGA-BR-8362	TCGA-BR-8362-01	65	M0	N3a	Stage IIIC	7th	T4b	11.7	1:Recurred/Progressed	13.07	1:DECEASED	NA	NA	NA	NA	NA
TCGA-BR-8362	TCGA-BR-8362-01	65.15	NA	NA	NA	NA	NA	NA	NA	0.36	0:LIVING	NA	NA	NA	NA	NA
TCGA-BR-8362	TCGA-BR-8362-01	65	NA	NA	STAGE IIIC	7TH	NA	11.704	1:Recurred/Progressed	13.0848	1:DECEASED	13.0848	1:DEAD WITH TUMOR	11.704	1:PROGRESSION	NA
TCGA-BR-8363	TCGA-BR-8363-01	73	M0	N0	Stage IB	7th	T2	NA	NA	0.26	1:DECEASED	NA	NA	NA	NA	NA
TCGA-BR-8363	TCGA-BR-8363-01	73.86	NA	NA	NA	NA	NA	NA	NA	0.33	0:LIVING	NA	NA	NA	NA	NA
TCGA-BR-8363	TCGA-BR-8363-01	73	NA	NA	STAGE IB	7TH	NA	0.263011	0:DiseaseFree	0.263011	1:DECEASED	0.263011	0:ALIVE OR DEAD TUMOR FREE	0.263011	0:CENSORED	37.6
TCGA-BR-8364	TCGA-BR-8364-01	42	M0	N2	Stage IIIC	7th	T4b	22.17	0:DiseaseFree	22.17	0:LIVING	NA	NA	NA	NA	NA
TCGA-BR-8364	TCGA-BR-8364-01	42.13	NA	NA	NA	NA	NA	22.14	0:DiseaseFree	22.14	0:LIVING	NA	NA	NA	NA	NA
TCGA-BR-8364	TCGA-BR-8364-01	42	NA	NA	STAGE IIIC	7TH	NA	22.1915	0:DiseaseFree	22.1915	0:LIVING	22.1915	0:ALIVE OR DEAD TUMOR FREE	22.1915	0:CENSORED	0.633333
TCGA-BR-8365	TCGA-BR-8365-01	70	M0	N0	Stage IIA	7th	T3	NA	NA	17.51	1:DECEASED	NA	NA	NA	NA	NA
TCGA-BR-8365	TCGA-BR-8365-01	70.43	NA	NA	NA	NA	NA	NA	NA	14.72	1:DECEASED	NA	NA	NA	NA	NA
TCGA-BR-8365	TCGA-BR-8365-01	70	NA	NA	STAGE IIA	7TH	NA	NA	NA	17.5231	1:DECEASED	17.5231	1:DEAD WITH TUMOR	17.5231	1:PROGRESSION	0.733333
TCGA-BR-8366	TCGA-BR-8366-01	80	M0	N0	Stage IIA	7th	T3	0.95	0:DiseaseFree	0.95	0:LIVING	NA	NA	NA	NA	NA
TCGA-BR-8366	TCGA-BR-8366-01	80.48	NA	NA	NA	NA	NA	NA	NA	0.56	0:LIVING	NA	NA	NA	NA	NA
TCGA-BR-8366	TCGA-BR-8366-01	80	NA	NA	STAGE IIA	7TH	NA	0.953414	0:DiseaseFree	0.953414	0:LIVING	0.953414	0:ALIVE OR DEAD TUMOR FREE	0.953414	0:CENSORED	5.16667
TCGA-BR-8367	TCGA-BR-8367-01	55	M0	N3a	Stage IIIB	7th	T3	19.05	1:Recurred/Progressed	26.31	1:DECEASED	NA	NA	NA	NA	NA
TCGA-BR-8367	TCGA-BR-8367-01	55.97	NA	NA	NA	NA	NA	12.81	0:DiseaseFree	12.81	0:LIVING	NA	NA	NA	NA	NA
TCGA-BR-8367	TCGA-BR-8367-01	55	NA	NA	STAGE IIIB	7TH	NA	19.0683	1:Recurred/Progressed	26.334	1:DECEASED	26.334	1:DEAD WITH TUMOR	19.0683	1:PROGRESSION	1.83333
TCGA-BR-8368	TCGA-BR-8368-01	84	M0	N0	Stage IB	7th	T2	4.3	0:DiseaseFree	4.3	0:LIVING	NA	NA	NA	NA	NA
TCGA-BR-8368	TCGA-BR-8368-01	84.53	NA	NA	NA	NA	NA	3.02	0:DiseaseFree	3.02	0:LIVING	NA	NA	NA	NA	NA
TCGA-BR-8368	TCGA-BR-8368-01	84	NA	NA	STAGE IB	7TH	NA	4.3068	0:DiseaseFree	4.3068	0:LIVING	4.3068	0:ALIVE OR DEAD TUMOR FREE	4.3068	0:CENSORED	29.6333
TCGA-BR-8369	TCGA-BR-8369-01	76	NA	NA	STAGE IIIB	7TH	NA	13.7752	1:Recurred/Progressed	14.0382	0:LIVING	14.0382	0:ALIVE OR DEAD TUMOR FREE	13.7752	1:PROGRESSION	6.36667
TCGA-BR-8369	TCGA-BR-8369-01	76	M0	N3a	Stage IIIB	7th	T3	13.76	1:Recurred/Progressed	14.03	0:LIVING	NA	NA	NA	NA	NA
TCGA-BR-8369	TCGA-BR-8369-01	76.8	NA	NA	NA	NA	NA	13.11	1:Recurred/Progressed	13.37	0:LIVING	NA	NA	NA	NA	NA
TCGA-BR-8370	TCGA-BR-8370-01	64	M0	N3a	Stage IIIB	7th	T3	3.32	0:DiseaseFree	3.32	0:LIVING	NA	NA	NA	NA	NA
TCGA-BR-8370	TCGA-BR-8370-01	64.71	NA	NA	NA	NA	NA	2.86	0:DiseaseFree	2.86	0:LIVING	NA	NA	NA	NA	NA
TCGA-BR-8370	TCGA-BR-8370-01	64	NA	NA	STAGE IIIB	7TH	NA	3.32051	0:DiseaseFree	3.32051	0:LIVING	3.32051	0:ALIVE OR DEAD TUMOR FREE	3.32051	0:CENSORED	3.2
TCGA-BR-8371	TCGA-BR-8371-01	62	M0	N3a	Stage IIIB	7th	T3	11.73	1:Recurred/Progressed	11.79	1:DECEASED	NA	NA	NA	NA	NA
TCGA-BR-8371	TCGA-BR-8371-01	62.65	NA	NA	NA	NA	NA	11.43	1:Recurred/Progressed	11.5	1:DECEASED	NA	NA	NA	NA	NA
TCGA-BR-8371	TCGA-BR-8371-01	62	NA	NA	STAGE IIIB	7TH	NA	NA	NA	11.8026	1:DECEASED	11.8026	1:DEAD WITH TUMOR	11.7369	1:PROGRESSION	0.633333
TCGA-BR-8372	TCGA-BR-8372-01	63	M0	N3a	Stage IIIC	7th	T4b	31.24	0:DiseaseFree	31.24	0:LIVING	NA	NA	NA	NA	NA
TCGA-BR-8372	TCGA-BR-8372-01	63.92	NA	NA	NA	NA	NA	19.12	0:DiseaseFree	19.12	0:LIVING	NA	NA	NA	NA	NA
TCGA-BR-8372	TCGA-BR-8372-01	63	NA	NA	STAGE IIIC	7TH	NA	31.2654	0:DiseaseFree	31.2654	0:LIVING	31.2654	0:ALIVE OR DEAD TUMOR FREE	31.2654	0:CENSORED	38.6667
TCGA-BR-8373	TCGA-BR-8373-01	65	M0	N1	Stage IIIA	7th	T4a	14.78	0:DiseaseFree	14.78	0:LIVING	NA	NA	NA	NA	NA
TCGA-BR-8373	TCGA-BR-8373-01	65.01	NA	NA	NA	NA	NA	14.09	0:DiseaseFree	14.09	0:LIVING	NA	NA	NA	NA	NA
TCGA-BR-8373	TCGA-BR-8373-01	65	NA	NA	STAGE IIIA	7TH	NA	14.7944	0:DiseaseFree	14.7944	0:LIVING	14.7944	0:ALIVE OR DEAD TUMOR FREE	14.7944	0:CENSORED	2.46667
TCGA-BR-8380	TCGA-BR-8380-01	55	M0	N3a	Stage IIIC	7th	T4a	15.34	1:Recurred/Progressed	NA	1:DECEASED	NA	NA	NA	NA	NA
TCGA-BR-8380	TCGA-BR-8380-01	55.19	NA	NA	NA	NA	NA	NA	NA	0.23	0:LIVING	NA	NA	NA	NA	NA
TCGA-BR-8380	TCGA-BR-8380-01	55	NA	NA	STAGE IIIC	7TH	NA	15.3533	1:Recurred/Progressed	0.690403	0:LIVING	0.690403	0:ALIVE OR DEAD TUMOR FREE	15.3533	1:PROGRESSION	2.4
TCGA-BR-8381	TCGA-BR-8381-01	51	M0	N1	Stage IIB	7th	T3	7.36	0:DiseaseFree	7.36	0:LIVING	NA	NA	NA	NA	NA
TCGA-BR-8381	TCGA-BR-8381-01	51.59	NA	NA	NA	NA	NA	NA	NA	7.3643	0:LIVING	NA	NA	NA	NA	NA
TCGA-BR-8381	TCGA-BR-8381-01	51	NA	NA	STAGE IIB	7TH	NA	7.3643	0:DiseaseFree	7.3643	0:LIVING	7.3643	0:ALIVE OR DEAD TUMOR FREE	7.3643	0:CENSORED	3.43333
TCGA-BR-8382	TCGA-BR-8382-01	67.73	NA	NA	NA	NA	NA	15.51	0:DiseaseFree	15.51	0:LIVING	NA	NA	NA	NA	NA
TCGA-BR-8382	TCGA-BR-8382-01	67	NA	NA	STAGE IIIC	7TH	NA	25.0518	0:DiseaseFree	25.0518	1:DECEASED	25.0518	0:ALIVE OR DEAD TUMOR FREE	25.0518	0:CENSORED	27.7
TCGA-BR-8382	TCGA-BR-8382-01	67	M0	N3a	Stage IIIC	7th	T4b	NA	NA	25.03	1:DECEASED	NA	NA	NA	NA	NA
TCGA-BR-8384	TCGA-BR-8384-01	69	M0	N2	Stage IIIC	7th	T4b	3.71	0:DiseaseFree	3.71	0:LIVING	NA	NA	NA	NA	NA
TCGA-BR-8384	TCGA-BR-8384-01	69.22	NA	NA	NA	NA	NA	3.25	0:DiseaseFree	3.25	0:LIVING	NA	NA	NA	NA	NA
TCGA-BR-8384	TCGA-BR-8384-01	69	NA	NA	STAGE IIIC	7TH	NA	3.71503	0:DiseaseFree	3.71503	0:LIVING	3.71503	0:ALIVE OR DEAD TUMOR FREE	3.71503	0:CENSORED	1.5
TCGA-BR-8483	TCGA-BR-8483-01	59	M0	N2	Stage IIIA	7th	T3	5.39	0:DiseaseFree	5.39	0:LIVING	NA	NA	NA	NA	NA
TCGA-BR-8483	TCGA-BR-8483-01	59.5	NA	NA	NA	NA	NA	NA	NA	5.39172	0:LIVING	NA	NA	NA	NA	NA
TCGA-BR-8483	TCGA-BR-8483-01	59	NA	NA	STAGE IIIA	7TH	NA	NA	NA	5.39172	0:LIVING	5.39172	0:ALIVE OR DEAD TUMOR FREE	5.39172	0:CENSORED	3.73333
TCGA-BR-8484	TCGA-BR-8484-01	61	M0	N1	Stage IIIA	7th	T4a	NA	NA	25.16	1:DECEASED	NA	NA	NA	NA	NA
TCGA-BR-8484	TCGA-BR-8484-01	61.83	NA	NA	NA	NA	NA	NA	NA	0.69	0:LIVING	NA	NA	NA	NA	NA
TCGA-BR-8484	TCGA-BR-8484-01	61	NA	NA	STAGE IIIA	7TH	NA	25.1833	0:DiseaseFree	25.1833	1:DECEASED	25.1833	0:ALIVE OR DEAD TUMOR FREE	25.1833	0:CENSORED	2
TCGA-BR-8485	TCGA-BR-8485-01	68	M0	N3a	Stage IIIC	7th	T4	9.2	0:DiseaseFree	9.2	0:LIVING	NA	NA	NA	NA	NA
TCGA-BR-8485	TCGA-BR-8485-01	68.02	NA	NA	NA	NA	NA	NA	NA	0.3	0:LIVING	NA	NA	NA	NA	NA
TCGA-BR-8485	TCGA-BR-8485-01	68	NA	NA	STAGE IIIC	7TH	NA	9.20538	0:DiseaseFree	9.20538	0:LIVING	9.20538	0:ALIVE OR DEAD TUMOR FREE	9.20538	0:CENSORED	9.23333
TCGA-BR-8486	TCGA-BR-8486-01	90	M0	N0	Stage IA	7th	T1b	20.2	0:DiseaseFree	20.2	0:LIVING	NA	NA	NA	NA	NA
TCGA-BR-8486	TCGA-BR-8486-01	90	NA	NA	NA	NA	NA	20.17	0:DiseaseFree	20.17	0:LIVING	NA	NA	NA	NA	NA
TCGA-BR-8486	TCGA-BR-8486-01	90	NA	NA	STAGE IA	7TH	NA	20.219	0:DiseaseFree	20.219	0:LIVING	20.219	0:ALIVE OR DEAD TUMOR FREE	20.219	0:CENSORED	1.8
TCGA-BR-8487	TCGA-BR-8487-01	64	M0	N0	Stage IIA	7th	T3	1.12	0:DiseaseFree	1.12	0:LIVING	NA	NA	NA	NA	NA
TCGA-BR-8487	TCGA-BR-8487-01	64.07	NA	NA	NA	NA	NA	0.39	0:DiseaseFree	0.39	0:LIVING	NA	NA	NA	NA	NA
TCGA-BR-8487	TCGA-BR-8487-01	64	NA	NA	STAGE IIA	7TH	NA	1.1178	0:DiseaseFree	1.1178	0:LIVING	1.1178	0:ALIVE OR DEAD TUMOR FREE	1.1178	0:CENSORED	89.6667
TCGA-BR-8588	TCGA-BR-8588-01	55	M0	N0	Stage IIB	7th	T4a	12.78	0:DiseaseFree	12.78	0:LIVING	NA	NA	NA	NA	NA
TCGA-BR-8588	TCGA-BR-8588-01	55.24	NA	NA	NA	NA	NA	NA	NA	0.76	0:LIVING	NA	NA	NA	NA	NA
TCGA-BR-8588	TCGA-BR-8588-01	55	NA	NA	STAGE IIB	7TH	NA	12.7889	0:DiseaseFree	12.7889	0:LIVING	12.7889	0:ALIVE OR DEAD TUMOR FREE	12.7889	0:CENSORED	3.43333
TCGA-BR-8589	TCGA-BR-8589-01	56	M0	N1	Stage IIIB	7th	T4b	27.1	0:DiseaseFree	27.1	0:LIVING	NA	NA	NA	NA	NA
TCGA-BR-8589	TCGA-BR-8589-01	56.75	NA	NA	NA	NA	NA	15.77	0:DiseaseFree	15.77	0:LIVING	NA	NA	NA	NA	NA
TCGA-BR-8589	TCGA-BR-8589-01	56	NA	NA	STAGE IIIB	7TH	NA	27.123	0:DiseaseFree	27.123	0:LIVING	27.123	0:ALIVE OR DEAD TUMOR FREE	27.123	0:CENSORED	33.6667
TCGA-BR-8590	TCGA-BR-8590-01	62	NA	NA	STAGE IIIC	7TH	NA	7.33143	1:Recurred/Progressed	9.33688	1:DECEASED	9.33688	1:DEAD WITH TUMOR	7.33143	1:PROGRESSION	3.86667
TCGA-BR-8590	TCGA-BR-8590-01	62	M0	N2	Stage IIIC	7th	T4b	7.33	1:Recurred/Progressed	9.33	1:DECEASED	NA	NA	NA	NA	NA
TCGA-BR-8590	TCGA-BR-8590-01	62.8	NA	NA	NA	NA	NA	NA	NA	2.14	0:LIVING	NA	NA	NA	NA	NA
TCGA-BR-8591	TCGA-BR-8591-01	79	M0	N3a	Stage IIIC	7th	T4a	28.12	0:DiseaseFree	28.12	0:LIVING	NA	NA	NA	NA	NA
TCGA-BR-8591	TCGA-BR-8591-01	79.55	NA	NA	NA	NA	NA	13.6	0:DiseaseFree	13.6	0:LIVING	NA	NA	NA	NA	NA
TCGA-BR-8591	TCGA-BR-8591-01	79	NA	NA	STAGE IIIC	7TH	NA	28.1422	0:DiseaseFree	28.1422	0:LIVING	28.1422	0:ALIVE OR DEAD TUMOR FREE	28.1422	0:CENSORED	45.6
TCGA-BR-8592	TCGA-BR-8592-01	63	M0	N1	Stage IIIB	7th	T4b	NA	NA	6.27	1:DECEASED	NA	NA	NA	NA	NA
TCGA-BR-8592	TCGA-BR-8592-01	63.34	NA	NA	NA	NA	NA	NA	NA	0.39	0:LIVING	NA	NA	NA	NA	NA
TCGA-BR-8592	TCGA-BR-8592-01	63	NA	NA	STAGE IIIB	7TH	NA	6.27938	0:DiseaseFree	6.27938	1:DECEASED	6.27938	0:ALIVE OR DEAD TUMOR FREE	6.27938	0:CENSORED	1.06667
TCGA-BR-8676	TCGA-BR-8676-01	59	M0	N3a	Stage IIIB	7th	T3	7.52	0:DiseaseFree	7.52	0:LIVING	NA	NA	NA	NA	NA
TCGA-BR-8676	TCGA-BR-8676-01	59.19	NA	NA	NA	NA	NA	NA	NA	6.64	0:LIVING	NA	NA	NA	NA	NA
TCGA-BR-8676	TCGA-BR-8676-01	59	NA	NA	STAGE IIIB	7TH	NA	7.52868	0:DiseaseFree	7.52868	0:LIVING	7.52868	0:ALIVE OR DEAD TUMOR FREE	7.52868	0:CENSORED	2.56667
TCGA-BR-8677	TCGA-BR-8677-01	74	M0	N3a	Stage IIIB	7th	T3	26.71	0:DiseaseFree	26.71	0:LIVING	NA	NA	NA	NA	NA
TCGA-BR-8677	TCGA-BR-8677-01	74.53	NA	NA	NA	NA	NA	NA	NA	26.7285	0:LIVING	NA	NA	NA	NA	NA
TCGA-BR-8677	TCGA-BR-8677-01	74	NA	NA	STAGE IIIB	7TH	NA	26.7285	0:DiseaseFree	26.7285	0:LIVING	26.7285	0:ALIVE OR DEAD TUMOR FREE	26.7285	0:CENSORED	1.93333
TCGA-BR-8678	TCGA-BR-8678-01	76	M0	N0	Stage IB	7th	T2	24.77	0:DiseaseFree	24.77	0:LIVING	NA	NA	NA	NA	NA
TCGA-BR-8678	TCGA-BR-8678-01	76.76	NA	NA	NA	NA	NA	NA	NA	0.16	0:LIVING	NA	NA	NA	NA	NA
TCGA-BR-8678	TCGA-BR-8678-01	76	NA	NA	STAGE IB	7TH	NA	24.7888	0:DiseaseFree	24.7888	0:LIVING	24.7888	0:ALIVE OR DEAD TUMOR FREE	24.7888	0:CENSORED	3.5
TCGA-BR-8679	TCGA-BR-8679-01	63	M0	N0	Stage IB	7th	T2	0	0:DiseaseFree	0	0:LIVING	NA	NA	NA	NA	NA
TCGA-BR-8679	TCGA-BR-8679-01	63.2	NA	NA	NA	NA	NA	NA	NA	0.16	0:LIVING	NA	NA	NA	NA	NA
TCGA-BR-8679	TCGA-BR-8679-01	63	NA	NA	STAGE IB	7TH	NA	0	0:DiseaseFree	0	0:LIVING	0	0:ALIVE OR DEAD TUMOR FREE	0	0:CENSORED	4.63333
TCGA-BR-8680	TCGA-BR-8680-01	45.55	NA	NA	NA	NA	NA	15.38	0:DiseaseFree	15.38	0:LIVING	NA	NA	NA	NA	NA
TCGA-BR-8680	TCGA-BR-8680-01	45	NA	NA	STAGE IV	7TH	NA	NA	NA	31.9558	0:LIVING	31.9558	0:ALIVE OR DEAD TUMOR FREE	31.9558	0:CENSORED	180.633
TCGA-BR-8680	TCGA-BR-8680-01	45	M1	N2	Stage IV	7th	T4b	31.93	0:DiseaseFree	31.93	0:LIVING	NA	NA	NA	NA	NA
TCGA-BR-8682	TCGA-BR-8682-01	52	M0	N0	Stage IIB	7th	T4a	32.56	0:DiseaseFree	32.56	0:LIVING	NA	NA	NA	NA	NA
TCGA-BR-8682	TCGA-BR-8682-01	52.47	NA	NA	NA	NA	NA	15.08	0:DiseaseFree	15.08	0:LIVING	NA	NA	NA	NA	NA
TCGA-BR-8682	TCGA-BR-8682-01	52	NA	NA	STAGE IIB	7TH	NA	32.5805	0:DiseaseFree	32.5805	0:LIVING	32.5805	0:ALIVE OR DEAD TUMOR FREE	32.5805	0:CENSORED	1.9
TCGA-BR-8683	TCGA-BR-8683-01	75	M0	N2	Stage IIIB	7th	T4a	NA	NA	9.86	1:DECEASED	NA	NA	NA	NA	NA
TCGA-BR-8683	TCGA-BR-8683-01	75.42	NA	NA	NA	NA	NA	0.33	0:DiseaseFree	9.59	1:DECEASED	NA	NA	NA	NA	NA
TCGA-BR-8683	TCGA-BR-8683-01	75	NA	NA	STAGE IIIB	7TH	NA	9.86291	0:DiseaseFree	9.86291	1:DECEASED	9.86291	0:ALIVE OR DEAD TUMOR FREE	9.86291	0:CENSORED	4.3
TCGA-BR-8686	TCGA-BR-8686-01	69	M0	N1	Stage IIIB	7th	T4b	NA	NA	20.86	1:DECEASED	NA	NA	NA	NA	NA
TCGA-BR-8686	TCGA-BR-8686-01	69.47	NA	NA	NA	NA	NA	15.38	0:DiseaseFree	15.38	0:LIVING	NA	NA	NA	NA	NA
TCGA-BR-8686	TCGA-BR-8686-01	69	NA	NA	STAGE IIIB	7TH	NA	20.8765	0:DiseaseFree	20.8765	1:DECEASED	20.8765	0:ALIVE OR DEAD TUMOR FREE	20.8765	0:CENSORED	3.36667
TCGA-BR-8687	TCGA-BR-8687-01	67	M0	N2	Stage IIIC	7th	T4b	NA	NA	8.21	1:DECEASED	NA	NA	NA	NA	NA
TCGA-BR-8687	TCGA-BR-8687-01	67	NA	NA	NA	NA	NA	NA	NA	0.82	0:LIVING	NA	NA	NA	NA	NA
TCGA-BR-8687	TCGA-BR-8687-01	67	NA	NA	STAGE IIIC	7TH	NA	NA	NA	8.21909	1:DECEASED	8.21909	1:DEAD WITH TUMOR	8.21909	1:PROGRESSION	5.26667
TCGA-BR-8690	TCGA-BR-8690-01	54	M0	N3a	Stage IIIB	7th	T3	10.68	0:DiseaseFree	10.68	0:LIVING	NA	NA	NA	NA	NA
TCGA-BR-8690	TCGA-BR-8690-01	54.36	NA	NA	NA	NA	NA	10.12	0:DiseaseFree	10.12	0:LIVING	NA	NA	NA	NA	NA
TCGA-BR-8690	TCGA-BR-8690-01	54	NA	NA	STAGE IIIB	7TH	NA	10.6848	0:DiseaseFree	10.6848	0:LIVING	10.6848	0:ALIVE OR DEAD TUMOR FREE	10.6848	0:CENSORED	4.56667
TCGA-BR-A44T	TCGA-BR-A44T-01	53	M0	N0	Stage IIA	7th	T3	22.4	1:Recurred/Progressed	34.1	0:LIVING	NA	NA	NA	NA	NA
TCGA-BR-A44T	TCGA-BR-A44T-01	53.13	NA	NA	NA	NA	NA	12.12	0:DiseaseFree	12.12	0:LIVING	NA	NA	NA	NA	NA
TCGA-BR-A44T	TCGA-BR-A44T-01	53	NA	NA	STAGE IIA	7TH	NA	22.4217	1:Recurred/Progressed	34.1257	0:LIVING	34.1257	0:ALIVE OR DEAD TUMOR FREE	22.4217	1:PROGRESSION	0.466667
TCGA-BR-A44U	TCGA-BR-A44U-01	70	M0	N3a	Stage IIIB	7th	T3	NA	NA	13.86	1:DECEASED	NA	NA	NA	NA	NA
TCGA-BR-A44U	TCGA-BR-A44U-01	70.03	NA	NA	NA	NA	NA	12.39	0:DiseaseFree	12.39	0:LIVING	NA	NA	NA	NA	NA
TCGA-BR-A44U	TCGA-BR-A44U-01	70	NA	NA	STAGE IIIB	7TH	NA	13.8738	0:DiseaseFree	13.8738	1:DECEASED	13.8738	0:ALIVE OR DEAD TUMOR FREE	13.8738	0:CENSORED	2.63333
TCGA-BR-A452	TCGA-BR-A452-01	57	M0	N1	Stage IIIA	7th	T4a	NA	NA	7.52	1:DECEASED	NA	NA	NA	NA	NA
TCGA-BR-A452	TCGA-BR-A452-01	57.79	NA	NA	NA	NA	NA	0.2	0:DiseaseFree	0.2	0:LIVING	NA	NA	NA	NA	NA
TCGA-BR-A452	TCGA-BR-A452-01	57	NA	NA	STAGE IIIA	7TH	NA	7.52868	0:DiseaseFree	7.52868	1:DECEASED	7.52868	0:ALIVE OR DEAD TUMOR FREE	7.52868	0:CENSORED	3.03333
TCGA-BR-A453	TCGA-BR-A453-01	51	NA	NA	STAGE IV	7TH	NA	NA	NA	6.08213	1:DECEASED	6.08213	0:ALIVE OR DEAD TUMOR FREE	6.08213	0:CENSORED	1.96667
TCGA-BR-A453	TCGA-BR-A453-01	51	M1	N3a	Stage IV	7th	T4a	NA	NA	6.08	1:DECEASED	NA	NA	NA	NA	NA
TCGA-BR-A453	TCGA-BR-A453-01	51.98	NA	NA	NA	NA	NA	0.16	0:DiseaseFree	3.22	1:DECEASED	NA	NA	NA	NA	NA
TCGA-BR-A4CQ	TCGA-BR-A4CQ-01	58	M0	N1	Stage IIIA	7th	T4a	31.6	1:Recurred/Progressed	34.95	0:LIVING	NA	NA	NA	NA	NA
TCGA-BR-A4CQ	TCGA-BR-A4CQ-01	58.06	NA	NA	NA	NA	NA	NA	0:DiseaseFree	34.9804	0:LIVING	NA	NA	NA	NA	NA
TCGA-BR-A4CQ	TCGA-BR-A4CQ-01	58	NA	NA	STAGE IIIA	7TH	NA	31.6271	1:Recurred/Progressed	34.9804	0:LIVING	34.9804	0:ALIVE OR DEAD TUMOR FREE	31.6271	1:PROGRESSION	5.23333
TCGA-BR-A4CR	TCGA-BR-A4CR-01	70	M0	N3a	Stage IIIC	7th	T4b	0	0:DiseaseFree	0	0:LIVING	NA	NA	NA	NA	NA
TCGA-BR-A4CR	TCGA-BR-A4CR-01	70.28	NA	NA	NA	NA	NA	1.68	0:DiseaseFree	1.68	0:LIVING	NA	NA	NA	NA	NA
TCGA-BR-A4CR	TCGA-BR-A4CR-01	70	NA	NA	STAGE IIIC	7TH	NA	0	0:DiseaseFree	0	0:LIVING	0	0:ALIVE OR DEAD TUMOR FREE	0	0:CENSORED	1.8
TCGA-BR-A4CS	TCGA-BR-A4CS-01	77	M0	N3a	Stage IIIC	7th	T4b	NA	NA	1.48	1:DECEASED	NA	NA	NA	NA	NA
TCGA-BR-A4CS	TCGA-BR-A4CS-01	77.24	NA	NA	NA	NA	NA	0.92	0:DiseaseFree	0.92	0:LIVING	NA	NA	NA	NA	NA
TCGA-BR-A4CS	TCGA-BR-A4CS-01	77	NA	NA	STAGE IIIC	7TH	NA	1.47944	0:DiseaseFree	1.47944	1:DECEASED	1.47944	0:ALIVE OR DEAD TUMOR FREE	1.47944	0:CENSORED	4.66667
TCGA-BR-A4IU	TCGA-BR-A4IU-01	34	M0	N1	Stage IIIA	7th	T4a	27.53	0:DiseaseFree	27.53	0:LIVING	NA	NA	NA	NA	NA
TCGA-BR-A4IU	TCGA-BR-A4IU-01	34.5	NA	NA	NA	NA	NA	13.01	0:DiseaseFree	13.01	0:LIVING	NA	NA	NA	NA	NA
TCGA-BR-A4IU	TCGA-BR-A4IU-01	34	NA	NA	STAGE IIIA	7TH	NA	27.5504	0:DiseaseFree	27.5504	0:LIVING	27.5504	0:ALIVE OR DEAD TUMOR FREE	27.5504	0:CENSORED	0.8
TCGA-BR-A4IV	TCGA-BR-A4IV-01	47	M0	N2	Stage IIIB	7th	T4a	24.21	1:Recurred/Progressed	28.55	1:DECEASED	NA	NA	NA	NA	NA
TCGA-BR-A4IV	TCGA-BR-A4IV-01	47.95	NA	NA	NA	NA	NA	12.78	0:DiseaseFree	12.78	0:LIVING	NA	NA	NA	NA	NA
TCGA-BR-A4IV	TCGA-BR-A4IV-01	47	NA	NA	STAGE IIIB	7TH	NA	24.2299	1:Recurred/Progressed	28.5695	1:DECEASED	28.5695	1:DEAD WITH TUMOR	24.2299	1:PROGRESSION	0.9
TCGA-BR-A4IY	TCGA-BR-A4IY-01	58	M0	N0	Stage IIB	7th	T4a	12.88	0:DiseaseFree	12.88	0:LIVING	NA	NA	NA	NA	NA
TCGA-BR-A4IY	TCGA-BR-A4IY-01	58.35	NA	NA	NA	NA	NA	12.68	0:DiseaseFree	12.68	0:LIVING	NA	NA	NA	NA	NA
TCGA-BR-A4IY	TCGA-BR-A4IY-01	58	NA	NA	STAGE IIB	7TH	NA	12.8875	0:DiseaseFree	12.8875	0:LIVING	12.8875	0:ALIVE OR DEAD TUMOR FREE	12.8875	0:CENSORED	4.66667
TCGA-BR-A4IZ	TCGA-BR-A4IZ-01	45.71	NA	NA	NA	NA	NA	NA	NA	0.2	0:LIVING	NA	NA	NA	NA	NA
TCGA-BR-A4IZ	TCGA-BR-A4IZ-01	45	NA	NA	STAGE IIIB	7TH	NA	NA	NA	8.97524	1:DECEASED	8.97524	0:ALIVE OR DEAD TUMOR FREE	8.97524	0:CENSORED	0.6
TCGA-BR-A4IZ	TCGA-BR-A4IZ-01	45	M0	N2	Stage IIIB	7th	T4a	NA	NA	8.97	1:DECEASED	NA	NA	NA	NA	NA
TCGA-BR-A4J1	TCGA-BR-A4J1-01	63	M0	N1	Stage IIIA	7th	T4a	NA	NA	0.72	1:DECEASED	NA	NA	NA	NA	NA
TCGA-BR-A4J1	TCGA-BR-A4J1-01	63.7	NA	NA	NA	NA	NA	NA	NA	0.16	1:DECEASED	NA	NA	NA	NA	NA
TCGA-BR-A4J1	TCGA-BR-A4J1-01	63	NA	NA	STAGE IIIA	7TH	NA	NA	NA	0.72328	1:DECEASED	0.72328	NA	0.72328	0:CENSORED	1.93333
TCGA-BR-A4J2	TCGA-BR-A4J2-01	70	M0	N0	Stage IIB	7th	T4a	14.16	0:DiseaseFree	14.16	0:LIVING	NA	NA	NA	NA	NA
TCGA-BR-A4J2	TCGA-BR-A4J2-01	70.89	NA	NA	NA	NA	NA	13.57	0:DiseaseFree	13.57	0:LIVING	NA	NA	NA	NA	NA
TCGA-BR-A4J2	TCGA-BR-A4J2-01	70	NA	NA	STAGE IIB	7TH	NA	14.1697	0:DiseaseFree	14.1697	0:LIVING	14.1697	0:ALIVE OR DEAD TUMOR FREE	14.1697	0:CENSORED	1.56667
TCGA-BR-A4J4	TCGA-BR-A4J4-01	39	M0	N2	Stage IIIB	7th	T4a	0.53	0:DiseaseFree	0.53	0:LIVING	NA	NA	NA	NA	NA
TCGA-BR-A4J4	TCGA-BR-A4J4-01	39.58	NA	NA	NA	NA	NA	NA	NA	0.2	0:LIVING	NA	NA	NA	NA	NA
TCGA-BR-A4J4	TCGA-BR-A4J4-01	39	NA	NA	STAGE IIIB	7TH	NA	NA	NA	0.526022	0:LIVING	0.526022	0:ALIVE OR DEAD TUMOR FREE	0.526022	0:CENSORED	2.63333
TCGA-BR-A4J5	TCGA-BR-A4J5-01	56	M0	N1	Stage IIIA	7th	T4a	28.32	0:DiseaseFree	28.32	0:LIVING	NA	NA	NA	NA	NA
TCGA-BR-A4J5	TCGA-BR-A4J5-01	56.71	NA	NA	NA	NA	NA	12.58	0:DiseaseFree	12.58	0:LIVING	NA	NA	NA	NA	NA
TCGA-BR-A4J5	TCGA-BR-A4J5-01	56	NA	NA	STAGE IIIA	7TH	NA	28.3394	0:DiseaseFree	28.3394	0:LIVING	28.3394	0:ALIVE OR DEAD TUMOR FREE	28.3394	0:CENSORED	2.76667
TCGA-BR-A4J6	TCGA-BR-A4J6-01	69	M0	N0	Stage IIA	7th	T3	0.66	0:DiseaseFree	0.66	0:LIVING	NA	NA	NA	NA	NA
TCGA-BR-A4J6	TCGA-BR-A4J6-01	69.21	NA	NA	NA	NA	NA	NA	NA	0.657527	0:LIVING	NA	NA	NA	NA	NA
TCGA-BR-A4J6	TCGA-BR-A4J6-01	69	NA	NA	STAGE IIA	7TH	NA	0.657527	0:DiseaseFree	0.657527	0:LIVING	0.657527	0:ALIVE OR DEAD TUMOR FREE	0.657527	0:CENSORED	0.933333
TCGA-BR-A4J7	TCGA-BR-A4J7-01	49	M0	NX	Stage IIB	7th	T4a	32.49	0:DiseaseFree	32.49	0:LIVING	NA	NA	NA	NA	NA
TCGA-BR-A4J7	TCGA-BR-A4J7-01	49.1	NA	NA	NA	NA	NA	NA	NA	0.2	0:LIVING	NA	NA	NA	NA	NA
TCGA-BR-A4J7	TCGA-BR-A4J7-01	49	NA	NA	STAGE IIB	7TH	NA	32.5147	0:DiseaseFree	32.5147	0:LIVING	32.5147	0:ALIVE OR DEAD TUMOR FREE	32.5147	0:CENSORED	1.6
TCGA-BR-A4J8	TCGA-BR-A4J8-01	71	M0	N3a	Stage IIIB	7th	T3	13.5	0:DiseaseFree	13.5	0:LIVING	NA	NA	NA	NA	NA
TCGA-BR-A4J8	TCGA-BR-A4J8-01	71.31	NA	NA	NA	NA	NA	NA	NA	13.5122	0:LIVING	NA	NA	NA	NA	NA
TCGA-BR-A4J8	TCGA-BR-A4J8-01	71	NA	NA	STAGE IIIB	7TH	NA	13.5122	0:DiseaseFree	13.5122	0:LIVING	13.5122	0:ALIVE OR DEAD TUMOR FREE	13.5122	0:CENSORED	2.43333
TCGA-BR-A4J9	TCGA-BR-A4J9-01	55	M0	N0	Stage IIA	7th	T3	0.46	0:DiseaseFree	0.46	0:LIVING	NA	NA	NA	NA	NA
TCGA-BR-A4J9	TCGA-BR-A4J9-01	55.01	NA	NA	NA	NA	NA	NA	NA	0.460269	0:LIVING	NA	NA	NA	NA	NA
TCGA-BR-A4J9	TCGA-BR-A4J9-01	55	NA	NA	STAGE IIA	7TH	NA	0.460269	0:DiseaseFree	0.460269	0:LIVING	0.460269	0:ALIVE OR DEAD TUMOR FREE	0.460269	0:CENSORED	1.26667
TCGA-BR-A4PD	TCGA-BR-A4PD-01	72	NA	NA	STAGE IIB	7TH	NA	20.6463	0:DiseaseFree	20.6463	0:LIVING	20.6463	0:ALIVE OR DEAD TUMOR FREE	20.6463	0:CENSORED	4.6
TCGA-BR-A4PD	TCGA-BR-A4PD-01	72	M0	N0	Stage IIB	7th	T4a	20.63	0:DiseaseFree	20.63	0:LIVING	NA	NA	NA	NA	NA
TCGA-BR-A4PD	TCGA-BR-A4PD-01	72.1	NA	NA	NA	NA	NA	1.38	0:DiseaseFree	1.38	0:LIVING	NA	NA	NA	NA	NA
TCGA-BR-A4PE	TCGA-BR-A4PE-01	68	M0	N0	Stage IB	7th	T2	20.4	0:DiseaseFree	20.4	0:LIVING	NA	NA	NA	NA	NA
TCGA-BR-A4PE	TCGA-BR-A4PE-01	68.41	NA	NA	NA	NA	NA	NA	NA	20.4162	0:LIVING	NA	NA	NA	NA	NA
TCGA-BR-A4PE	TCGA-BR-A4PE-01	68	NA	NA	STAGE IB	7TH	NA	20.4162	0:DiseaseFree	20.4162	0:LIVING	20.4162	0:ALIVE OR DEAD TUMOR FREE	20.4162	0:CENSORED	6.2
TCGA-BR-A4PF	TCGA-BR-A4PF-01	72	M0	N2	Stage IIIB	7th	T4a	1.15	0:DiseaseFree	1.15	0:LIVING	NA	NA	NA	NA	NA
TCGA-BR-A4PF	TCGA-BR-A4PF-01	72.31	NA	NA	NA	NA	NA	NA	NA	0.72	0:LIVING	NA	NA	NA	NA	NA
TCGA-BR-A4PF	TCGA-BR-A4PF-01	72	NA	NA	STAGE IIIB	7TH	NA	1.15067	0:DiseaseFree	1.15067	0:LIVING	1.15067	0:ALIVE OR DEAD TUMOR FREE	1.15067	0:CENSORED	3.36667
TCGA-BR-A4QI	TCGA-BR-A4QI-01	70	M0	N0	Stage IIA	7th	T3	12.58	1:Recurred/Progressed	21.42	1:DECEASED	NA	NA	NA	NA	NA
TCGA-BR-A4QI	TCGA-BR-A4QI-01	70.99	NA	NA	NA	NA	NA	NA	0:DiseaseFree	13.6437	0:LIVING	NA	NA	NA	NA	NA
TCGA-BR-A4QI	TCGA-BR-A4QI-01	70	NA	NA	STAGE IIA	7TH	NA	12.5916	1:Recurred/Progressed	21.4354	1:DECEASED	21.4354	1:DEAD WITH TUMOR	12.5916	1:PROGRESSION	3.46667
TCGA-BR-A4QL	TCGA-BR-A4QL-01	75	M0	N3a	Stage IIIB	7th	T3	NA	NA	16.13	1:DECEASED	NA	NA	NA	NA	NA
TCGA-BR-A4QL	TCGA-BR-A4QL-01	75.56	NA	NA	NA	NA	NA	NA	0:DiseaseFree	11.5725	0:LIVING	NA	NA	NA	NA	NA
TCGA-BR-A4QL	TCGA-BR-A4QL-01	75	NA	NA	STAGE IIIB	7TH	NA	16.1423	0:DiseaseFree	16.1423	1:DECEASED	16.1423	0:ALIVE OR DEAD TUMOR FREE	16.1423	0:CENSORED	56.8667
TCGA-BR-A4QM	TCGA-BR-A4QM-01	65	M0	N2	Stage IIIA	7th	T3	4.17	1:Recurred/Progressed	5.12	0:LIVING	NA	NA	NA	NA	NA
TCGA-BR-A4QM	TCGA-BR-A4QM-01	65.7	NA	NA	NA	NA	NA	NA	0:DiseaseFree	5.12871	0:LIVING	NA	NA	NA	NA	NA
TCGA-BR-A4QM	TCGA-BR-A4QM-01	65	NA	NA	STAGE IIIA	7TH	NA	4.1753	1:Recurred/Progressed	5.12871	0:LIVING	5.12871	0:ALIVE OR DEAD TUMOR FREE	4.1753	1:PROGRESSION	2.63333
TCGA-CD-5798	TCGA-CD-5798-01	82	M0	N0	Stage II	6th	T3	13.4	0:DiseaseFree	13.4	0:LIVING	NA	NA	NA	NA	NA
TCGA-CD-5798	TCGA-CD-5798-01	82.99	NA	NA	NA	NA	NA	2	0:DiseaseFree	2	0:LIVING	NA	NA	NA	NA	NA
TCGA-CD-5798	TCGA-CD-5798-01	82	NA	NA	STAGE II	6TH	NA	13.4136	0:DiseaseFree	13.4136	0:LIVING	13.4136	0:ALIVE OR DEAD TUMOR FREE	13.4136	0:CENSORED	2.8
TCGA-CD-5799	TCGA-CD-5799-01	45.27	NA	NA	NA	NA	NA	2.56	0:DiseaseFree	2.56	0:LIVING	NA	NA	NA	NA	NA
TCGA-CD-5799	TCGA-CD-5799-01	45	NA	NA	STAGE II	6TH	NA	13.019	0:DiseaseFree	13.019	0:LIVING	13.019	0:ALIVE OR DEAD TUMOR FREE	13.019	0:CENSORED	1.13333
TCGA-CD-5799	TCGA-CD-5799-01	45	M0	N1	Stage II	6th	T2	13.01	0:DiseaseFree	13.01	0:LIVING	NA	NA	NA	NA	NA
TCGA-CD-5800	TCGA-CD-5800-01	51	M0	N0	Stage II	6th	T3	13.14	0:DiseaseFree	13.14	0:LIVING	NA	NA	NA	NA	NA
TCGA-CD-5800	TCGA-CD-5800-01	51	NA	NA	NA	NA	NA	13.34	0:DiseaseFree	13.34	0:LIVING	NA	NA	NA	NA	NA
TCGA-CD-5800	TCGA-CD-5800-01	51	NA	NA	STAGE II	6TH	NA	13.1505	0:DiseaseFree	13.1505	0:LIVING	13.1505	0:ALIVE OR DEAD TUMOR FREE	13.1505	0:CENSORED	4.93333
TCGA-CD-5801	TCGA-CD-5801-01	69	M0	N1	Stage IIIA	6th	T3	NA	NA	13.17	1:DECEASED	NA	NA	NA	NA	NA
TCGA-CD-5801	TCGA-CD-5801-01	69	NA	NA	NA	NA	NA	12.68	0:DiseaseFree	12.68	1:DECEASED	NA	NA	NA	NA	NA
TCGA-CD-5801	TCGA-CD-5801-01	69	NA	NA	STAGE IIIA	6TH	NA	NA	NA	13.1834	1:DECEASED	13.1834	1:DEAD WITH TUMOR	13.1834	1:PROGRESSION	12.9667
TCGA-CD-5802	TCGA-CD-5802-01	58	M0	N0	Stage II	6th	T3	13.34	0:DiseaseFree	13.34	0:LIVING	NA	NA	NA	NA	NA
TCGA-CD-5802	TCGA-CD-5802-01	58.4	NA	NA	NA	NA	NA	NA	NA	13.3478	0:LIVING	NA	NA	NA	NA	NA
TCGA-CD-5802	TCGA-CD-5802-01	58	NA	NA	STAGE II	6TH	NA	13.3478	0:DiseaseFree	13.3478	0:LIVING	13.3478	0:ALIVE OR DEAD TUMOR FREE	13.3478	0:CENSORED	1.53333
TCGA-CD-5803	TCGA-CD-5803-01	78	M0	N0	Stage II	6th	T3	9.86	1:Recurred/Progressed	11.2	1:DECEASED	NA	NA	NA	NA	NA
TCGA-CD-5803	TCGA-CD-5803-01	78.33	NA	NA	NA	NA	NA	NA	NA	0.0657527	0:LIVING	NA	NA	NA	NA	NA
TCGA-CD-5803	TCGA-CD-5803-01	78	NA	NA	STAGE II	6TH	NA	NA	NA	11.2108	1:DECEASED	11.2108	1:DEAD WITH TUMOR	9.86291	1:PROGRESSION	1.16667
TCGA-CD-5804	TCGA-CD-5804-01	90	M0	N1	NA	7th	T3	12.09	0:DiseaseFree	12.09	0:LIVING	NA	NA	NA	NA	NA
TCGA-CD-5804	TCGA-CD-5804-01	90	NA	NA	NA	NA	NA	NA	NA	0	0:LIVING	NA	NA	NA	NA	NA
TCGA-CD-5804	TCGA-CD-5804-01	90	NA	NA	NA	7TH	NA	12.0985	0:DiseaseFree	12.0985	0:LIVING	12.0985	0:ALIVE OR DEAD TUMOR FREE	12.0985	0:CENSORED	2.36667
TCGA-CD-5813	TCGA-CD-5813-01	60	M0	N0	Stage II	6th	T3	10.35	1:Recurred/Progressed	12.39	1:DECEASED	NA	NA	NA	NA	NA
TCGA-CD-5813	TCGA-CD-5813-01	60.22	NA	NA	NA	NA	NA	NA	NA	0.394516	0:LIVING	NA	NA	NA	NA	NA
TCGA-CD-5813	TCGA-CD-5813-01	60	NA	NA	STAGE II	6TH	NA	10.3561	1:Recurred/Progressed	12.3944	1:DECEASED	12.3944	1:DEAD WITH TUMOR	10.3561	1:PROGRESSION	5.26667
TCGA-CD-8524	TCGA-CD-8524-01	61	M0	N0	Stage II	6th	T3	2.27	1:Recurred/Progressed	12.75	0:LIVING	NA	NA	NA	NA	NA
TCGA-CD-8524	TCGA-CD-8524-01	61.45	NA	NA	NA	NA	NA	NA	0:DiseaseFree	12.756	0:LIVING	NA	NA	NA	NA	NA
TCGA-CD-8524	TCGA-CD-8524-01	61	NA	NA	STAGE II	6TH	NA	2.26847	1:Recurred/Progressed	12.756	0:LIVING	12.756	0:ALIVE OR DEAD TUMOR FREE	2.26847	1:PROGRESSION	4.73333
TCGA-CD-8525	TCGA-CD-8525-01	82	M0	N1	Stage IIIA	6th	T3	12.58	0:DiseaseFree	12.58	0:LIVING	NA	NA	NA	NA	NA
TCGA-CD-8525	TCGA-CD-8525-01	82.15	NA	NA	NA	NA	NA	NA	0:DiseaseFree	12.5916	0:LIVING	NA	NA	NA	NA	NA
TCGA-CD-8525	TCGA-CD-8525-01	82	NA	NA	STAGE IIIA	6TH	NA	12.5916	0:DiseaseFree	12.5916	0:LIVING	12.5916	0:ALIVE OR DEAD TUMOR FREE	12.5916	0:CENSORED	2.43333
TCGA-CD-8526	TCGA-CD-8526-01	73	NA	NA	STAGE IIIA	6TH	NA	12.5259	0:DiseaseFree	12.5259	0:LIVING	12.5259	0:ALIVE OR DEAD TUMOR FREE	12.5259	0:CENSORED	1.63333
TCGA-CD-8526	TCGA-CD-8526-01	73	M0	N1	Stage IIIA	6th	T3	12.52	0:DiseaseFree	12.52	0:LIVING	NA	NA	NA	NA	NA
TCGA-CD-8526	TCGA-CD-8526-01	73.49	NA	NA	NA	NA	NA	NA	0:DiseaseFree	12.5259	0:LIVING	NA	NA	NA	NA	NA
TCGA-CD-8527	TCGA-CD-8527-01	72	M0	N1	Stage II	6th	T2	5.22	1:Recurred/Progressed	7.16	1:DECEASED	NA	NA	NA	NA	NA
TCGA-CD-8527	TCGA-CD-8527-01	72.56	NA	NA	NA	NA	NA	NA	0:DiseaseFree	0.0657527	0:LIVING	NA	NA	NA	NA	NA
TCGA-CD-8527	TCGA-CD-8527-01	72	NA	NA	STAGE II	6TH	NA	5.22734	1:Recurred/Progressed	7.16704	1:DECEASED	7.16704	1:DEAD WITH TUMOR	5.22734	1:PROGRESSION	7.06667
TCGA-CD-8528	TCGA-CD-8528-01	43	M0	N0	Stage IIIA	6th	T4	12.32	0:DiseaseFree	12.32	0:LIVING	NA	NA	NA	NA	NA
TCGA-CD-8528	TCGA-CD-8528-01	43.77	NA	NA	NA	NA	NA	NA	0:DiseaseFree	12.3286	0:LIVING	NA	NA	NA	NA	NA
TCGA-CD-8528	TCGA-CD-8528-01	43	NA	NA	STAGE IIIA	6TH	NA	12.3286	0:DiseaseFree	12.3286	0:LIVING	12.3286	0:ALIVE OR DEAD TUMOR FREE	12.3286	0:CENSORED	3.13333
TCGA-CD-8529	TCGA-CD-8529-01	65	M1	N0	Stage IV	6th	T4	12.29	0:DiseaseFree	12.29	0:LIVING	NA	NA	NA	NA	NA
TCGA-CD-8529	TCGA-CD-8529-01	65.65	NA	NA	NA	NA	NA	NA	0:DiseaseFree	12.2958	0:LIVING	NA	NA	NA	NA	NA
TCGA-CD-8529	TCGA-CD-8529-01	65	NA	NA	STAGE IV	6TH	NA	NA	NA	12.2958	0:LIVING	12.2958	0:ALIVE OR DEAD TUMOR FREE	12.2958	0:CENSORED	12.1333
TCGA-CD-8530	TCGA-CD-8530-01	51	M0	N0	Stage II	6th	T3	12.39	0:DiseaseFree	12.39	0:LIVING	NA	NA	NA	NA	NA
TCGA-CD-8530	TCGA-CD-8530-01	52	NA	NA	NA	NA	NA	NA	0:DiseaseFree	12.3944	0:LIVING	NA	NA	NA	NA	NA
TCGA-CD-8530	TCGA-CD-8530-01	51	NA	NA	STAGE II	6TH	NA	12.3944	0:DiseaseFree	12.3944	0:LIVING	12.3944	0:ALIVE OR DEAD TUMOR FREE	12.3944	0:CENSORED	2.46667
TCGA-CD-8531	TCGA-CD-8531-01	66	M0	N1	Stage IIIA	6th	T3	12.58	0:DiseaseFree	12.58	0:LIVING	NA	NA	NA	NA	NA
TCGA-CD-8531	TCGA-CD-8531-01	66.95	NA	NA	NA	NA	NA	NA	0:DiseaseFree	12.5916	0:LIVING	NA	NA	NA	NA	NA
TCGA-CD-8531	TCGA-CD-8531-01	66	NA	NA	STAGE IIIA	6TH	NA	12.5916	0:DiseaseFree	12.5916	0:LIVING	12.5916	0:ALIVE OR DEAD TUMOR FREE	12.5916	0:CENSORED	7.73333
TCGA-CD-8532	TCGA-CD-8532-01	52	M0	N0	Stage II	6th	T3	9.26	1:Recurred/Progressed	11.63	1:DECEASED	NA	NA	NA	NA	NA
TCGA-CD-8532	TCGA-CD-8532-01	52.8	NA	NA	NA	NA	NA	NA	0:DiseaseFree	0.0986291	0:LIVING	NA	NA	NA	NA	NA
TCGA-CD-8532	TCGA-CD-8532-01	52	NA	NA	STAGE II	6TH	NA	9.27113	1:Recurred/Progressed	11.6382	1:DECEASED	11.6382	1:DEAD WITH TUMOR	9.27113	1:PROGRESSION	1.1
TCGA-CD-8533	TCGA-CD-8533-01	48	NA	NA	STAGE II	6TH	NA	7.43006	1:Recurred/Progressed	15.3861	0:LIVING	15.3861	0:ALIVE OR DEAD TUMOR FREE	7.43006	1:PROGRESSION	3.36667
TCGA-CD-8533	TCGA-CD-8533-01	48	M0	N0	Stage II	6th	T3	7.42	1:Recurred/Progressed	15.37	0:LIVING	NA	NA	NA	NA	NA
TCGA-CD-8534	TCGA-CD-8534-01	41.69	NA	NA	NA	NA	NA	NA	0:DiseaseFree	12.0656	0:LIVING	NA	NA	NA	NA	NA
TCGA-CD-8534	TCGA-CD-8534-01	41	M0	N0	Stage II	6th	T3	6.6	1:Recurred/Progressed	12.06	0:LIVING	NA	NA	NA	NA	NA
TCGA-CD-8534	TCGA-CD-8534-01	41	NA	NA	STAGE II	6TH	NA	NA	NA	12.0656	0:LIVING	12.0656	0:ALIVE OR DEAD TUMOR FREE	6.60815	1:PROGRESSION	1.86667
TCGA-CD-8535	TCGA-CD-8535-01	59.03	NA	NA	NA	NA	NA	NA	0:DiseaseFree	12.8218	0:LIVING	NA	NA	NA	NA	NA
TCGA-CD-8535	TCGA-CD-8535-01	59	M0	N1	Stage IIIA	6th	T3	12.81	0:DiseaseFree	12.81	0:LIVING	NA	NA	NA	NA	NA
TCGA-CD-8535	TCGA-CD-8535-01	59	NA	NA	STAGE IIIA	6TH	NA	12.8218	0:DiseaseFree	12.8218	0:LIVING	12.8218	0:ALIVE OR DEAD TUMOR FREE	12.8218	0:CENSORED	7.9
TCGA-CD-8536	TCGA-CD-8536-01	74	M0	N0	Stage II	6th	T3	12.42	0:DiseaseFree	12.42	0:LIVING	NA	NA	NA	NA	NA
TCGA-CD-8536	TCGA-CD-8536-01	74	NA	NA	STAGE II	6TH	NA	12.4273	0:DiseaseFree	12.4273	0:LIVING	12.4273	0:ALIVE OR DEAD TUMOR FREE	12.4273	0:CENSORED	27.9333
TCGA-CD-8536	TCGA-CD-8536-01	74.82	NA	NA	NA	NA	NA	NA	0:DiseaseFree	12.4273	0:LIVING	NA	NA	NA	NA	NA
TCGA-CD-A486	TCGA-CD-A486-01	68.12	NA	NA	NA	NA	NA	NA	0:DiseaseFree	NA	0:LIVING	NA	NA	NA	NA	NA
TCGA-CD-A486	TCGA-CD-A486-01	68	M0	N0	Stage IIA	7th	T3	2.6	1:Recurred/Progressed	6.31	1:DECEASED	NA	NA	NA	NA	NA
TCGA-CD-A486	TCGA-CD-A486-01	68	NA	NA	STAGE IIA	7TH	NA	2.59723	1:Recurred/Progressed	6.31226	1:DECEASED	6.31226	1:DEAD WITH TUMOR	2.59723	1:PROGRESSION	2.9
TCGA-CD-A487	TCGA-CD-A487-01	51	M0	N1	Stage IIB	7th	T3	12.29	0:DiseaseFree	12.29	0:LIVING	NA	NA	NA	NA	NA
TCGA-CD-A487	TCGA-CD-A487-01	51	NA	NA	STAGE IIB	7TH	NA	12.2958	0:DiseaseFree	12.2958	0:LIVING	12.2958	0:ALIVE OR DEAD TUMOR FREE	12.2958	0:CENSORED	5.33333
TCGA-CD-A487	TCGA-CD-A487-01	51.18	NA	NA	NA	NA	NA	NA	0:DiseaseFree	12.2958	0:LIVING	NA	NA	NA	NA	NA
TCGA-CD-A489	TCGA-CD-A489-01	58.91	NA	NA	NA	NA	NA	NA	0:DiseaseFree	0.131505	0:LIVING	NA	NA	NA	NA	NA
TCGA-CD-A489	TCGA-CD-A489-01	58	M0	N0	Stage IIA	7th	T3	9.1	1:Recurred/Progressed	11.3	1:DECEASED	NA	NA	NA	NA	NA
TCGA-CD-A489	TCGA-CD-A489-01	58	NA	NA	STAGE IIA	7TH	NA	9.10675	1:Recurred/Progressed	11.3095	1:DECEASED	11.3095	1:DEAD WITH TUMOR	9.10675	1:PROGRESSION	2.2
TCGA-CD-A48A	TCGA-CD-A48A-01	57	M0	N0	Stage IIA	7th	T3	12.42	0:DiseaseFree	12.42	0:LIVING	NA	NA	NA	NA	NA
TCGA-CD-A48A	TCGA-CD-A48A-01	57	NA	NA	STAGE IIA	7TH	NA	12.4273	0:DiseaseFree	12.4273	0:LIVING	12.4273	0:ALIVE OR DEAD TUMOR FREE	12.4273	0:CENSORED	6.86667
TCGA-CD-A48A	TCGA-CD-A48A-01	57.06	NA	NA	NA	NA	NA	NA	0:DiseaseFree	12.4273	0:LIVING	NA	NA	NA	NA	NA
TCGA-CD-A48C	TCGA-CD-A48C-01	79.95	NA	NA	NA	NA	NA	NA	0:DiseaseFree	0.131505	0:LIVING	NA	NA	NA	NA	NA
TCGA-CD-A48C	TCGA-CD-A48C-01	79	M0	N1	Stage IIB	7th	T3	7.56	1:Recurred/Progressed	11.6	1:DECEASED	NA	NA	NA	NA	NA
TCGA-CD-A48C	TCGA-CD-A48C-01	79	NA	NA	STAGE IIB	7TH	NA	7.56156	1:Recurred/Progressed	11.6054	1:DECEASED	11.6054	1:DEAD WITH TUMOR	7.56156	1:PROGRESSION	6.36667
TCGA-CD-A4MG	TCGA-CD-A4MG-01	76	NA	NA	STAGE IIA	7TH	NA	2.43285	1:Recurred/Progressed	6.57527	1:DECEASED	6.57527	1:DEAD WITH TUMOR	2.43285	1:PROGRESSION	72.9667
TCGA-CD-A4MG	TCGA-CD-A4MG-01	76.71	NA	NA	NA	NA	NA	NA	0:DiseaseFree	0.0657527	0:LIVING	NA	NA	NA	NA	NA
TCGA-CD-A4MG	TCGA-CD-A4MG-01	76	M0	N0	Stage IIA	7th	T3	2.43	1:Recurred/Progressed	6.57	1:DECEASED	NA	NA	NA	NA	NA
TCGA-CD-A4MH	TCGA-CD-A4MH-01	86	M0	N0	Stage IIA	7th	T3	12.19	0:DiseaseFree	12.19	0:LIVING	NA	NA	NA	NA	NA
TCGA-CD-A4MH	TCGA-CD-A4MH-01	86	NA	NA	STAGE IIA	7TH	NA	12.1971	0:DiseaseFree	12.1971	0:LIVING	12.1971	0:ALIVE OR DEAD TUMOR FREE	12.1971	0:CENSORED	2.2
TCGA-CD-A4MH	TCGA-CD-A4MH-01	86.75	NA	NA	NA	NA	NA	NA	0:DiseaseFree	12.1971	0:LIVING	NA	NA	NA	NA	NA
TCGA-CD-A4MI	TCGA-CD-A4MI-01	62.21	NA	NA	NA	NA	NA	NA	0:DiseaseFree	0.0986291	0:LIVING	NA	NA	NA	NA	NA
TCGA-CD-A4MI	TCGA-CD-A4MI-01	62	M0	N1	Stage IIIA	6th	T3	8.9	1:Recurred/Progressed	11.76	1:DECEASED	NA	NA	NA	NA	NA
TCGA-CD-A4MI	TCGA-CD-A4MI-01	62	NA	NA	STAGE IIIA	6TH	NA	8.90949	1:Recurred/Progressed	11.7697	1:DECEASED	11.7697	1:DEAD WITH TUMOR	8.90949	1:PROGRESSION	30.6
TCGA-CD-A4MJ	TCGA-CD-A4MJ-01	60	M0	N0	Stage IB	7th	T2	2.27	1:Recurred/Progressed	12.61	0:LIVING	NA	NA	NA	NA	NA
TCGA-CD-A4MJ	TCGA-CD-A4MJ-01	60	NA	NA	STAGE IB	7TH	NA	2.26847	1:Recurred/Progressed	12.6245	0:LIVING	12.6245	0:ALIVE OR DEAD TUMOR FREE	2.26847	1:PROGRESSION	21.2667
TCGA-CD-A4MJ	TCGA-CD-A4MJ-01	60.05	NA	NA	NA	NA	NA	NA	0:DiseaseFree	12.6245	0:LIVING	NA	NA	NA	NA	NA
TCGA-CG-4300	TCGA-CG-4300-01	79.75	NA	NA	NA	NA	NA	NA	NA	20.01	1:DECEASED	NA	NA	NA	NA	NA
TCGA-CG-4300	TCGA-CG-4300-01	79	M0	N2	Stage IIIB	6th	T3	NA	NA	20.01	1:DECEASED	NA	NA	NA	NA	NA
TCGA-CG-4300	TCGA-CG-4300-01	79	NA	NA	STAGE IIIB	6TH	NA	NA	NA	20.0217	1:DECEASED	20.0217	NA	20.0217	0:CENSORED	3.86667
TCGA-CG-4301	TCGA-CG-4301-01	75	M1	N1	Stage IV	5th	T4	3.02	0:DiseaseFree	3.02	0:LIVING	NA	NA	NA	NA	NA
TCGA-CG-4301	TCGA-CG-4301-01	75	NA	NA	STAGE IV	5TH	NA	NA	NA	3.02462	0:LIVING	3.02462	0:ALIVE OR DEAD TUMOR FREE	3.02462	0:CENSORED	1.66667
TCGA-CG-4301	TCGA-CG-4301-01	75.34	NA	NA	NA	NA	NA	NA	NA	3.02	0:LIVING	NA	NA	NA	NA	NA
TCGA-CG-4304	TCGA-CG-4304-01	84.92	NA	NA	NA	NA	NA	NA	NA	27.01	0:LIVING	NA	NA	NA	NA	NA
TCGA-CG-4304	TCGA-CG-4304-01	84	M0	N0	Stage IB	6th	T2a	NA	0:DiseaseFree	NA	0:LIVING	NA	NA	NA	NA	NA
TCGA-CG-4304	TCGA-CG-4304-01	84	NA	NA	STAGE IB	6TH	NA	NA	NA	NA	0:LIVING	NA	0:ALIVE OR DEAD TUMOR FREE	NA	0:CENSORED	2.03333
TCGA-CG-4305	TCGA-CG-4305-01	69	NA	NA	STAGE II	6TH	NA	NA	NA	15.945	0:LIVING	15.945	0:ALIVE OR DEAD TUMOR FREE	15.0245	1:PROGRESSION	36.3667
TCGA-CG-4305	TCGA-CG-4305-01	69.26	NA	NA	NA	NA	NA	15.01	1:Recurred/Progressed	15.93	0:LIVING	NA	NA	NA	NA	NA
TCGA-CG-4305	TCGA-CG-4305-01	69	M0	N1	Stage II	6th	T2a	15.01	1:Recurred/Progressed	15.93	0:LIVING	NA	NA	NA	NA	NA
TCGA-CG-4306	TCGA-CG-4306-01	90	NA	NA	NA	NA	NA	NA	NA	1.02	1:DECEASED	NA	NA	NA	NA	NA
TCGA-CG-4306	TCGA-CG-4306-01	90	M1	N2	Stage IV	5th	T3	NA	NA	1.02	1:DECEASED	NA	NA	NA	NA	NA
TCGA-CG-4306	TCGA-CG-4306-01	90	NA	NA	STAGE IV	5TH	NA	NA	NA	1.01917	1:DECEASED	1.01917	NA	1.01917	0:CENSORED	34.9
TCGA-CG-4436	TCGA-CG-4436-01	57.33	NA	NA	NA	NA	NA	7.95	0:DiseaseFree	7.95	0:LIVING	NA	NA	NA	NA	NA
TCGA-CG-4436	TCGA-CG-4436-01	57	M0	N0	Stage IB	6th	T2	7.98	0:DiseaseFree	7.98	0:LIVING	NA	NA	NA	NA	NA
TCGA-CG-4436	TCGA-CG-4436-01	57	NA	NA	STAGE IB	6TH	NA	7.98895	0:DiseaseFree	7.98895	0:LIVING	7.98895	0:ALIVE OR DEAD TUMOR FREE	7.98895	0:CENSORED	5.2
TCGA-CG-4437	TCGA-CG-4437-01	83	M0	N1	Stage II	5th	T2	8.05	0:DiseaseFree	8.05	0:LIVING	NA	NA	NA	NA	NA
TCGA-CG-4437	TCGA-CG-4437-01	83	NA	NA	STAGE II	5TH	NA	8.05471	0:DiseaseFree	8.05471	0:LIVING	8.05471	0:ALIVE OR DEAD TUMOR FREE	8.05471	0:CENSORED	16.1667
TCGA-CG-4437	TCGA-CG-4437-01	83.42	NA	NA	NA	NA	NA	8.05	0:DiseaseFree	8.05	0:LIVING	NA	NA	NA	NA	NA
TCGA-CG-4438	TCGA-CG-4438-01	56.33	NA	NA	NA	NA	NA	NA	NA	54.01	0:LIVING	NA	NA	NA	NA	NA
TCGA-CG-4438	TCGA-CG-4438-01	56	M0	N2	Stage IV	5th	T4	54.04	0:DiseaseFree	54.04	0:LIVING	NA	NA	NA	NA	NA
TCGA-CG-4438	TCGA-CG-4438-01	56	NA	NA	STAGE IV	5TH	NA	NA	NA	54.0816	0:LIVING	54.0816	0:ALIVE OR DEAD TUMOR FREE	54.0816	0:CENSORED	4.23333
TCGA-CG-4440	TCGA-CG-4440-01	68	M1	N3	Stage IV	5th	T3	NA	NA	4.01	1:DECEASED	NA	NA	NA	NA	NA
TCGA-CG-4440	TCGA-CG-4440-01	68	NA	NA	STAGE IV	5TH	NA	NA	NA	4.01091	1:DECEASED	4.01091	NA	4.01091	0:CENSORED	3.86667
TCGA-CG-4440	TCGA-CG-4440-01	68.92	NA	NA	NA	NA	NA	NA	NA	4.01	1:DECEASED	NA	NA	NA	NA	NA
TCGA-CG-4441	TCGA-CG-4441-01	83.58	NA	NA	NA	NA	NA	NA	NA	14	1:DECEASED	NA	NA	NA	NA	NA
TCGA-CG-4441	TCGA-CG-4441-01	83	M0	N2	Stage IIIA	5th	T2	NA	NA	13.99	1:DECEASED	NA	NA	NA	NA	NA
TCGA-CG-4441	TCGA-CG-4441-01	83	NA	NA	STAGE IIIA	5TH	NA	NA	NA	14.0053	1:DECEASED	14.0053	NA	14.0053	0:CENSORED	3.16667
TCGA-CG-4442	TCGA-CG-4442-01	85	M0	N0	Stage IB	5th	T2	0	0:DiseaseFree	0	0:LIVING	NA	NA	NA	NA	NA
TCGA-CG-4442	TCGA-CG-4442-01	85	NA	NA	STAGE IB	5TH	NA	NA	NA	0	0:LIVING	0	0:ALIVE OR DEAD TUMOR FREE	0	0:CENSORED	45.3667
TCGA-CG-4442	TCGA-CG-4442-01	85.83	NA	NA	NA	NA	NA	NA	NA	NA	0:LIVING	NA	NA	NA	NA	NA
TCGA-CG-4443	TCGA-CG-4443-01	68.42	NA	NA	NA	NA	NA	NA	NA	29.96	0:LIVING	NA	NA	NA	NA	NA
TCGA-CG-4443	TCGA-CG-4443-01	68	M0	N0	Stage IA	5th	T1	29.96	0:DiseaseFree	29.96	0:LIVING	NA	NA	NA	NA	NA
TCGA-CG-4443	TCGA-CG-4443-01	68	NA	NA	STAGE IA	5TH	NA	NA	NA	29.9832	0:LIVING	29.9832	0:ALIVE OR DEAD TUMOR FREE	29.9832	0:CENSORED	2.76667
TCGA-CG-4444	TCGA-CG-4444-01	76	NA	NA	STAGE IIIA	6TH	NA	47.0461	0:DiseaseFree	47.0461	0:LIVING	47.0461	0:ALIVE OR DEAD TUMOR FREE	47.0461	0:CENSORED	5.03333
TCGA-CG-4444	TCGA-CG-4444-01	76.42	NA	NA	NA	NA	NA	47.02	0:DiseaseFree	47.02	0:LIVING	NA	NA	NA	NA	NA
TCGA-CG-4444	TCGA-CG-4444-01	76	M0	N2	Stage IIIA	6th	T2b	47.01	0:DiseaseFree	47.01	0:LIVING	NA	NA	NA	NA	NA
TCGA-CG-4449	TCGA-CG-4449-01	81	M0	N1	Stage II	5th	T2	11.04	1:Recurred/Progressed	19.05	0:LIVING	NA	NA	NA	NA	NA
TCGA-CG-4449	TCGA-CG-4449-01	81	NA	NA	STAGE II	5TH	NA	NA	NA	19.0683	0:LIVING	19.0683	0:ALIVE OR DEAD TUMOR FREE	11.0465	1:PROGRESSION	3
TCGA-CG-4449	TCGA-CG-4449-01	81.33	NA	NA	NA	NA	NA	11.04	1:Recurred/Progressed	19.06	0:LIVING	NA	NA	NA	NA	NA
TCGA-CG-4455	TCGA-CG-4455-01	72.34	NA	NA	NA	NA	NA	12.02	0:DiseaseFree	12.02	0:LIVING	NA	NA	NA	NA	NA
TCGA-CG-4455	TCGA-CG-4455-01	72	M0	N1	Stage II	6th	T2b	12.02	0:DiseaseFree	12.02	0:LIVING	NA	NA	NA	NA	NA
TCGA-CG-4455	TCGA-CG-4455-01	72	NA	NA	STAGE II	6TH	NA	12.0327	0:DiseaseFree	12.0327	0:LIVING	12.0327	0:ALIVE OR DEAD TUMOR FREE	12.0327	0:CENSORED	1.16667
TCGA-CG-4460	TCGA-CG-4460-01	66	M1	N1	Stage IV	6th	T4	16	1:Recurred/Progressed	21.98	1:DECEASED	NA	NA	NA	NA	NA
TCGA-CG-4462	TCGA-CG-4462-01	72	NA	NA	STAGE IV	6TH	NA	NA	NA	0	1:DECEASED	0	1:DEAD WITH TUMOR	0	1:PROGRESSION	2
TCGA-CG-4462	TCGA-CG-4462-01	72	M1	N3	Stage IV	6th	T3	NA	NA	0	1:DECEASED	NA	NA	NA	NA	NA
TCGA-CG-4462	TCGA-CG-4462-01	72.58	NA	NA	NA	NA	NA	NA	NA	NA	1:DECEASED	NA	NA	NA	NA	NA
TCGA-CG-4465	TCGA-CG-4465-01	69	M1	N3	Stage IV	6th	T4	NA	NA	9	1:DECEASED	NA	NA	NA	NA	NA
TCGA-CG-4465	TCGA-CG-4465-01	69.09	NA	NA	NA	NA	NA	NA	NA	8.97	1:DECEASED	NA	NA	NA	NA	NA
TCGA-CG-4465	TCGA-CG-4465-01	69	NA	NA	STAGE IV	6TH	NA	NA	NA	9.00812	1:DECEASED	9.00812	NA	9.00812	0:CENSORED	19.4667
TCGA-CG-4466	TCGA-CG-4466-01	81	NA	NA	STAGE IB	6TH	NA	18.9697	0:DiseaseFree	18.9697	0:LIVING	18.9697	0:ALIVE OR DEAD TUMOR FREE	18.9697	0:CENSORED	5.86667
TCGA-CG-4466	TCGA-CG-4466-01	81	M0	N0	Stage IB	6th	T2a	18.96	0:DiseaseFree	18.96	0:LIVING	NA	NA	NA	NA	NA
TCGA-CG-4466	TCGA-CG-4466-01	81.42	NA	NA	NA	NA	NA	18.92	0:DiseaseFree	18.92	0:LIVING	NA	NA	NA	NA	NA
TCGA-CG-4469	TCGA-CG-4469-01	70.08	NA	NA	NA	NA	NA	NA	NA	7.06	1:DECEASED	NA	NA	NA	NA	NA
TCGA-CG-4469	TCGA-CG-4469-01	70	NA	NA	STAGE IV	6TH	NA	NA	NA	7.06842	1:DECEASED	7.06842	NA	7.06842	0:CENSORED	9.33333
TCGA-CG-4469	TCGA-CG-4469-01	70	M0	N3	Stage IV	6th	T3	NA	NA	7.06	1:DECEASED	NA	NA	NA	NA	NA
TCGA-CG-4472	TCGA-CG-4472-01	49	NA	NA	STAGE IV	6TH	NA	NA	NA	11.9999	0:LIVING	11.9999	0:ALIVE OR DEAD TUMOR FREE	4.01091	1:PROGRESSION	NA
TCGA-CG-4472	TCGA-CG-4472-01	49	M0	N1	Stage IV	6th	T4	4.01	1:Recurred/Progressed	11.99	0:LIVING	NA	NA	NA	NA	NA
TCGA-CG-4472	TCGA-CG-4472-01	49.58	NA	NA	NA	NA	NA	4.01	1:Recurred/Progressed	11.99	0:LIVING	NA	NA	NA	NA	NA
TCGA-CG-4474	TCGA-CG-4474-01	67.59	NA	NA	NA	NA	NA	NA	NA	NA	0:LIVING	NA	NA	NA	NA	NA
TCGA-CG-4474	TCGA-CG-4474-01	67	NA	NA	STAGE IV	7TH	NA	NA	NA	0	0:LIVING	0	0:ALIVE OR DEAD TUMOR FREE	0	0:CENSORED	2.73333
TCGA-CG-4474	TCGA-CG-4474-01	67	M1	N2	Stage IV	7th	T4a	0	0:DiseaseFree	0	0:LIVING	NA	NA	NA	NA	NA
TCGA-CG-4475	TCGA-CG-4475-01	76	M0	N1	Stage IIB	7th	T3	22.96	0:DiseaseFree	22.96	0:LIVING	NA	NA	NA	NA	NA
TCGA-CG-4475	TCGA-CG-4475-01	76.84	NA	NA	NA	NA	NA	22.97	0:DiseaseFree	22.97	0:LIVING	NA	NA	NA	NA	NA
TCGA-CG-4475	TCGA-CG-4475-01	76	NA	NA	STAGE IIB	7TH	NA	NA	NA	22.9806	0:LIVING	22.9806	0:ALIVE OR DEAD TUMOR FREE	22.9806	0:CENSORED	1.6
TCGA-CG-4476	TCGA-CG-4476-01	69	NA	NA	STAGE IIIC	7TH	NA	NA	NA	0	0:LIVING	0	0:ALIVE OR DEAD TUMOR FREE	0	0:CENSORED	3.8
TCGA-CG-4476	TCGA-CG-4476-01	69	M0	N3a	Stage IIIC	7th	T4b	0	0:DiseaseFree	0	0:LIVING	NA	NA	NA	NA	NA
TCGA-CG-4476	TCGA-CG-4476-01	69.83	NA	NA	NA	NA	NA	NA	NA	NA	0:LIVING	NA	NA	NA	NA	NA
TCGA-CG-4477	TCGA-CG-4477-01	58	M0	N0	Stage IB	6th	T2a	11.99	1:Recurred/Progressed	30.95	0:LIVING	NA	NA	NA	NA	NA
TCGA-CG-4477	TCGA-CG-4477-01	58.66	NA	NA	NA	NA	NA	11.99	1:Recurred/Progressed	30.95	0:LIVING	NA	NA	NA	NA	NA
TCGA-CG-4477	TCGA-CG-4477-01	58	NA	NA	STAGE IB	6TH	NA	NA	NA	30.9695	0:LIVING	30.9695	0:ALIVE OR DEAD TUMOR FREE	11.9999	1:PROGRESSION	4.16667
TCGA-CG-5716	TCGA-CG-5716-01	86	M1	N2	Stage IV	7th	T4a	0	0:DiseaseFree	0	0:LIVING	NA	NA	NA	NA	NA
TCGA-CG-5717	TCGA-CG-5717-01	58	M0	N1	Stage II	6th	T2b	3.94	1:Recurred/Progressed	6.96	1:DECEASED	NA	NA	NA	NA	NA
TCGA-CG-5717	TCGA-CG-5717-01	58	NA	NA	STAGE II	6TH	NA	NA	NA	6.96979	1:DECEASED	6.96979	1:DEAD WITH TUMOR	3.94516	1:PROGRESSION	3.9
TCGA-CG-5717	TCGA-CG-5717-01	58.75	NA	NA	NA	NA	NA	3.94	1:Recurred/Progressed	6.93	1:DECEASED	NA	NA	NA	NA	NA
TCGA-CG-5718	TCGA-CG-5718-01	78.75	NA	NA	NA	NA	NA	NA	NA	35.98	1:DECEASED	NA	NA	NA	NA	NA
TCGA-CG-5718	TCGA-CG-5718-01	78	M0	N1	Stage II	6th	T2b	NA	NA	35.97	1:DECEASED	NA	NA	NA	NA	NA
TCGA-CG-5718	TCGA-CG-5718-01	78	NA	NA	STAGE II	6TH	NA	NA	NA	35.9996	1:DECEASED	35.9996	0:ALIVE OR DEAD TUMOR FREE	35.9996	0:CENSORED	2.56667
TCGA-CG-5719	TCGA-CG-5719-01	54	NA	NA	STAGE IV	7TH	NA	NA	NA	1.01917	0:LIVING	1.01917	0:ALIVE OR DEAD TUMOR FREE	1.01917	0:CENSORED	2.1
TCGA-CG-5719	TCGA-CG-5719-01	54.66	NA	NA	NA	NA	NA	NA	NA	1.01917	0:LIVING	NA	NA	NA	NA	NA
TCGA-CG-5719	TCGA-CG-5719-01	54	M1	N0	Stage IV	7th	T4	1.02	0:DiseaseFree	1.02	0:LIVING	NA	NA	NA	NA	NA
TCGA-CG-5720	TCGA-CG-5720-01	71.66	NA	NA	NA	NA	NA	NA	NA	NA	1:DECEASED	NA	NA	NA	NA	NA
TCGA-CG-5720	TCGA-CG-5720-01	71	M0	N0	Stage IB	5th	T2	NA	NA	0.99	1:DECEASED	NA	NA	NA	NA	NA
TCGA-CG-5720	TCGA-CG-5720-01	71	NA	NA	STAGE IB	5TH	NA	NA	NA	0.986291	1:DECEASED	0.986291	0:ALIVE OR DEAD TUMOR FREE	0.986291	0:CENSORED	2.26667
TCGA-CG-5721	TCGA-CG-5721-01	58	NA	NA	STAGE IV	5TH	NA	NA	NA	6.01637	0:LIVING	6.01637	0:ALIVE OR DEAD TUMOR FREE	6.01637	0:CENSORED	124.4
TCGA-CG-5721	TCGA-CG-5721-01	58.16	NA	NA	NA	NA	NA	5.98	0:DiseaseFree	5.98	0:LIVING	NA	NA	NA	NA	NA
TCGA-CG-5721	TCGA-CG-5721-01	58	M0	N1	Stage IV	5th	T4	6.01	0:DiseaseFree	6.01	0:LIVING	NA	NA	NA	NA	NA
TCGA-CG-5722	TCGA-CG-5722-01	67	M1	N2	Stage IV	5th	T3	0.99	0:DiseaseFree	0.99	0:LIVING	NA	NA	NA	NA	NA
TCGA-CG-5722	TCGA-CG-5722-01	67	NA	NA	STAGE IV	5TH	NA	NA	NA	0.986291	0:LIVING	0.986291	0:ALIVE OR DEAD TUMOR FREE	0.986291	0:CENSORED	2.53333
TCGA-CG-5722	TCGA-CG-5722-01	67	NA	NA	NA	NA	NA	NA	NA	1	0:LIVING	NA	NA	NA	NA	NA
TCGA-CG-5723	TCGA-CG-5723-01	83.17	NA	NA	NA	NA	NA	NA	NA	105	0:LIVING	NA	NA	NA	NA	NA
TCGA-CG-5723	TCGA-CG-5723-01	83	M0	N1	Stage II	5th	T2	104.99	0:DiseaseFree	104.99	0:LIVING	NA	NA	NA	NA	NA
TCGA-CG-5723	TCGA-CG-5723-01	83	NA	NA	STAGE II	5TH	NA	NA	NA	105.073	0:LIVING	105.073	0:ALIVE OR DEAD TUMOR FREE	105.073	0:CENSORED	53.5667
TCGA-CG-5724	TCGA-CG-5724-01	59	M1	N3	Stage IV	5th	T3	4.01	1:Recurred/Progressed	12.02	1:DECEASED	NA	NA	NA	NA	NA
TCGA-CG-5724	TCGA-CG-5724-01	59	NA	NA	STAGE IV	5TH	NA	NA	NA	12.0327	1:DECEASED	12.0327	1:DEAD WITH TUMOR	4.01091	1:PROGRESSION	3.13333
TCGA-CG-5724	TCGA-CG-5724-01	59.58	NA	NA	NA	NA	NA	2.99	1:Recurred/Progressed	11.01	1:DECEASED	NA	NA	NA	NA	NA
TCGA-CG-5725	TCGA-CG-5725-01	72	M0	N0	Stage IB	5th	T2	5.03	1:Recurred/Progressed	15.01	1:DECEASED	NA	NA	NA	NA	NA
TCGA-CG-5725	TCGA-CG-5725-01	72	NA	NA	STAGE IB	5TH	NA	NA	NA	15.0245	1:DECEASED	15.0245	1:DEAD WITH TUMOR	5.03008	1:PROGRESSION	3.33333
TCGA-CG-5726	TCGA-CG-5726-01	73	NA	NA	STAGE IA	5TH	NA	NA	NA	28.9641	1:DECEASED	28.9641	0:ALIVE OR DEAD TUMOR FREE	28.9641	0:CENSORED	40.2
TCGA-CG-5726	TCGA-CG-5726-01	73.92	NA	NA	NA	NA	NA	NA	NA	27.93	1:DECEASED	NA	NA	NA	NA	NA
TCGA-CG-5726	TCGA-CG-5726-01	73	M0	N0	Stage IA	5th	T1	NA	NA	28.94	1:DECEASED	NA	NA	NA	NA	NA
TCGA-CG-5727	TCGA-CG-5727-01	66	M0	N0	Stage II	5th	T3	79.01	0:DiseaseFree	79.01	0:LIVING	NA	NA	NA	NA	NA
TCGA-CG-5727	TCGA-CG-5727-01	66	NA	NA	STAGE II	5TH	NA	79.0676	0:DiseaseFree	79.0676	0:LIVING	79.0676	0:ALIVE OR DEAD TUMOR FREE	79.0676	0:CENSORED	4.6
TCGA-CG-5727	TCGA-CG-5727-01	66.5	NA	NA	NA	NA	NA	79.02	0:DiseaseFree	79.02	0:LIVING	NA	NA	NA	NA	NA
TCGA-CG-5728	TCGA-CG-5728-01	88	NA	NA	STAGE IB	5TH	NA	NA	NA	65.0952	0:LIVING	65.0952	0:ALIVE OR DEAD TUMOR FREE	65.0952	0:CENSORED	42.8667
TCGA-CG-5728	TCGA-CG-5728-01	88.41	NA	NA	NA	NA	NA	NA	NA	65.05	0:LIVING	NA	NA	NA	NA	NA
TCGA-CG-5728	TCGA-CG-5728-01	88	M0	N0	Stage IB	5th	T2	65.05	0:DiseaseFree	65.05	0:LIVING	NA	NA	NA	NA	NA
TCGA-CG-5730	TCGA-CG-5730-01	80	M1	N1	Stage IV	5th	T2	4.01	0:DiseaseFree	4.01	0:LIVING	NA	NA	NA	NA	NA
TCGA-CG-5730	TCGA-CG-5730-01	80	NA	NA	STAGE IV	5TH	NA	NA	NA	4.01091	0:LIVING	4.01091	0:ALIVE OR DEAD TUMOR FREE	4.01091	0:CENSORED	4.33333
TCGA-CG-5730	TCGA-CG-5730-01	80.58	NA	NA	NA	NA	NA	NA	NA	4.01	0:LIVING	NA	NA	NA	NA	NA
TCGA-CG-5732	TCGA-CG-5732-01	66.74	NA	NA	NA	NA	NA	64.03	1:Recurred/Progressed	69	1:DECEASED	NA	NA	NA	NA	NA
TCGA-CG-5732	TCGA-CG-5732-01	66	M0	N3	Stage IV	5th	T2	64.03	1:Recurred/Progressed	68.99	1:DECEASED	NA	NA	NA	NA	NA
TCGA-CG-5732	TCGA-CG-5732-01	66	NA	NA	STAGE IV	5TH	NA	NA	NA	69.0403	1:DECEASED	69.0403	1:DEAD WITH TUMOR	64.076	1:PROGRESSION	1.73333
TCGA-CG-5733	TCGA-CG-5733-01	83	M0	N2	Stage IIIA	5th	T2	14.03	1:Recurred/Progressed	21.06	1:DECEASED	NA	NA	NA	NA	NA
TCGA-CG-5733	TCGA-CG-5733-01	83	NA	NA	STAGE IIIA	5TH	NA	NA	NA	21.0737	1:DECEASED	21.0737	1:DEAD WITH TUMOR	14.0382	1:PROGRESSION	34.5
TCGA-CG-5733	TCGA-CG-5733-01	83.92	NA	NA	NA	NA	NA	14	1:Recurred/Progressed	21.06	1:DECEASED	NA	NA	NA	NA	NA
TCGA-CG-5734	TCGA-CG-5734-01	68	M0	N1	Stage IIIA	5th	T3	NA	NA	7.98	1:DECEASED	NA	NA	NA	NA	NA
TCGA-CG-5734	TCGA-CG-5734-01	68	NA	NA	STAGE IIIA	5TH	NA	NA	NA	7.98895	1:DECEASED	7.98895	NA	7.98895	0:CENSORED	2.53333
TCGA-CG-5734	TCGA-CG-5734-01	68.66	NA	NA	NA	NA	NA	NA	NA	7.98	1:DECEASED	NA	NA	NA	NA	NA
TCGA-D7-5577	TCGA-D7-5577-01	53	M0	N3	Stage IIIA	7th	T2	12.35	1:Recurred/Progressed	25.69	1:DECEASED	NA	NA	NA	NA	NA
TCGA-D7-5577	TCGA-D7-5577-01	53	NA	NA	STAGE IIIA	7TH	NA	NA	NA	25.7093	1:DECEASED	25.7093	1:DEAD WITH TUMOR	12.3615	1:PROGRESSION	3.83333
TCGA-D7-5577	TCGA-D7-5577-01	53.85	NA	NA	NA	NA	NA	12.58	1:Recurred/Progressed	12.58	0:LIVING	NA	NA	NA	NA	NA
TCGA-D7-5578	TCGA-D7-5578-01	80	M0	N2	Stage IIIA	7th	T3	12.65	0:DiseaseFree	12.65	0:LIVING	NA	NA	NA	NA	NA
TCGA-D7-5578	TCGA-D7-5578-01	80	NA	NA	STAGE IIIA	7TH	NA	NA	NA	12.6574	0:LIVING	12.6574	0:ALIVE OR DEAD TUMOR FREE	12.6574	0:CENSORED	6.36667
TCGA-D7-5578	TCGA-D7-5578-01	80.46	NA	NA	NA	NA	NA	12.65	0:DiseaseFree	12.65	0:LIVING	NA	NA	NA	NA	NA
TCGA-D7-5579	TCGA-D7-5579-01	74	NA	NA	STAGE IIIA	7TH	NA	20.9094	0:DiseaseFree	20.9094	0:LIVING	20.9094	0:ALIVE OR DEAD TUMOR FREE	20.9094	0:CENSORED	4.53333
TCGA-D7-5579	TCGA-D7-5579-01	74.4	NA	NA	NA	NA	NA	11.99	0:DiseaseFree	11.99	0:LIVING	NA	NA	NA	NA	NA
TCGA-D7-5579	TCGA-D7-5579-01	74	M0	N2	Stage IIIA	7th	T3	20.89	0:DiseaseFree	20.89	0:LIVING	NA	NA	NA	NA	NA
TCGA-D7-6518	TCGA-D7-6518-01	75	M0	N3	Stage IIIA	7th	T2	19.12	0:DiseaseFree	19.12	0:LIVING	NA	NA	NA	NA	NA
TCGA-D7-6518	TCGA-D7-6518-01	75	NA	NA	STAGE IIIA	7TH	NA	19.134	0:DiseaseFree	19.134	0:LIVING	19.134	0:ALIVE OR DEAD TUMOR FREE	19.134	0:CENSORED	2.56667
TCGA-D7-6518	TCGA-D7-6518-01	75.55	NA	NA	NA	NA	NA	19.12	0:DiseaseFree	19.12	0:LIVING	NA	NA	NA	NA	NA
TCGA-D7-6519	TCGA-D7-6519-01	64	NA	NA	STAGE IIIB	7TH	NA	NA	NA	20.5477	0:LIVING	20.5477	0:ALIVE OR DEAD TUMOR FREE	14.104	1:PROGRESSION	1.6
TCGA-D7-6519	TCGA-D7-6519-01	64.1	NA	NA	NA	NA	NA	13.37	1:Recurred/Progressed	19.81	0:LIVING	NA	NA	NA	NA	NA
TCGA-D7-6519	TCGA-D7-6519-01	64	M0	N1	NA	7th	T2	14.09	1:Recurred/Progressed	20.53	0:LIVING	NA	NA	NA	NA	NA
TCGA-D7-6520	TCGA-D7-6520-01	53	M0	N2	Stage IIIA	6th	T2b	1.51	1:Recurred/Progressed	18.82	0:LIVING	NA	NA	NA	NA	NA
TCGA-D7-6520	TCGA-D7-6520-01	53	NA	NA	STAGE IIIA	6TH	NA	NA	NA	18.8381	0:LIVING	18.8381	0:ALIVE OR DEAD TUMOR FREE	1.51231	1:PROGRESSION	1.76667
TCGA-D7-6520	TCGA-D7-6520-01	53.3	NA	NA	NA	NA	NA	1.51	1:Recurred/Progressed	18.83	0:LIVING	NA	NA	NA	NA	NA
TCGA-D7-6521	TCGA-D7-6521-01	65	M0	N2	NA	7th	T2b	6.31	1:Recurred/Progressed	18.53	0:LIVING	NA	NA	NA	NA	NA
TCGA-D7-6521	TCGA-D7-6521-01	65	NA	NA	STAGE IIIA	7TH	NA	NA	NA	18.5423	0:LIVING	18.5423	0:ALIVE OR DEAD TUMOR FREE	6.31226	1:PROGRESSION	2.36667
TCGA-D7-6521	TCGA-D7-6521-01	65.1	NA	NA	NA	NA	NA	6.31	1:Recurred/Progressed	18.53	0:LIVING	NA	NA	NA	NA	NA
TCGA-D7-6522	TCGA-D7-6522-01	58	M0	N0	Stage IB	6th	T2	18.59	0:DiseaseFree	18.59	0:LIVING	NA	NA	NA	NA	NA
TCGA-D7-6522	TCGA-D7-6522-01	58	NA	NA	STAGE IB	6TH	NA	18.608	0:DiseaseFree	18.608	0:LIVING	18.608	0:ALIVE OR DEAD TUMOR FREE	18.608	0:CENSORED	1.56667
TCGA-D7-6522	TCGA-D7-6522-01	58.77	NA	NA	NA	NA	NA	18.6	0:DiseaseFree	18.6	0:LIVING	NA	NA	NA	NA	NA
TCGA-D7-6524	TCGA-D7-6524-01	53	NA	NA	STAGE II	6TH	NA	NA	NA	17.8519	0:LIVING	17.8519	0:ALIVE OR DEAD TUMOR FREE	17.8519	1:PROGRESSION	2.86667
TCGA-D7-6524	TCGA-D7-6524-01	53	M0	N1	Stage II	6th	T2	17.84	1:Recurred/Progressed	17.84	0:LIVING	NA	NA	NA	NA	NA
TCGA-D7-6524	TCGA-D7-6524-01	53.47	NA	NA	NA	NA	NA	17.84	1:Recurred/Progressed	17.84	0:LIVING	NA	NA	NA	NA	NA
TCGA-D7-6525	TCGA-D7-6525-01	58.11	NA	NA	NA	NA	NA	5.62	1:Recurred/Progressed	13.34	1:DECEASED	NA	NA	NA	NA	NA
TCGA-D7-6525	TCGA-D7-6525-01	58	NA	NA	STAGE IIIA	6TH	NA	NA	NA	13.3478	1:DECEASED	13.3478	1:DEAD WITH TUMOR	5.62186	1:PROGRESSION	4.73333
TCGA-D7-6525	TCGA-D7-6525-01	58	M0	N2	Stage IIIA	6th	T2	5.62	1:Recurred/Progressed	13.34	1:DECEASED	NA	NA	NA	NA	NA
TCGA-D7-6526	TCGA-D7-6526-01	67	NA	NA	STAGE IIIA	7TH	NA	17.1943	0:DiseaseFree	17.1943	0:LIVING	17.1943	0:ALIVE OR DEAD TUMOR FREE	17.1943	0:CENSORED	6.2
TCGA-D7-6526	TCGA-D7-6526-01	67	M0	N2	Stage IIIA	7th	T3	17.18	0:DiseaseFree	17.18	0:LIVING	NA	NA	NA	NA	NA
TCGA-D7-6526	TCGA-D7-6526-01	67.02	NA	NA	NA	NA	NA	17.18	0:DiseaseFree	17.18	0:LIVING	NA	NA	NA	NA	NA
TCGA-D7-6527	TCGA-D7-6527-01	62.4	NA	NA	NA	NA	NA	2.46	1:Recurred/Progressed	10.25	1:DECEASED	NA	NA	NA	NA	NA
TCGA-D7-6527	TCGA-D7-6527-01	62	NA	NA	STAGE II	6TH	NA	NA	NA	10.2574	1:DECEASED	10.2574	1:DEAD WITH TUMOR	2.46573	1:PROGRESSION	6.63333
TCGA-D7-6527	TCGA-D7-6527-01	62	M0	N1	Stage II	6th	T2	2.46	1:Recurred/Progressed	10.25	1:DECEASED	NA	NA	NA	NA	NA
TCGA-D7-6528	TCGA-D7-6528-01	70	M0	N0	Stage IB	6th	T2	15.21	0:DiseaseFree	15.21	0:LIVING	NA	NA	NA	NA	NA
TCGA-D7-6528	TCGA-D7-6528-01	70.68	NA	NA	NA	NA	NA	15.21	0:DiseaseFree	15.21	0:LIVING	NA	NA	NA	NA	NA
TCGA-D7-6528	TCGA-D7-6528-01	70	NA	NA	STAGE IB	6TH	NA	15.2218	0:DiseaseFree	15.2218	0:LIVING	15.2218	0:ALIVE OR DEAD TUMOR FREE	15.2218	0:CENSORED	10.3
TCGA-D7-6815	TCGA-D7-6815-01	70.67	NA	NA	NA	NA	NA	15.28	0:DiseaseFree	15.28	0:LIVING	NA	NA	NA	NA	NA
TCGA-D7-6815	TCGA-D7-6815-01	70	NA	NA	STAGE IIB	7TH	NA	15.9779	0:DiseaseFree	15.9779	0:LIVING	15.9779	0:ALIVE OR DEAD TUMOR FREE	15.9779	0:CENSORED	3.96667
TCGA-D7-6815	TCGA-D7-6815-01	70	M0	N2	Stage IIB	7th	T2	15.97	0:DiseaseFree	15.97	0:LIVING	NA	NA	NA	NA	NA
TCGA-D7-6817	TCGA-D7-6817-01	63	M0	N3	Stage IIIA	7th	T2b	12.78	0:DiseaseFree	12.78	0:LIVING	NA	NA	NA	NA	NA
TCGA-D7-6817	TCGA-D7-6817-01	63.36	NA	NA	NA	NA	NA	13.24	0:DiseaseFree	13.24	0:LIVING	NA	NA	NA	NA	NA
TCGA-D7-6817	TCGA-D7-6817-01	63	NA	NA	STAGE IIIA	7TH	NA	NA	NA	12.7889	0:LIVING	12.7889	0:ALIVE OR DEAD TUMOR FREE	12.7889	0:CENSORED	2.53333
TCGA-D7-6818	TCGA-D7-6818-01	53	NA	NA	STAGE IIIA	7TH	NA	NA	NA	12.3615	1:DECEASED	12.3615	1:DEAD WITH TUMOR	8.12046	1:PROGRESSION	4.9
TCGA-D7-6818	TCGA-D7-6818-01	53	M0	N3	Stage IIIA	7th	T2	9.13	1:Recurred/Progressed	12.35	1:DECEASED	NA	NA	NA	NA	NA
TCGA-D7-6818	TCGA-D7-6818-01	53.09	NA	NA	NA	NA	NA	9.13	1:Recurred/Progressed	10.55	0:LIVING	NA	NA	NA	NA	NA
TCGA-D7-6820	TCGA-D7-6820-01	64	M0	N1	Stage IIB	6th	T2	11.3	0:DiseaseFree	11.3	0:LIVING	NA	NA	NA	NA	NA
TCGA-D7-6820	TCGA-D7-6820-01	64.3	NA	NA	NA	NA	NA	11.6	0:DiseaseFree	11.6	0:LIVING	NA	NA	NA	NA	NA
TCGA-D7-6820	TCGA-D7-6820-01	64	NA	NA	STAGE IIB	6TH	NA	11.3095	0:DiseaseFree	11.3095	0:LIVING	11.3095	0:ALIVE OR DEAD TUMOR FREE	11.3095	0:CENSORED	2.63333
TCGA-D7-6822	TCGA-D7-6822-01	77	NA	NA	STAGE IB	7TH	NA	12.3286	0:DiseaseFree	12.3286	0:LIVING	12.3286	0:ALIVE OR DEAD TUMOR FREE	12.3286	0:CENSORED	7.7
TCGA-D7-6822	TCGA-D7-6822-01	77	M0	N0	Stage IB	7th	T2	12.32	0:DiseaseFree	12.32	0:LIVING	NA	NA	NA	NA	NA
TCGA-D7-6822	TCGA-D7-6822-01	77.25	NA	NA	NA	NA	NA	11.63	0:DiseaseFree	11.63	0:LIVING	NA	NA	NA	NA	NA
TCGA-D7-8570	TCGA-D7-8570-01	44.22	NA	NA	NA	NA	NA	24.35	0:DiseaseFree	24.35	0:LIVING	NA	NA	NA	NA	NA
TCGA-D7-8570	TCGA-D7-8570-01	44	NA	NA	STAGE IIIB	7TH	NA	24.723	0:DiseaseFree	24.723	0:LIVING	24.723	0:ALIVE OR DEAD TUMOR FREE	24.723	0:CENSORED	3.46667
TCGA-D7-8570	TCGA-D7-8570-01	44	M0	N3a	Stage IIIB	7th	T3	24.7	0:DiseaseFree	24.7	0:LIVING	NA	NA	NA	NA	NA
TCGA-D7-8572	TCGA-D7-8572-01	57	M0	N2	Stage IIB	7th	T2	16.79	0:DiseaseFree	16.79	0:LIVING	NA	NA	NA	NA	NA
TCGA-D7-8572	TCGA-D7-8572-01	57.14	NA	NA	NA	NA	NA	16.95	0:DiseaseFree	16.95	0:LIVING	NA	NA	NA	NA	NA
TCGA-D7-8572	TCGA-D7-8572-01	57	NA	NA	STAGE IIB	7TH	NA	16.7998	0:DiseaseFree	16.7998	0:LIVING	16.7998	0:ALIVE OR DEAD TUMOR FREE	16.7998	0:CENSORED	5.23333
TCGA-D7-8573	TCGA-D7-8573-01	57.39	NA	NA	NA	NA	NA	19.45	0:DiseaseFree	19.45	0:LIVING	NA	NA	NA	NA	NA
TCGA-D7-8573	TCGA-D7-8573-01	57	NA	NA	STAGE IIA	7TH	NA	19.4957	0:DiseaseFree	19.4957	0:LIVING	19.4957	0:ALIVE OR DEAD TUMOR FREE	19.4957	0:CENSORED	2.4
TCGA-D7-8573	TCGA-D7-8573-01	57	M0	N0	Stage IIA	7th	T3	19.48	0:DiseaseFree	19.48	0:LIVING	NA	NA	NA	NA	NA
TCGA-D7-8574	TCGA-D7-8574-01	72	M0	N3a	Stage IIIA	7th	T2	17.18	0:DiseaseFree	17.18	0:LIVING	NA	NA	NA	NA	NA
TCGA-D7-8574	TCGA-D7-8574-01	72.79	NA	NA	NA	NA	NA	17.35	0:DiseaseFree	17.35	0:LIVING	NA	NA	NA	NA	NA
TCGA-D7-8574	TCGA-D7-8574-01	72	NA	NA	STAGE IIIA	7TH	NA	17.1943	0:DiseaseFree	17.1943	0:LIVING	17.1943	0:ALIVE OR DEAD TUMOR FREE	17.1943	0:CENSORED	1.13333
TCGA-D7-8575	TCGA-D7-8575-01	75	NA	NA	STAGE IIIA	7TH	NA	14.0382	1:Recurred/Progressed	18.2135	1:DECEASED	18.2135	1:DEAD WITH TUMOR	14.0382	1:PROGRESSION	1.63333
TCGA-D7-8575	TCGA-D7-8575-01	75	M0	N2	Stage IIIA	7th	T3	14.03	1:Recurred/Progressed	18.2	1:DECEASED	NA	NA	NA	NA	NA
TCGA-D7-8575	TCGA-D7-8575-01	75.87	NA	NA	NA	NA	NA	0.2	0:DiseaseFree	0.2	0:LIVING	NA	NA	NA	NA	NA
TCGA-D7-8576	TCGA-D7-8576-01	54	M0	N3a	Stage IIIB	7th	T3	6.7	1:Recurred/Progressed	14.65	1:DECEASED	NA	NA	NA	NA	NA
TCGA-D7-8576	TCGA-D7-8576-01	54.8	NA	NA	NA	NA	NA	6.67	1:Recurred/Progressed	14.62	1:DECEASED	NA	NA	NA	NA	NA
TCGA-D7-8576	TCGA-D7-8576-01	54	NA	NA	STAGE IIIB	7TH	NA	6.70678	1:Recurred/Progressed	14.6629	1:DECEASED	14.6629	1:DEAD WITH TUMOR	6.70678	1:PROGRESSION	1.53333
TCGA-D7-8578	TCGA-D7-8578-01	72	NA	NA	STAGE IB	7TH	NA	14.8272	1:Recurred/Progressed	21.1395	0:LIVING	21.1395	0:ALIVE OR DEAD TUMOR FREE	14.8272	1:PROGRESSION	1.7
TCGA-D7-8578	TCGA-D7-8578-01	72	M0	N0	Stage IB	7th	T2	14.82	1:Recurred/Progressed	21.12	0:LIVING	NA	NA	NA	NA	NA
TCGA-D7-8578	TCGA-D7-8578-01	72.88	NA	NA	NA	NA	NA	4.3	0:DiseaseFree	4.3	0:LIVING	NA	NA	NA	NA	NA
TCGA-D7-8579	TCGA-D7-8579-01	66.04	NA	NA	NA	NA	NA	4.14	0:DiseaseFree	4.14	0:LIVING	NA	NA	NA	NA	NA
TCGA-D7-8579	TCGA-D7-8579-01	66	NA	NA	STAGE IIB	7TH	NA	20.9094	0:DiseaseFree	20.9094	0:LIVING	20.9094	0:ALIVE OR DEAD TUMOR FREE	20.9094	0:CENSORED	3.23333
TCGA-D7-8579	TCGA-D7-8579-01	66	M0	N2	Stage IIB	7th	T2	20.89	0:DiseaseFree	20.89	0:LIVING	NA	NA	NA	NA	NA
TCGA-D7-A4YT	TCGA-D7-A4YT-01	56	NA	NA	STAGE IIIA	7TH	NA	14.2683	0:DiseaseFree	14.2683	0:LIVING	14.2683	0:ALIVE OR DEAD TUMOR FREE	14.2683	0:CENSORED	8.23333
TCGA-D7-A4YT	TCGA-D7-A4YT-01	56	M0	N3a	Stage IIIA	7th	T2	14.26	0:DiseaseFree	14.26	0:LIVING	NA	NA	NA	NA	NA
TCGA-D7-A4YT	TCGA-D7-A4YT-01	56.79	NA	NA	NA	NA	NA	12.45	0:DiseaseFree	12.45	0:LIVING	NA	NA	NA	NA	NA
TCGA-D7-A4YU	TCGA-D7-A4YU-01	73.32	NA	NA	NA	NA	NA	16.69	0:DiseaseFree	16.69	0:LIVING	NA	NA	NA	NA	NA
TCGA-D7-A4YU	TCGA-D7-A4YU-01	73	NA	NA	STAGE IIIB	7TH	NA	NA	NA	16.4382	0:LIVING	16.4382	0:ALIVE OR DEAD TUMOR FREE	16.4382	0:CENSORED	7.33333
TCGA-D7-A4YU	TCGA-D7-A4YU-01	73	M0	N3a	Stage IIIB	7th	T3	16.43	0:DiseaseFree	16.43	0:LIVING	NA	NA	NA	NA	NA
TCGA-D7-A4YV	TCGA-D7-A4YV-01	69	M0	N1	Stage IIB	7th	T3	NA	NA	5.91	1:DECEASED	NA	NA	NA	NA	NA
TCGA-D7-A4YV	TCGA-D7-A4YV-01	69.6	NA	NA	NA	NA	NA	5.91	0:DiseaseFree	5.91	0:LIVING	NA	NA	NA	NA	NA
TCGA-D7-A4YV	TCGA-D7-A4YV-01	69	NA	NA	STAGE IIB	7TH	NA	5.91774	0:DiseaseFree	5.91774	1:DECEASED	5.91774	0:ALIVE OR DEAD TUMOR FREE	5.91774	0:CENSORED	27.4
TCGA-D7-A4YX	TCGA-D7-A4YX-01	63.65	NA	NA	NA	NA	NA	14.75	0:DiseaseFree	14.75	0:LIVING	NA	NA	NA	NA	NA
TCGA-D7-A4YX	TCGA-D7-A4YX-01	63	NA	NA	STAGE IIB	7TH	NA	36.427	0:DiseaseFree	36.427	0:LIVING	36.427	0:ALIVE OR DEAD TUMOR FREE	36.427	0:CENSORED	2.36667
TCGA-D7-A4YX	TCGA-D7-A4YX-01	63	M0	N1	Stage IIB	7th	T3	36.4	0:DiseaseFree	36.4	0:LIVING	NA	NA	NA	NA	NA
TCGA-D7-A4YY	TCGA-D7-A4YY-01	61	M0	N3a	Stage IIIB	7th	T3	13.76	0:DiseaseFree	13.76	0:LIVING	NA	NA	NA	NA	NA
TCGA-D7-A4YY	TCGA-D7-A4YY-01	61.02	NA	NA	NA	NA	NA	3.42	0:DiseaseFree	3.42	0:LIVING	NA	NA	NA	NA	NA
TCGA-D7-A4YY	TCGA-D7-A4YY-01	61	NA	NA	STAGE IIIB	7TH	NA	NA	NA	13.7752	0:LIVING	13.7752	0:ALIVE OR DEAD TUMOR FREE	13.7752	0:CENSORED	13.9333
TCGA-D7-A4Z0	TCGA-D7-A4Z0-01	60	NA	NA	STAGE IIB	7TH	NA	14.7615	0:DiseaseFree	14.7615	0:LIVING	14.7615	0:ALIVE OR DEAD TUMOR FREE	14.7615	0:CENSORED	9.23333
TCGA-D7-A4Z0	TCGA-D7-A4Z0-01	60	M0	N2	Stage IIB	7th	T2	14.75	0:DiseaseFree	14.75	0:LIVING	NA	NA	NA	NA	NA
TCGA-D7-A4Z0	TCGA-D7-A4Z0-01	60.58	NA	NA	NA	NA	NA	3.91	0:DiseaseFree	3.91	0:LIVING	NA	NA	NA	NA	NA
TCGA-D7-A6ET	TCGA-D7-A6ET-01	76	M0	N3a	Stage IIIB	7th	T3	25.53	1:Recurred/Progressed	26.41	0:LIVING	NA	NA	NA	NA	NA
TCGA-D7-A6ET	TCGA-D7-A6ET-01	76	NA	NA	STAGE IIIB	7TH	NA	25.5449	1:Recurred/Progressed	26.4326	0:LIVING	26.4326	0:ALIVE OR DEAD TUMOR FREE	25.5449	1:PROGRESSION	0.7
TCGA-D7-A6EV	TCGA-D7-A6EV-01	71	NA	NA	STAGE IIB	7TH	NA	11.2437	0:DiseaseFree	11.2437	0:LIVING	11.2437	0:ALIVE OR DEAD TUMOR FREE	11.2437	0:CENSORED	4.9
TCGA-D7-A6EV	TCGA-D7-A6EV-01	71	M0	N2	Stage IIB	7th	T2	11.24	0:DiseaseFree	11.24	0:LIVING	NA	NA	NA	NA	NA
TCGA-D7-A6EX	TCGA-D7-A6EX-01	72	NA	NA	STAGE IIIA	7TH	NA	11.3095	0:DiseaseFree	11.3095	0:LIVING	11.3095	0:ALIVE OR DEAD TUMOR FREE	11.3095	0:CENSORED	3.7
TCGA-D7-A6EX	TCGA-D7-A6EX-01	72	M0	N2	Stage IIIA	7th	T3	11.3	0:DiseaseFree	11.3	0:LIVING	NA	NA	NA	NA	NA
TCGA-D7-A6EY	TCGA-D7-A6EY-01	72	M0	N3a	Stage IIIB	7th	T3	NA	NA	11.43	1:DECEASED	NA	NA	NA	NA	NA
TCGA-D7-A6EY	TCGA-D7-A6EY-01	72	NA	NA	STAGE IIIB	7TH	NA	NA	NA	11.441	1:DECEASED	11.441	1:DEAD WITH TUMOR	11.441	1:PROGRESSION	42.7
TCGA-D7-A6EZ	TCGA-D7-A6EZ-01	66	NA	NA	STAGE IIIA	7TH	NA	NA	NA	20.3176	1:DECEASED	20.3176	1:DEAD WITH TUMOR	20.3176	1:PROGRESSION	8.4
TCGA-D7-A6EZ	TCGA-D7-A6EZ-01	66	M0	N2	Stage IIIA	7th	T3	NA	NA	20.3	1:DECEASED	NA	NA	NA	NA	NA
TCGA-D7-A6F0	TCGA-D7-A6F0-01	79	M0	N0	Stage IB	7th	T2	22.27	0:DiseaseFree	22.27	0:LIVING	NA	NA	NA	NA	NA
TCGA-D7-A6F0	TCGA-D7-A6F0-01	79	NA	NA	STAGE IB	7TH	NA	22.2902	0:DiseaseFree	22.2902	0:LIVING	22.2902	0:ALIVE OR DEAD TUMOR FREE	22.2902	0:CENSORED	3.56667
TCGA-D7-A6F2	TCGA-D7-A6F2-01	62	NA	NA	STAGE IB	7TH	NA	15.6491	0:DiseaseFree	15.6491	0:LIVING	15.6491	0:ALIVE OR DEAD TUMOR FREE	15.6491	0:CENSORED	2.16667
TCGA-D7-A6F2	TCGA-D7-A6F2-01	62	M0	N0	Stage IB	7th	T2	15.64	0:DiseaseFree	15.64	0:LIVING	NA	NA	NA	NA	NA
TCGA-D7-A747	TCGA-D7-A747-01	57	M0	N1	Stage IIB	7th	T3	NA	NA	8.38	1:DECEASED	NA	NA	NA	NA	NA
TCGA-D7-A747	TCGA-D7-A747-01	57	NA	NA	STAGE IIB	7TH	NA	NA	NA	8.38347	1:DECEASED	8.38347	1:DEAD WITH TUMOR	8.38347	1:PROGRESSION	3.26667
TCGA-D7-A748	TCGA-D7-A748-01	41	NA	NA	STAGE IV	7TH	NA	NA	NA	4.33968	1:DECEASED	4.33968	1:DEAD WITH TUMOR	3.25476	1:PROGRESSION	1.23333
TCGA-D7-A748	TCGA-D7-A748-01	41	M1	N3	Stage IV	7th	T4a	3.25	1:Recurred/Progressed	4.34	1:DECEASED	NA	NA	NA	NA	NA
TCGA-D7-A74A	TCGA-D7-A74A-01	61	NA	NA	STAGE IIIA	7TH	NA	19.9559	0:DiseaseFree	19.9559	0:LIVING	19.9559	0:ALIVE OR DEAD TUMOR FREE	19.9559	0:CENSORED	4.3
TCGA-D7-A74A	TCGA-D7-A74A-01	61	M0	N2	Stage IIIA	7th	T3	19.94	0:DiseaseFree	19.94	0:LIVING	NA	NA	NA	NA	NA
TCGA-D7-A74B	TCGA-D7-A74B-01	52	NA	NA	STAGE IIIB	7TH	NA	NA	NA	7.13417	1:DECEASED	7.13417	1:DEAD WITH TUMOR	5.72049	1:PROGRESSION	1.06667
TCGA-D7-A74B	TCGA-D7-A74B-01	52	M0	N3	Stage IIIB	7th	T3	5.72	1:Recurred/Progressed	7.13	1:DECEASED	NA	NA	NA	NA	NA
TCGA-EQ-5647	TCGA-EQ-5647-01	86.06	NA	NA	NA	NA	NA	0.53	0:DiseaseFree	0.53	1:DECEASED	NA	NA	NA	NA	NA
TCGA-EQ-5647	TCGA-EQ-5647-01	86	NA	NA	STAGE IV	7TH	NA	NA	NA	0.624651	1:DECEASED	0.624651	1:DEAD WITH TUMOR	0.624651	1:PROGRESSION	5.13333
TCGA-EQ-5647	TCGA-EQ-5647-01	86	M1	N3	Stage IV	7th	T4	NA	NA	0.62	1:DECEASED	NA	NA	NA	NA	NA
TCGA-EQ-8122	TCGA-EQ-8122-01	71	MX	N1	Stage IIB	7th	T3	NA	NA	7.98	1:DECEASED	NA	NA	NA	NA	NA
TCGA-EQ-8122	TCGA-EQ-8122-01	71.97	NA	NA	NA	NA	NA	NA	NA	7.98	1:DECEASED	NA	NA	NA	NA	NA
TCGA-EQ-8122	TCGA-EQ-8122-01	71	NA	NA	STAGE IIB	7TH	NA	NA	NA	7.98895	1:DECEASED	7.98895	NA	7.98895	0:CENSORED	5.4
TCGA-EQ-A4SO	TCGA-EQ-A4SO-01	70.9	NA	NA	NA	NA	NA	14.95	0:DiseaseFree	14.95	0:LIVING	NA	NA	NA	NA	NA
TCGA-EQ-A4SO	TCGA-EQ-A4SO-01	70	NA	NA	STAGE IIIB	7TH	NA	16.2409	0:DiseaseFree	16.2409	0:LIVING	16.2409	0:ALIVE OR DEAD TUMOR FREE	16.2409	0:CENSORED	10.8667
TCGA-EQ-A4SO	TCGA-EQ-A4SO-01	70	MX	N1	Stage IIIB	7th	T4b	16.23	0:DiseaseFree	16.23	0:LIVING	NA	NA	NA	NA	NA
TCGA-F1-6177	TCGA-F1-6177-01	90	MX	N1	Stage I	6th	T1b	NA	NA	NA	1:DECEASED	NA	NA	NA	NA	NA
TCGA-F1-6177	TCGA-F1-6177-01	90	NA	NA	NA	NA	NA	5.62	0:DiseaseFree	5.62	0:LIVING	NA	NA	NA	NA	NA
TCGA-F1-6177	TCGA-F1-6177-01	90	NA	NA	STAGE I	6TH	NA	6.57527	0:DiseaseFree	6.57527	0:LIVING	6.57527	0:ALIVE OR DEAD TUMOR FREE	6.57527	0:CENSORED	40.1
TCGA-F1-6874	TCGA-F1-6874-01	79.63	NA	NA	NA	NA	NA	13.54	0:DiseaseFree	13.54	0:LIVING	NA	NA	NA	NA	NA
TCGA-F1-6874	TCGA-F1-6874-01	79	NA	NA	STAGE IB	7TH	NA	14.4656	0:DiseaseFree	14.4656	0:LIVING	14.4656	0:ALIVE OR DEAD TUMOR FREE	14.4656	0:CENSORED	28.4
TCGA-F1-6874	TCGA-F1-6874-01	79	M0	N0	Stage IB	7th	T2	14.45	0:DiseaseFree	14.45	0:LIVING	NA	NA	NA	NA	NA
TCGA-F1-6875	TCGA-F1-6875-01	79	M0	N0	Stage IA	4th	T2	NA	NA	72.17	1:DECEASED	NA	NA	NA	NA	NA
TCGA-F1-6875	TCGA-F1-6875-01	79.97	NA	NA	NA	NA	NA	NA	0:DiseaseFree	72.18	1:DECEASED	NA	NA	NA	NA	NA
TCGA-F1-6875	TCGA-F1-6875-01	79	NA	NA	STAGE IA	4TH	NA	72.2293	0:DiseaseFree	72.2293	1:DECEASED	72.2293	0:ALIVE OR DEAD TUMOR FREE	72.2293	0:CENSORED	2.8
TCGA-F1-A448	TCGA-F1-A448-01	70	NA	NA	STAGE IIIB	7TH	NA	21.271	0:DiseaseFree	21.271	0:LIVING	21.271	0:ALIVE OR DEAD TUMOR FREE	21.271	0:CENSORED	18.0667
TCGA-F1-A448	TCGA-F1-A448-01	70	M0	N3b	Stage IIIB	7th	T3	21.25	0:DiseaseFree	21.25	0:LIVING	NA	NA	NA	NA	NA
TCGA-F1-A448	TCGA-F1-A448-01	70.76	NA	NA	NA	NA	NA	19.42	0:DiseaseFree	19.42	0:LIVING	NA	NA	NA	NA	NA
TCGA-F1-A72C	TCGA-F1-A72C-01	68	NA	NA	STAGE IIA	7TH	NA	11.2766	1:Recurred/Progressed	11.3752	0:LIVING	11.3752	0:ALIVE OR DEAD TUMOR FREE	11.2766	1:PROGRESSION	1.5
TCGA-F1-A72C	TCGA-F1-A72C-01	68	M0	N0	Stage IIA	7th	T3	11.27	1:Recurred/Progressed	11.37	0:LIVING	NA	NA	NA	NA	NA
TCGA-FP-7735	TCGA-FP-7735-01	77	MX	N0	Stage IB	7th	T2	NA	NA	3.48	1:DECEASED	NA	NA	NA	NA	NA
TCGA-FP-7735	TCGA-FP-7735-01	77.25	NA	NA	NA	NA	NA	0.16	0:DiseaseFree	3.25	1:DECEASED	NA	NA	NA	NA	NA
TCGA-FP-7735	TCGA-FP-7735-01	77	NA	NA	STAGE IB	7TH	NA	3.48489	0:DiseaseFree	3.48489	1:DECEASED	3.48489	0:ALIVE OR DEAD TUMOR FREE	3.48489	0:CENSORED	3.33333
TCGA-FP-7829	TCGA-FP-7829-01	69	NA	NA	STAGE IIB	7TH	NA	19.5286	0:DiseaseFree	19.5286	0:LIVING	19.5286	0:ALIVE OR DEAD TUMOR FREE	19.5286	0:CENSORED	14.2333
TCGA-FP-7829	TCGA-FP-7829-01	69	M0	N1	Stage IIB	7th	T3	19.51	0:DiseaseFree	19.51	0:LIVING	NA	NA	NA	NA	NA
TCGA-FP-7829	TCGA-FP-7829-01	69.91	NA	NA	NA	NA	NA	19.52	0:DiseaseFree	19.52	0:LIVING	NA	NA	NA	NA	NA
TCGA-FP-7916	TCGA-FP-7916-01	77	MX	N3a	Stage IIIC	7th	T4a	NA	NA	14.06	1:DECEASED	NA	NA	NA	NA	NA
TCGA-FP-7916	TCGA-FP-7916-01	78	NA	NA	NA	NA	NA	NA	0:DiseaseFree	11.01	1:DECEASED	NA	NA	NA	NA	NA
TCGA-FP-7916	TCGA-FP-7916-01	77	NA	NA	STAGE IIIC	7TH	NA	NA	NA	14.0711	1:DECEASED	14.0711	1:DEAD WITH TUMOR	14.0711	1:PROGRESSION	2.9
TCGA-FP-7998	TCGA-FP-7998-01	77	NA	NA	STAGE IIIC	7TH	NA	22.2902	0:DiseaseFree	22.2902	0:LIVING	22.2902	0:ALIVE OR DEAD TUMOR FREE	22.2902	0:CENSORED	2
TCGA-FP-7998	TCGA-FP-7998-01	77	MX	N3a	Stage IIIC	7th	T4a	22.27	0:DiseaseFree	22.27	0:LIVING	NA	NA	NA	NA	NA
TCGA-FP-7998	TCGA-FP-7998-01	77.49	NA	NA	NA	NA	NA	18.69	0:DiseaseFree	18.69	0:LIVING	NA	NA	NA	NA	NA
TCGA-FP-8099	TCGA-FP-8099-01	79	MX	N0	Stage IIA	7th	T3	17.05	0:DiseaseFree	17.05	0:LIVING	NA	NA	NA	NA	NA
TCGA-FP-8099	TCGA-FP-8099-01	79.75	NA	NA	NA	NA	NA	15.93	0:DiseaseFree	15.93	0:LIVING	NA	NA	NA	NA	NA
TCGA-FP-8099	TCGA-FP-8099-01	79	NA	NA	STAGE IIA	7TH	NA	17.0628	0:DiseaseFree	17.0628	0:LIVING	17.0628	0:ALIVE OR DEAD TUMOR FREE	17.0628	0:CENSORED	3.83333
TCGA-FP-8209	TCGA-FP-8209-01	49	NA	NA	STAGE IB	6TH	NA	55.1008	1:Recurred/Progressed	59.5391	1:DECEASED	59.5391	1:DEAD WITH TUMOR	55.1008	1:PROGRESSION	NA
TCGA-FP-8209	TCGA-FP-8209-01	49	M0	N0	Stage IB	6th	T2a	55.06	1:Recurred/Progressed	59.49	1:DECEASED	NA	NA	NA	NA	NA
TCGA-FP-8209	TCGA-FP-8209-01	49.75	NA	NA	NA	NA	NA	55.06	1:Recurred/Progressed	59.01	1:DECEASED	NA	NA	NA	NA	NA
TCGA-FP-8210	TCGA-FP-8210-01	48.08	NA	NA	NA	NA	NA	NA	0:DiseaseFree	5.03	1:DECEASED	NA	NA	NA	NA	NA
TCGA-FP-8210	TCGA-FP-8210-01	48	NA	NA	STAGE IIIA	6TH	NA	NA	NA	5.03008	1:DECEASED	5.03008	1:DEAD WITH TUMOR	5.03008	1:PROGRESSION	0.166667
TCGA-FP-8210	TCGA-FP-8210-01	48	M0	N1	Stage IIIA	6th	T3	NA	NA	5.03	1:DECEASED	NA	NA	NA	NA	NA
TCGA-FP-8211	TCGA-FP-8211-01	62	NA	NA	STAGE IIB	7TH	NA	13.5779	0:DiseaseFree	13.5779	0:LIVING	13.5779	0:ALIVE OR DEAD TUMOR FREE	13.5779	0:CENSORED	3.06667
TCGA-FP-8211	TCGA-FP-8211-01	62	MX	N1	Stage IIB	7th	T3	13.57	0:DiseaseFree	13.57	0:LIVING	NA	NA	NA	NA	NA
TCGA-FP-8211	TCGA-FP-8211-01	62.83	NA	NA	NA	NA	NA	12.22	0:DiseaseFree	12.22	0:LIVING	NA	NA	NA	NA	NA
TCGA-FP-8631	TCGA-FP-8631-01	68	NA	NA	STAGE IIIA	7TH	NA	NA	NA	0.558898	0:LIVING	0.558898	0:ALIVE OR DEAD TUMOR FREE	0.558898	0:CENSORED	2.83333
TCGA-FP-8631	TCGA-FP-8631-01	68	MX	N2	Stage IIIA	7th	T3	0.56	0:DiseaseFree	0.56	0:LIVING	NA	NA	NA	NA	NA
TCGA-FP-8631	TCGA-FP-8631-01	68.17	NA	NA	NA	NA	NA	0.56	0:DiseaseFree	0.56	0:LIVING	NA	NA	NA	NA	NA
TCGA-FP-A4BE	TCGA-FP-A4BE-01	55	M0	N0	Stage IIA	7th	T3	11.07	0:DiseaseFree	11.07	0:LIVING	NA	NA	NA	NA	NA
TCGA-FP-A4BE	TCGA-FP-A4BE-01	55.16	NA	NA	NA	NA	NA	10.09	0:DiseaseFree	10.09	0:LIVING	NA	NA	NA	NA	NA
TCGA-FP-A4BE	TCGA-FP-A4BE-01	55	NA	NA	STAGE IIA	7TH	NA	11.0793	0:DiseaseFree	11.0793	0:LIVING	11.0793	0:ALIVE OR DEAD TUMOR FREE	11.0793	0:CENSORED	44.5667
TCGA-FP-A4BF	TCGA-FP-A4BF-01	68	NA	NA	STAGE IIIA	7TH	NA	NA	NA	5.52323	1:DECEASED	5.52323	1:DEAD WITH TUMOR	5.22734	1:PROGRESSION	3.1
TCGA-FP-A4BF	TCGA-FP-A4BF-01	68	M0	N2	Stage IIIA	7th	T3	5.22	1:Recurred/Progressed	5.52	1:DECEASED	NA	NA	NA	NA	NA
TCGA-FP-A4BF	TCGA-FP-A4BF-01	68.53	NA	NA	NA	NA	NA	3.91	1:Recurred/Progressed	4.21	1:DECEASED	NA	NA	NA	NA	NA
TCGA-FP-A8CX	TCGA-FP-A8CX-01	60	MX	N3a	Stage IIIC	7th	T4b	0.23	0:DiseaseFree	0.23	0:LIVING	NA	NA	NA	NA	NA
TCGA-FP-A8CX	TCGA-FP-A8CX-01	60	NA	NA	STAGE IIIC	7TH	NA	NA	NA	0.230134	0:LIVING	0.230134	0:ALIVE OR DEAD TUMOR FREE	0.230134	0:CENSORED	2.83333
TCGA-FP-A9TM	TCGA-FP-A9TM-01	77	NA	NA	STAGE IIB	7TH	NA	6.21363	0:DiseaseFree	6.21363	0:LIVING	6.21363	0:ALIVE OR DEAD TUMOR FREE	6.21363	0:CENSORED	5
TCGA-FP-A9TM	TCGA-FP-A9TM-01	77	M0	N1	NA	7th	T1b	6.21	0:DiseaseFree	6.21	0:LIVING	NA	NA	NA	NA	NA
TCGA-HF-7131	TCGA-HF-7131-01	NA	MX	N0	Stage IB	6th	T2b	NA	0:DiseaseFree	NA	0:LIVING	NA	NA	NA	NA	NA
TCGA-HF-7132	TCGA-HF-7132-01	NA	NA	NA	NA	NA	NA	NA	0:DiseaseFree	77.2923	0:LIVING	NA	NA	NA	NA	NA
TCGA-HF-7132	TCGA-HF-7132-01	NA	M0	N1	Stage II	6th	T2b	77.23	0:DiseaseFree	77.23	0:LIVING	NA	NA	NA	NA	NA
TCGA-HF-7132	TCGA-HF-7132-01	NA	NA	NA	STAGE II	6TH	NA	77.2923	0:DiseaseFree	77.2923	0:LIVING	77.2923	0:ALIVE OR DEAD TUMOR FREE	77.2923	0:CENSORED	38.1667
TCGA-HF-7133	TCGA-HF-7133-01	NA	NA	NA	STAGE IV	6TH	NA	NA	NA	63.0568	0:LIVING	63.0568	0:ALIVE OR DEAD TUMOR FREE	63.0568	0:CENSORED	2.26667
TCGA-HF-7133	TCGA-HF-7133-01	NA	NA	NA	NA	NA	NA	NA	0:DiseaseFree	63.0568	0:LIVING	NA	NA	NA	NA	NA
TCGA-HF-7133	TCGA-HF-7133-01	NA	M0	N3	Stage IV	6th	T2b	63.01	0:DiseaseFree	63.01	0:LIVING	NA	NA	NA	NA	NA
TCGA-HF-7134	TCGA-HF-7134-01	NA	M0	N0	Stage IA	6th	T1	52.17	0:DiseaseFree	52.17	0:LIVING	NA	NA	NA	NA	NA
TCGA-HF-7134	TCGA-HF-7134-01	NA	NA	NA	STAGE IA	6TH	NA	52.2076	0:DiseaseFree	52.2076	0:LIVING	52.2076	0:ALIVE OR DEAD TUMOR FREE	52.2076	0:CENSORED	8.6
TCGA-HF-7136	TCGA-HF-7136-01	NA	NA	NA	NA	NA	NA	NA	1:Recurred/Progressed	NA	0:LIVING	NA	NA	NA	NA	NA
TCGA-HF-7136	TCGA-HF-7136-01	NA	M0	N1	Stage IIIA	6th	T3	NA	0:DiseaseFree	NA	0:LIVING	NA	NA	NA	NA	NA
TCGA-HF-7136	TCGA-HF-7136-01	NA	NA	NA	STAGE IIIA	6TH	NA	NA	NA	NA	0:LIVING	NA	0:ALIVE OR DEAD TUMOR FREE	NA	0:CENSORED	2.63333
TCGA-HF-A5NB	TCGA-HF-A5NB-01	75	M0	N3a	Stage IIIC	7th	T4a	30.49	0:DiseaseFree	30.49	0:LIVING	NA	NA	NA	NA	NA
TCGA-HF-A5NB	TCGA-HF-A5NB-01	75	NA	NA	STAGE IIIC	7TH	NA	30.5093	0:DiseaseFree	30.5093	0:LIVING	30.5093	0:ALIVE OR DEAD TUMOR FREE	30.5093	0:CENSORED	43.6667
TCGA-HJ-7597	TCGA-HJ-7597-01	71.91	NA	NA	NA	NA	NA	6.67	1:Recurred/Progressed	25.53	1:DECEASED	NA	NA	NA	NA	NA
TCGA-HJ-7597	TCGA-HJ-7597-01	71	MX	N0	Stage IB	6th	T2b	26.12	1:Recurred/Progressed	26.45	1:DECEASED	NA	NA	NA	NA	NA
TCGA-HJ-7597	TCGA-HJ-7597-01	71	NA	NA	STAGE IB	6TH	NA	7.59444	1:Recurred/Progressed	26.4655	1:DECEASED	26.4655	1:DEAD WITH TUMOR	7.59444	1:PROGRESSION	23.2667
TCGA-HU-8238	TCGA-HU-8238-01	56	M0	NA	NA	7th	T3	1.51	0:DiseaseFree	1.51	0:LIVING	NA	NA	NA	NA	NA
TCGA-HU-8238	TCGA-HU-8238-01	56	NA	NA	NA	7TH	NA	1.51231	0:DiseaseFree	1.51231	0:LIVING	1.51231	0:ALIVE OR DEAD TUMOR FREE	1.51231	0:CENSORED	4.96667
TCGA-HU-8243	TCGA-HU-8243-01	66	M0	N3b	Stage IIIC	7th	T4a	4.34	1:Recurred/Progressed	5.91	1:DECEASED	NA	NA	NA	NA	NA
TCGA-HU-8243	TCGA-HU-8243-01	66	NA	NA	STAGE IIIC	7TH	NA	NA	NA	5.91774	1:DECEASED	5.91774	1:DEAD WITH TUMOR	4.33968	1:PROGRESSION	3.73333
TCGA-HU-8243	TCGA-HU-8243-01	66.22	NA	NA	NA	NA	NA	NA	NA	5.91	1:DECEASED	NA	NA	NA	NA	NA
TCGA-HU-8244	TCGA-HU-8244-01	77	NA	NA	STAGE IA	7TH	NA	24.3943	0:DiseaseFree	24.3943	0:LIVING	24.3943	0:ALIVE OR DEAD TUMOR FREE	24.3943	0:CENSORED	3.53333
TCGA-HU-8244	TCGA-HU-8244-01	77	M0	N0	Stage IA	7th	T1a	24.38	0:DiseaseFree	24.38	0:LIVING	NA	NA	NA	NA	NA
TCGA-HU-8245	TCGA-HU-8245-01	72	M0	N0	Stage IIA	7th	T3	18.13	0:DiseaseFree	18.13	0:LIVING	NA	NA	NA	NA	NA
TCGA-HU-8245	TCGA-HU-8245-01	72.61	NA	NA	NA	NA	NA	12.58	0:DiseaseFree	12.58	0:LIVING	NA	NA	NA	NA	NA
TCGA-HU-8245	TCGA-HU-8245-01	72	NA	NA	STAGE IIA	7TH	NA	18.1477	0:DiseaseFree	18.1477	0:LIVING	18.1477	0:ALIVE OR DEAD TUMOR FREE	18.1477	0:CENSORED	2.03333
TCGA-HU-8249	TCGA-HU-8249-01	76	NA	NA	STAGE IIIA	7TH	NA	28.9641	0:DiseaseFree	28.9641	0:LIVING	28.9641	0:ALIVE OR DEAD TUMOR FREE	28.9641	0:CENSORED	4.2
TCGA-HU-8249	TCGA-HU-8249-01	76	M0	N2	Stage IIIA	7th	T3	28.94	0:DiseaseFree	28.94	0:LIVING	NA	NA	NA	NA	NA
TCGA-HU-8249	TCGA-HU-8249-01	76.69	NA	NA	NA	NA	NA	14.16	0:DiseaseFree	14.16	0:LIVING	NA	NA	NA	NA	NA
TCGA-HU-8602	TCGA-HU-8602-01	58	M0	N0	Stage IIB	7th	T4a	22.31	0:DiseaseFree	22.31	0:LIVING	NA	NA	NA	NA	NA
TCGA-HU-8602	TCGA-HU-8602-01	58.92	NA	NA	NA	NA	NA	11.4	0:DiseaseFree	11.4	0:LIVING	NA	NA	NA	NA	NA
TCGA-HU-8602	TCGA-HU-8602-01	58	NA	NA	STAGE IIB	7TH	NA	22.323	0:DiseaseFree	22.323	0:LIVING	22.323	0:ALIVE OR DEAD TUMOR FREE	22.323	0:CENSORED	98.6667
TCGA-HU-8604	TCGA-HU-8604-01	82	M0	N0	Stage IIA	7th	T3	22.8	0:DiseaseFree	22.8	0:LIVING	NA	NA	NA	NA	NA
TCGA-HU-8604	TCGA-HU-8604-01	82.62	NA	NA	NA	NA	NA	12.09	0:DiseaseFree	12.09	0:LIVING	NA	NA	NA	NA	NA
TCGA-HU-8604	TCGA-HU-8604-01	82	NA	NA	STAGE IIA	7TH	NA	22.8162	0:DiseaseFree	22.8162	0:LIVING	22.8162	0:ALIVE OR DEAD TUMOR FREE	22.8162	0:CENSORED	12.4333
TCGA-HU-8608	TCGA-HU-8608-01	70.61	NA	NA	NA	NA	NA	9.07	1:Recurred/Progressed	10.61	0:LIVING	NA	NA	NA	NA	NA
TCGA-HU-8608	TCGA-HU-8608-01	70	M0	N2	Stage IIIB	7th	T4a	9.1	1:Recurred/Progressed	21.06	0:LIVING	NA	NA	NA	NA	NA
TCGA-HU-8608	TCGA-HU-8608-01	70	NA	NA	STAGE IIIB	7TH	NA	9.10675	1:Recurred/Progressed	21.0737	0:LIVING	21.0737	0:ALIVE OR DEAD TUMOR FREE	9.10675	1:PROGRESSION	5.43333
TCGA-HU-8610	TCGA-HU-8610-01	75.55	NA	NA	NA	NA	NA	0.76	0:DiseaseFree	0.76	0:LIVING	NA	NA	NA	NA	NA
TCGA-HU-8610	TCGA-HU-8610-01	75	M0	N0	Stage IA	7th	T1b	0.76	0:DiseaseFree	0.76	0:LIVING	NA	NA	NA	NA	NA
TCGA-HU-8610	TCGA-HU-8610-01	75	NA	NA	STAGE IA	7TH	NA	NA	NA	0.756156	0:LIVING	0.756156	0:ALIVE OR DEAD TUMOR FREE	0.756156	0:CENSORED	3.53333
TCGA-HU-A4G2	TCGA-HU-A4G2-01	45.97	NA	NA	NA	NA	NA	15.18	0:DiseaseFree	15.18	0:LIVING	NA	NA	NA	NA	NA
TCGA-HU-A4G2	TCGA-HU-A4G2-01	45	M0	N1	Stage IIB	7th	T3	24.28	0:DiseaseFree	24.28	0:LIVING	NA	NA	NA	NA	NA
TCGA-HU-A4G2	TCGA-HU-A4G2-01	45	NA	NA	STAGE IIB	7TH	NA	24.2956	0:DiseaseFree	24.2956	0:LIVING	24.2956	0:ALIVE OR DEAD TUMOR FREE	24.2956	0:CENSORED	1.4
TCGA-HU-A4G3	TCGA-HU-A4G3-01	54.93	NA	NA	NA	NA	NA	5.59	0:DiseaseFree	5.59	0:LIVING	NA	NA	NA	NA	NA
TCGA-HU-A4G3	TCGA-HU-A4G3-01	54	M0	N2	Stage IIB	7th	T2	5.58	0:DiseaseFree	5.58	0:LIVING	NA	NA	NA	NA	NA
TCGA-HU-A4G3	TCGA-HU-A4G3-01	54	NA	NA	STAGE IIB	7TH	NA	NA	NA	5.58898	0:LIVING	5.58898	0:ALIVE OR DEAD TUMOR FREE	5.58898	0:CENSORED	6.2
TCGA-HU-A4G6	TCGA-HU-A4G6-01	74	NA	NA	STAGE IA	7TH	NA	24.2627	0:DiseaseFree	24.2627	0:LIVING	24.2627	0:ALIVE OR DEAD TUMOR FREE	24.2627	0:CENSORED	2.33333
TCGA-HU-A4G6	TCGA-HU-A4G6-01	74.49	NA	NA	NA	NA	NA	12.29	0:DiseaseFree	12.29	0:LIVING	NA	NA	NA	NA	NA
TCGA-HU-A4G6	TCGA-HU-A4G6-01	74	M0	N0	Stage IA	7th	T1b	24.24	0:DiseaseFree	24.24	0:LIVING	NA	NA	NA	NA	NA
TCGA-HU-A4G8	TCGA-HU-A4G8-01	71.88	NA	NA	NA	NA	NA	11.83	0:DiseaseFree	11.83	0:LIVING	NA	NA	NA	NA	NA
TCGA-HU-A4G8	TCGA-HU-A4G8-01	71	M0	N1	Stage IIB	7th	T3	22.67	0:DiseaseFree	22.67	0:LIVING	NA	NA	NA	NA	NA
TCGA-HU-A4G8	TCGA-HU-A4G8-01	71	NA	NA	STAGE IIB	7TH	NA	22.6847	0:DiseaseFree	22.6847	0:LIVING	22.6847	0:ALIVE OR DEAD TUMOR FREE	22.6847	0:CENSORED	45.7667
TCGA-HU-A4G9	TCGA-HU-A4G9-01	67.77	NA	NA	NA	NA	NA	24.18	0:DiseaseFree	24.18	0:LIVING	NA	NA	NA	NA	NA
TCGA-HU-A4G9	TCGA-HU-A4G9-01	67	M0	N0	Stage IA	7th	T1a	24.18	0:DiseaseFree	24.18	0:LIVING	NA	NA	NA	NA	NA
TCGA-HU-A4G9	TCGA-HU-A4G9-01	67	NA	NA	STAGE IA	7TH	NA	NA	NA	24.197	0:LIVING	24.197	0:ALIVE OR DEAD TUMOR FREE	24.197	0:CENSORED	48.2667
TCGA-HU-A4GC	TCGA-HU-A4GC-01	74.65	NA	NA	NA	NA	NA	3.25	0:DiseaseFree	3.25	0:LIVING	NA	NA	NA	NA	NA
TCGA-HU-A4GC	TCGA-HU-A4GC-01	74	M0	N2	Stage IIIB	7th	T4a	3.25	0:DiseaseFree	3.25	0:LIVING	NA	NA	NA	NA	NA
TCGA-HU-A4GC	TCGA-HU-A4GC-01	74	NA	NA	STAGE IIIB	7TH	NA	NA	NA	3.25476	0:LIVING	3.25476	0:ALIVE OR DEAD TUMOR FREE	3.25476	0:CENSORED	7.86667
TCGA-HU-A4GD	TCGA-HU-A4GD-01	56.67	NA	NA	NA	NA	NA	13.21	1:Recurred/Progressed	22.74	0:LIVING	NA	NA	NA	NA	NA
TCGA-HU-A4GD	TCGA-HU-A4GD-01	56	M0	N1	Stage IIB	7th	T3	13.11	1:Recurred/Progressed	22.73	0:LIVING	NA	NA	NA	NA	NA
TCGA-HU-A4GD	TCGA-HU-A4GD-01	56	NA	NA	STAGE IIB	7TH	NA	NA	NA	22.7504	0:LIVING	22.7504	0:ALIVE OR DEAD TUMOR FREE	13.1177	1:PROGRESSION	2.53333
TCGA-HU-A4GF	TCGA-HU-A4GF-01	69.06	NA	NA	NA	NA	NA	25.79	0:DiseaseFree	25.79	0:LIVING	NA	NA	NA	NA	NA
TCGA-HU-A4GF	TCGA-HU-A4GF-01	69	M0	N0	Stage IIA	7th	T3	25.79	0:DiseaseFree	25.79	0:LIVING	NA	NA	NA	NA	NA
TCGA-HU-A4GF	TCGA-HU-A4GF-01	69	NA	NA	STAGE IIA	7TH	NA	25.8079	0:DiseaseFree	25.8079	0:LIVING	25.8079	0:ALIVE OR DEAD TUMOR FREE	25.8079	0:CENSORED	4.43333
TCGA-HU-A4GH	TCGA-HU-A4GH-01	75.22	NA	NA	NA	NA	NA	11.76	0:DiseaseFree	11.76	0:LIVING	NA	NA	NA	NA	NA
TCGA-HU-A4GH	TCGA-HU-A4GH-01	75	M0	N0	Stage IA	7th	T1b	11.76	0:DiseaseFree	11.76	0:LIVING	NA	NA	NA	NA	NA
TCGA-HU-A4GH	TCGA-HU-A4GH-01	75	NA	NA	STAGE IA	7TH	NA	11.7697	0:DiseaseFree	11.7697	0:LIVING	11.7697	0:ALIVE OR DEAD TUMOR FREE	11.7697	0:CENSORED	47.9333
TCGA-HU-A4GJ	TCGA-HU-A4GJ-01	60	NA	NA	STAGE IIIC	7TH	NA	NA	NA	21.3696	0:LIVING	21.3696	0:ALIVE OR DEAD TUMOR FREE	17.9834	1:PROGRESSION	0.1
TCGA-HU-A4GJ	TCGA-HU-A4GJ-01	60	M0	N3a	Stage IIIC	7th	T4	17.97	1:Recurred/Progressed	21.35	0:LIVING	NA	NA	NA	NA	NA
TCGA-HU-A4GN	TCGA-HU-A4GN-01	61	M0	N1	Stage IIA	7th	T2	5.52	1:Recurred/Progressed	29.96	0:LIVING	NA	NA	NA	NA	NA
TCGA-HU-A4GN	TCGA-HU-A4GN-01	61	NA	NA	STAGE IIA	7TH	NA	5.52323	1:Recurred/Progressed	29.9832	0:LIVING	29.9832	0:ALIVE OR DEAD TUMOR FREE	5.52323	1:PROGRESSION	71.0333
TCGA-HU-A4GN	TCGA-HU-A4GN-01	61.02	NA	NA	NA	NA	NA	29.96	0:DiseaseFree	29.96	0:LIVING	NA	NA	NA	NA	NA
TCGA-HU-A4GP	TCGA-HU-A4GP-01	62	NA	NA	STAGE IIA	7TH	NA	8.97524	0:DiseaseFree	8.97524	0:LIVING	8.97524	0:ALIVE OR DEAD TUMOR FREE	8.97524	0:CENSORED	11.5333
TCGA-HU-A4GP	TCGA-HU-A4GP-01	62.18	NA	NA	NA	NA	NA	8.31	0:DiseaseFree	8.31	0:LIVING	NA	NA	NA	NA	NA
TCGA-HU-A4GP	TCGA-HU-A4GP-01	62	M0	N1	Stage IIA	7th	T2	8.97	0:DiseaseFree	8.97	0:LIVING	NA	NA	NA	NA	NA
TCGA-HU-A4GQ	TCGA-HU-A4GQ-01	71	M0	N2	Stage IIIC	7th	T4b	NA	NA	0.1	1:DECEASED	NA	NA	NA	NA	NA
TCGA-HU-A4GQ	TCGA-HU-A4GQ-01	71	NA	NA	STAGE IIIC	7TH	NA	0.0986291	0:DiseaseFree	0.0986291	1:DECEASED	0.0986291	1:DEAD WITH TUMOR	0.0986291	0:CENSORED	55.9667
TCGA-HU-A4GQ	TCGA-HU-A4GQ-01	71.73	NA	NA	NA	NA	NA	NA	0:DiseaseFree	0.1	1:DECEASED	NA	NA	NA	NA	NA
TCGA-HU-A4GT	TCGA-HU-A4GT-01	71.82	NA	NA	NA	NA	NA	6.51	0:DiseaseFree	6.51	0:LIVING	NA	NA	NA	NA	NA
TCGA-HU-A4GT	TCGA-HU-A4GT-01	71	M0	N0	Stage IIA	7th	T3	6.5	0:DiseaseFree	6.5	0:LIVING	NA	NA	NA	NA	NA
TCGA-HU-A4GT	TCGA-HU-A4GT-01	71	NA	NA	STAGE IIA	7TH	NA	6.50952	0:DiseaseFree	6.50952	0:LIVING	6.50952	0:ALIVE OR DEAD TUMOR FREE	6.50952	0:CENSORED	42.0667
TCGA-HU-A4GU	TCGA-HU-A4GU-01	73	M0	N1	Stage IIB	7th	T3	6.57	0:DiseaseFree	6.57	0:LIVING	NA	NA	NA	NA	NA
TCGA-HU-A4GU	TCGA-HU-A4GU-01	73	NA	NA	STAGE IIB	7TH	NA	6.57527	0:DiseaseFree	6.57527	0:LIVING	6.57527	0:ALIVE OR DEAD TUMOR FREE	6.57527	0:CENSORED	43.8
TCGA-HU-A4GU	TCGA-HU-A4GU-01	73.99	NA	NA	NA	NA	NA	6.24	0:DiseaseFree	6.24	0:LIVING	NA	NA	NA	NA	NA
TCGA-HU-A4GX	TCGA-HU-A4GX-01	70.95	NA	NA	NA	NA	NA	10.19	0:DiseaseFree	10.19	0:LIVING	NA	NA	NA	NA	NA
TCGA-HU-A4GX	TCGA-HU-A4GX-01	70	M0	N2	Stage IIIC	7th	T4b	20.24	0:DiseaseFree	20.24	0:LIVING	NA	NA	NA	NA	NA
TCGA-HU-A4GX	TCGA-HU-A4GX-01	70	NA	NA	STAGE IIIC	7TH	NA	20.2518	0:DiseaseFree	20.2518	0:LIVING	20.2518	0:ALIVE OR DEAD TUMOR FREE	20.2518	0:CENSORED	75.5333
TCGA-HU-A4GY	TCGA-HU-A4GY-01	76	M0	N1	Stage IIIA	7th	T4	0.26	0:DiseaseFree	0.26	0:LIVING	NA	NA	NA	NA	NA
TCGA-HU-A4GY	TCGA-HU-A4GY-01	76	NA	NA	STAGE IIIA	7TH	NA	NA	NA	0.263011	0:LIVING	0.263011	0:ALIVE OR DEAD TUMOR FREE	0.263011	0:CENSORED	3.86667
TCGA-HU-A4GY	TCGA-HU-A4GY-01	76.97	NA	NA	NA	NA	NA	0.26	0:DiseaseFree	0.26	0:LIVING	NA	NA	NA	NA	NA
TCGA-HU-A4H0	TCGA-HU-A4H0-01	72.05	NA	NA	NA	NA	NA	2.1	0:DiseaseFree	2.1	0:LIVING	NA	NA	NA	NA	NA
TCGA-HU-A4H0	TCGA-HU-A4H0-01	72	M0	N3b	Stage IIIC	7th	T4a	2.1	0:DiseaseFree	2.1	0:LIVING	NA	NA	NA	NA	NA
TCGA-HU-A4H0	TCGA-HU-A4H0-01	72	NA	NA	STAGE IIIC	7TH	NA	2.10409	0:DiseaseFree	2.10409	0:LIVING	2.10409	0:ALIVE OR DEAD TUMOR FREE	2.10409	0:CENSORED	5.33333
TCGA-HU-A4H2	TCGA-HU-A4H2-01	58	NA	NA	STAGE IIIB	7TH	NA	12.9533	0:DiseaseFree	12.9533	0:LIVING	12.9533	0:ALIVE OR DEAD TUMOR FREE	12.9533	0:CENSORED	5.1
TCGA-HU-A4H2	TCGA-HU-A4H2-01	58.85	NA	NA	NA	NA	NA	13.14	0:DiseaseFree	13.14	0:LIVING	NA	NA	NA	NA	NA
TCGA-HU-A4H2	TCGA-HU-A4H2-01	58	M0	N3b	Stage IIIB	7th	T3	12.94	0:DiseaseFree	12.94	0:LIVING	NA	NA	NA	NA	NA
TCGA-HU-A4H3	TCGA-HU-A4H3-01	56	M0	N3b	Stage IIIC	7th	T4a	15.31	1:Recurred/Progressed	28.98	0:LIVING	NA	NA	NA	NA	NA
TCGA-HU-A4H3	TCGA-HU-A4H3-01	56	NA	NA	STAGE IIIC	7TH	NA	NA	NA	28.9969	0:LIVING	28.9969	0:ALIVE OR DEAD TUMOR FREE	13.4793	1:PROGRESSION	27.7333
TCGA-HU-A4H3	TCGA-HU-A4H3-01	56.92	NA	NA	NA	NA	NA	13.67	1:Recurred/Progressed	19.55	0:LIVING	NA	NA	NA	NA	NA
TCGA-HU-A4H4	TCGA-HU-A4H4-01	53.84	NA	NA	NA	NA	NA	17.87	0:DiseaseFree	17.87	0:LIVING	NA	NA	NA	NA	NA
TCGA-HU-A4H4	TCGA-HU-A4H4-01	53	M0	N2	Stage IIB	7th	T2	23.82	0:DiseaseFree	23.82	0:LIVING	NA	NA	NA	NA	NA
TCGA-HU-A4H4	TCGA-HU-A4H4-01	53	NA	NA	STAGE IIB	7TH	NA	23.8354	0:DiseaseFree	23.8354	0:LIVING	23.8354	0:ALIVE OR DEAD TUMOR FREE	23.8354	0:CENSORED	19.3333
TCGA-HU-A4H5	TCGA-HU-A4H5-01	71	M0	N0	Stage IB	7th	T2	23.78	0:DiseaseFree	23.78	0:LIVING	NA	NA	NA	NA	NA
TCGA-HU-A4H5	TCGA-HU-A4H5-01	71	NA	NA	STAGE IB	7TH	NA	23.8025	0:DiseaseFree	23.8025	0:LIVING	23.8025	0:ALIVE OR DEAD TUMOR FREE	23.8025	0:CENSORED	8.3
TCGA-HU-A4H5	TCGA-HU-A4H5-01	71.82	NA	NA	NA	NA	NA	5.78	0:DiseaseFree	5.78	0:LIVING	NA	NA	NA	NA	NA
TCGA-HU-A4H6	TCGA-HU-A4H6-01	72.4	NA	NA	NA	NA	NA	NA	NA	4.7	0:LIVING	NA	NA	NA	NA	NA
TCGA-HU-A4H6	TCGA-HU-A4H6-01	72	M0	N2	Stage IIIA	7th	T3	21.16	0:DiseaseFree	21.16	0:LIVING	NA	NA	NA	NA	NA
TCGA-HU-A4H6	TCGA-HU-A4H6-01	72	NA	NA	STAGE IIIA	7TH	NA	21.1724	0:DiseaseFree	21.1724	0:LIVING	21.1724	0:ALIVE OR DEAD TUMOR FREE	21.1724	0:CENSORED	3.26667
TCGA-HU-A4H8	TCGA-HU-A4H8-01	77	M0	N1	Stage IB	7th	T1b	11.63	1:Recurred/Progressed	14.06	0:LIVING	NA	NA	NA	NA	NA
TCGA-HU-A4H8	TCGA-HU-A4H8-01	77	NA	NA	STAGE IB	7TH	NA	11.6382	1:Recurred/Progressed	14.0711	0:LIVING	14.0711	NA	11.6382	1:PROGRESSION	35.4667
TCGA-HU-A4H8	TCGA-HU-A4H8-01	77.46	NA	NA	NA	NA	NA	8.87	0:DiseaseFree	8.87	0:LIVING	NA	NA	NA	NA	NA
TCGA-HU-A4HB	TCGA-HU-A4HB-01	68	M0	N2	Stage IIB	7th	T2	12.81	1:Recurred/Progressed	15.67	1:DECEASED	NA	NA	NA	NA	NA
TCGA-HU-A4HB	TCGA-HU-A4HB-01	68	NA	NA	STAGE IIB	7TH	NA	12.8218	1:Recurred/Progressed	15.682	1:DECEASED	15.682	1:DEAD WITH TUMOR	12.8218	1:PROGRESSION	0.633333
TCGA-HU-A4HD	TCGA-HU-A4HD-01	73.1	NA	NA	NA	NA	NA	26.58	0:DiseaseFree	26.58	0:LIVING	NA	NA	NA	NA	NA
TCGA-HU-A4HD	TCGA-HU-A4HD-01	73	NA	NA	STAGE IIIA	7TH	NA	NA	NA	33.4024	0:LIVING	33.4024	0:ALIVE OR DEAD TUMOR FREE	33.4024	0:CENSORED	5.33333
TCGA-HU-A4HD	TCGA-HU-A4HD-01	73	M0	N2	Stage IIIA	7th	T3	33.38	0:DiseaseFree	33.38	0:LIVING	NA	NA	NA	NA	NA
TCGA-IN-7806	TCGA-IN-7806-01	50	M0	N1	Stage IIB	7th	T3	36.33	0:DiseaseFree	36.33	0:LIVING	NA	NA	NA	NA	NA
TCGA-IN-7806	TCGA-IN-7806-01	50.39	NA	NA	NA	NA	NA	NA	NA	21.19	0:LIVING	NA	NA	NA	NA	NA
TCGA-IN-7806	TCGA-IN-7806-01	50	NA	NA	STAGE IIB	7TH	NA	36.3612	0:DiseaseFree	36.3612	0:LIVING	36.3612	0:ALIVE OR DEAD TUMOR FREE	36.3612	0:CENSORED	4.73333
TCGA-IN-7808	TCGA-IN-7808-01	59	NA	NA	NA	7TH	NA	NA	NA	3.45202	1:DECEASED	3.45202	1:DEAD WITH TUMOR	3.45202	1:PROGRESSION	6.63333
TCGA-IN-7808	TCGA-IN-7808-01	59	M1	N3	NA	7th	T3	NA	NA	3.45	1:DECEASED	NA	NA	NA	NA	NA
TCGA-IN-7808	TCGA-IN-7808-01	59.05	NA	NA	NA	NA	NA	NA	NA	3.45	1:DECEASED	NA	NA	NA	NA	NA
TCGA-IN-8462	TCGA-IN-8462-01	80	M0	N1	Stage IIB	7th	T2	8.87	1:Recurred/Progressed	18.79	0:LIVING	NA	NA	NA	NA	NA
TCGA-IN-8462	TCGA-IN-8462-01	80.06	NA	NA	NA	NA	NA	7.29	1:Recurred/Progressed	17.22	0:LIVING	NA	NA	NA	NA	NA
TCGA-IN-8462	TCGA-IN-8462-01	80	NA	NA	STAGE IIB	7TH	NA	NA	NA	18.8053	0:LIVING	18.8053	0:ALIVE OR DEAD TUMOR FREE	8.87662	1:PROGRESSION	3.46667
TCGA-IN-8663	TCGA-IN-8663-01	68	M0	N2	Stage IIB	7th	T2	NA	NA	3.38	1:DECEASED	NA	NA	NA	NA	NA
TCGA-IN-8663	TCGA-IN-8663-01	68.92	NA	NA	NA	NA	NA	NA	0:DiseaseFree	0.66	1:DECEASED	NA	NA	NA	NA	NA
TCGA-IN-8663	TCGA-IN-8663-01	68	NA	NA	STAGE IIB	7TH	NA	NA	NA	3.38626	1:DECEASED	3.38626	0:ALIVE OR DEAD TUMOR FREE	3.38626	0:CENSORED	9.33333
TCGA-IN-A6RI	TCGA-IN-A6RI-01	45	M0	N0	Stage I	7th	T1b	18.36	0:DiseaseFree	18.36	0:LIVING	NA	NA	NA	NA	NA
TCGA-IN-A6RI	TCGA-IN-A6RI-01	45	NA	NA	STAGE I	7TH	NA	18.3779	0:DiseaseFree	18.3779	0:LIVING	18.3779	0:ALIVE OR DEAD TUMOR FREE	18.3779	0:CENSORED	2.9
TCGA-IN-A6RJ	TCGA-IN-A6RJ-01	64	M0	N0	Stage IA	7th	T1b	12.45	0:DiseaseFree	12.45	0:LIVING	NA	NA	NA	NA	NA
TCGA-IN-A6RJ	TCGA-IN-A6RJ-01	64	NA	NA	STAGE IA	7TH	NA	12.4601	0:DiseaseFree	12.4601	0:LIVING	12.4601	0:ALIVE OR DEAD TUMOR FREE	12.4601	0:CENSORED	3.73333
TCGA-IN-A6RL	TCGA-IN-A6RL-01	84	M0	N1	NA	7th	T2	10.09	1:Recurred/Progressed	13.34	1:DECEASED	NA	NA	NA	NA	NA
TCGA-IN-A6RL	TCGA-IN-A6RL-01	84	NA	NA	STAGE IIIA	7TH	NA	10.093	1:Recurred/Progressed	13.3478	1:DECEASED	13.3478	1:DEAD WITH TUMOR	10.093	1:PROGRESSION	13.3333
TCGA-IN-A6RN	TCGA-IN-A6RN-01	72	M0	N2	Stage IIA	7th	T1b	19.51	0:DiseaseFree	19.51	0:LIVING	NA	NA	NA	NA	NA
TCGA-IN-A6RN	TCGA-IN-A6RN-01	72	NA	NA	STAGE IIA	7TH	NA	19.5286	0:DiseaseFree	19.5286	0:LIVING	19.5286	0:ALIVE OR DEAD TUMOR FREE	19.5286	0:CENSORED	3.13333
TCGA-IN-A6RO	TCGA-IN-A6RO-01	70	NA	NA	STAGE IA	7TH	NA	NA	NA	NA	1:DECEASED	NA	1:DEAD WITH TUMOR	5.06296	1:PROGRESSION	8.86667
TCGA-IN-A6RO	TCGA-IN-A6RO-01	70	M0	N0	Stage IA	7th	T1b	5.06	1:Recurred/Progressed	NA	1:DECEASED	NA	NA	NA	NA	NA
TCGA-IN-A6RP	TCGA-IN-A6RP-01	63	M0	N3	NA	7th	T1b	4.93	1:Recurred/Progressed	6.44	0:LIVING	NA	NA	NA	NA	NA
TCGA-IN-A6RP	TCGA-IN-A6RP-01	63	NA	NA	STAGE IIIC	7TH	NA	NA	NA	6.44376	0:LIVING	6.44376	0:ALIVE OR DEAD TUMOR FREE	4.93145	1:PROGRESSION	5
TCGA-IN-A6RR	TCGA-IN-A6RR-01	84	M0	N1	NA	7th	T3	NA	NA	6.73	1:DECEASED	NA	NA	NA	NA	NA
TCGA-IN-A6RR	TCGA-IN-A6RR-01	84	NA	NA	STAGE IIIA	7TH	NA	NA	NA	6.73965	1:DECEASED	6.73965	0:ALIVE OR DEAD TUMOR FREE	6.73965	0:CENSORED	4.33333
TCGA-IN-A6RS	TCGA-IN-A6RS-01	76	M0	N0	Stage IA	7th	T1b	12.58	0:DiseaseFree	12.58	0:LIVING	NA	NA	NA	NA	NA
TCGA-IN-A6RS	TCGA-IN-A6RS-01	76	NA	NA	STAGE IA	7TH	NA	12.5916	0:DiseaseFree	12.5916	0:LIVING	12.5916	0:ALIVE OR DEAD TUMOR FREE	12.5916	0:CENSORED	2.8
TCGA-IN-A7NR	TCGA-IN-A7NR-01	64	M1	N3	Stage IV	7th	T3	6.5	0:DiseaseFree	6.5	0:LIVING	NA	NA	NA	NA	NA
TCGA-IN-A7NR	TCGA-IN-A7NR-01	64	NA	NA	STAGE IV	7TH	NA	NA	NA	6.50952	0:LIVING	6.50952	0:ALIVE OR DEAD TUMOR FREE	6.50952	0:CENSORED	2.66667
TCGA-IN-A7NT	TCGA-IN-A7NT-01	73	M0	N1	Stage IIB	7th	T3	10.61	0:DiseaseFree	10.61	0:LIVING	NA	NA	NA	NA	NA
TCGA-IN-A7NT	TCGA-IN-A7NT-01	73	NA	NA	STAGE IIB	7TH	NA	10.6191	0:DiseaseFree	10.6191	0:LIVING	10.6191	0:ALIVE OR DEAD TUMOR FREE	10.6191	0:CENSORED	3.23333
TCGA-IN-A7NU	TCGA-IN-A7NU-01	69	M0	N3	Stage IIIB	7th	T3	11.07	1:Recurred/Progressed	11.7	0:LIVING	NA	NA	NA	NA	NA
TCGA-IN-A7NU	TCGA-IN-A7NU-01	69	NA	NA	STAGE IIIB	7TH	NA	NA	NA	11.704	0:LIVING	11.704	0:ALIVE OR DEAD TUMOR FREE	11.0793	1:PROGRESSION	2.76667
TCGA-IN-AB1V	TCGA-IN-AB1V-01	63	NA	NA	STAGE IA	7TH	NA	15.7478	0:DiseaseFree	15.7478	0:LIVING	15.7478	0:ALIVE OR DEAD TUMOR FREE	15.7478	0:CENSORED	1.63333
TCGA-IN-AB1V	TCGA-IN-AB1V-01	63	M0	N0	Stage IA	7th	T1b	15.74	0:DiseaseFree	15.74	0:LIVING	NA	NA	NA	NA	NA
TCGA-IN-AB1X	TCGA-IN-AB1X-01	78	M0	N0	Stage IIA	7th	T3	13.5	0:DiseaseFree	13.5	0:LIVING	NA	NA	NA	NA	NA
TCGA-IN-AB1X	TCGA-IN-AB1X-01	78	NA	NA	STAGE IIA	7TH	NA	13.5122	0:DiseaseFree	13.5122	0:LIVING	13.5122	0:ALIVE OR DEAD TUMOR FREE	13.5122	0:CENSORED	6.83333
TCGA-IP-7968	TCGA-IP-7968-01	74	NA	NA	STAGE IIIB	7TH	NA	NA	NA	2.53148	0:LIVING	2.53148	0:ALIVE OR DEAD TUMOR FREE	2.53148	0:CENSORED	6.46667
TCGA-IP-7968	TCGA-IP-7968-01	74.24	NA	NA	NA	NA	NA	NA	NA	2.5	0:LIVING	NA	NA	NA	NA	NA
TCGA-IP-7968	TCGA-IP-7968-01	74	MX	N2	Stage IIIB	7th	T3	2.53	0:DiseaseFree	2.53	0:LIVING	NA	NA	NA	NA	NA
TCGA-KB-A6F5	TCGA-KB-A6F5-01	73	M0	N2	Stage IIIA	7th	T3	5.55	0:DiseaseFree	5.55	0:LIVING	NA	NA	NA	NA	NA
TCGA-KB-A6F5	TCGA-KB-A6F5-01	73	NA	NA	STAGE IIIA	7TH	NA	5.5561	0:DiseaseFree	5.5561	0:LIVING	5.5561	0:ALIVE OR DEAD TUMOR FREE	5.5561	0:CENSORED	1.73333
TCGA-KB-A6F7	TCGA-KB-A6F7-01	54	M0	N1	Stage IB	6th	T1	63.57	0:DiseaseFree	63.57	0:LIVING	NA	NA	NA	NA	NA
TCGA-KB-A6F7	TCGA-KB-A6F7-01	54	NA	NA	STAGE IB	6TH	NA	63.6157	0:DiseaseFree	63.6157	0:LIVING	63.6157	0:ALIVE OR DEAD TUMOR FREE	63.6157	0:CENSORED	3.13333
TCGA-KB-A93G	TCGA-KB-A93G-01	68	M0	N0	Stage IB	7th	T2	20.14	0:DiseaseFree	20.14	0:LIVING	NA	NA	NA	NA	NA
TCGA-KB-A93G	TCGA-KB-A93G-01	68	NA	NA	STAGE IB	7TH	NA	20.1532	0:DiseaseFree	20.1532	0:LIVING	20.1532	0:ALIVE OR DEAD TUMOR FREE	20.1532	0:CENSORED	2.83333
TCGA-KB-A93H	TCGA-KB-A93H-01	79	M0	N1	Stage IIB	7th	T3	37.61	0:DiseaseFree	37.61	0:LIVING	NA	NA	NA	NA	NA
TCGA-KB-A93H	TCGA-KB-A93H-01	79	NA	NA	STAGE IIB	7TH	NA	37.6434	0:DiseaseFree	37.6434	0:LIVING	37.6434	0:ALIVE OR DEAD TUMOR FREE	37.6434	0:CENSORED	6.46667
TCGA-KB-A93J	TCGA-KB-A93J-01	78	M0	N1	Stage II	6th	T2b	36.93	0:DiseaseFree	36.93	0:LIVING	NA	NA	NA	NA	NA
TCGA-KB-A93J	TCGA-KB-A93J-01	78	NA	NA	STAGE II	6TH	NA	36.953	0:DiseaseFree	36.953	0:LIVING	36.953	0:ALIVE OR DEAD TUMOR FREE	36.953	0:CENSORED	4.46667
TCGA-MX-A5UG	TCGA-MX-A5UG-01	78	M0	N1	Stage IIIA	6th	T3	NA	NA	3.71	1:DECEASED	NA	NA	NA	NA	NA
TCGA-MX-A5UG	TCGA-MX-A5UG-01	78	NA	NA	STAGE IIIA	6TH	NA	NA	NA	3.71503	1:DECEASED	3.71503	1:DEAD WITH TUMOR	3.71503	0:CENSORED	1.33333
TCGA-MX-A5UJ	TCGA-MX-A5UJ-01	86	NA	NA	STAGE IIIA	7TH	NA	19.7258	0:DiseaseFree	19.7258	0:LIVING	19.7258	0:ALIVE OR DEAD TUMOR FREE	19.7258	0:CENSORED	43.2
TCGA-MX-A5UJ	TCGA-MX-A5UJ-01	86	M0	N2	Stage IIIA	7th	T3	19.71	0:DiseaseFree	19.71	0:LIVING	NA	NA	NA	NA	NA
TCGA-MX-A663	TCGA-MX-A663-01	66	M0	N0	Stage IIA	7th	T3	7.16	1:Recurred/Progressed	9.86	1:DECEASED	NA	NA	NA	NA	NA
TCGA-MX-A663	TCGA-MX-A663-01	66	NA	NA	STAGE IIA	7TH	NA	7.16704	1:Recurred/Progressed	9.86291	1:DECEASED	9.86291	1:DEAD WITH TUMOR	7.16704	1:PROGRESSION	2.73333
TCGA-MX-A666	TCGA-MX-A666-01	61	MX	NX	Stage IIA	7th	T2	14.03	0:DiseaseFree	14.03	0:LIVING	NA	NA	NA	NA	NA
TCGA-MX-A666	TCGA-MX-A666-01	61	NA	NA	STAGE IIA	7TH	NA	NA	NA	14.0382	0:LIVING	14.0382	0:ALIVE OR DEAD TUMOR FREE	14.0382	0:CENSORED	3.5
TCGA-R5-A7O7	TCGA-R5-A7O7-01	51	M1	N1	Stage IV	7th	T3	45.63	0:DiseaseFree	45.63	0:LIVING	NA	NA	NA	NA	NA
TCGA-R5-A7O7	TCGA-R5-A7O7-01	51	NA	NA	STAGE IV	7TH	NA	NA	NA	45.6653	0:LIVING	45.6653	0:ALIVE OR DEAD TUMOR FREE	45.6653	0:CENSORED	3.46667
TCGA-R5-A7ZE	TCGA-R5-A7ZE-01	66	M0	N2	Stage IIIA	7th	T3	NA	NA	18.2	1:DECEASED	NA	NA	NA	NA	NA
TCGA-R5-A7ZE	TCGA-R5-A7ZE-01	66	NA	NA	STAGE IIIA	7TH	NA	NA	NA	18.2135	1:DECEASED	18.2135	1:DEAD WITH TUMOR	18.2135	1:PROGRESSION	5
TCGA-R5-A7ZF	TCGA-R5-A7ZF-01	65	M1	N1	Stage IV	7th	T4a	NA	NA	8.51	1:DECEASED	NA	NA	NA	NA	NA
TCGA-R5-A7ZF	TCGA-R5-A7ZF-01	65	NA	NA	STAGE IV	7TH	NA	NA	NA	8.51498	1:DECEASED	8.51498	1:DEAD WITH TUMOR	8.51498	1:PROGRESSION	2.03333
TCGA-R5-A7ZI	TCGA-R5-A7ZI-01	44	M1	N1	Stage IV	6th	T4	74.47	0:DiseaseFree	74.47	0:LIVING	NA	NA	NA	NA	NA
TCGA-R5-A7ZI	TCGA-R5-A7ZI-01	44	NA	NA	STAGE IV	6TH	NA	NA	NA	74.5307	0:LIVING	74.5307	0:ALIVE OR DEAD TUMOR FREE	74.5307	0:CENSORED	25.6
TCGA-R5-A7ZR	TCGA-R5-A7ZR-01	70	NA	NA	STAGE III	6TH	NA	NA	NA	6.08213	1:DECEASED	6.08213	1:DEAD WITH TUMOR	6.08213	1:PROGRESSION	2
TCGA-R5-A7ZR	TCGA-R5-A7ZR-01	70	M0	NX	Stage III	6th	T3	NA	NA	6.08	1:DECEASED	NA	NA	NA	NA	NA
TCGA-R5-A804	TCGA-R5-A804-01	54	M1	N2	Stage IV	6th	T3	NA	NA	4.6	1:DECEASED	NA	NA	NA	NA	NA
TCGA-R5-A804	TCGA-R5-A804-01	54	NA	NA	STAGE IV	6TH	NA	NA	NA	4.60269	1:DECEASED	4.60269	1:DEAD WITH TUMOR	4.60269	1:PROGRESSION	2.26667
TCGA-R5-A805	TCGA-R5-A805-01	71	NA	NA	STAGE IIIB	6TH	NA	NA	NA	9.23825	1:DECEASED	9.23825	1:DEAD WITH TUMOR	9.23825	1:PROGRESSION	3.9
TCGA-R5-A805	TCGA-R5-A805-01	71	M0	N2	Stage IIIB	6th	T3	NA	NA	9.23	1:DECEASED	NA	NA	NA	NA	NA
TCGA-RD-A7BS	TCGA-RD-A7BS-01	46	M0	N1	Stage IIIA	6th	T3	8.02	1:Recurred/Progressed	11.04	1:DECEASED	NA	NA	NA	NA	NA
TCGA-RD-A7BS	TCGA-RD-A7BS-01	46	NA	NA	STAGE IIIA	6TH	NA	8.02183	1:Recurred/Progressed	11.0465	1:DECEASED	11.0465	1:DEAD WITH TUMOR	8.02183	1:PROGRESSION	1.46667
TCGA-RD-A7BT	TCGA-RD-A7BT-01	66	M0	N3	Stage IV	6th	T3	4.04	1:Recurred/Progressed	8.61	1:DECEASED	NA	NA	NA	NA	NA
TCGA-RD-A7BT	TCGA-RD-A7BT-01	66	NA	NA	STAGE IV	6TH	NA	NA	NA	8.6136	1:DECEASED	8.6136	1:DEAD WITH TUMOR	4.04379	1:PROGRESSION	7.13333
TCGA-RD-A7BW	TCGA-RD-A7BW-01	68	M0	N0	Stage IB	6th	T2	NA	NA	5.12	1:DECEASED	NA	NA	NA	NA	NA
TCGA-RD-A7BW	TCGA-RD-A7BW-01	68	NA	NA	STAGE IB	6TH	NA	5.12871	0:DiseaseFree	5.12871	1:DECEASED	5.12871	0:ALIVE OR DEAD TUMOR FREE	5.12871	0:CENSORED	2
TCGA-RD-A7C1	TCGA-RD-A7C1-01	82	M0	N0	Stage IB	6th	T2	14.39	1:Recurred/Progressed	16.66	1:DECEASED	NA	NA	NA	NA	NA
TCGA-RD-A7C1	TCGA-RD-A7C1-01	82	NA	NA	STAGE IB	6TH	NA	14.3998	1:Recurred/Progressed	16.6683	1:DECEASED	16.6683	1:DEAD WITH TUMOR	14.3998	1:PROGRESSION	8.5
TCGA-RD-A8MV	TCGA-RD-A8MV-01	56	M0	N2	Stage IIIB	6th	T3	122.21	0:DiseaseFree	122.21	0:LIVING	NA	NA	NA	NA	NA
TCGA-RD-A8MV	TCGA-RD-A8MV-01	56	NA	NA	STAGE IIIB	6TH	NA	122.3	0:DiseaseFree	122.3	0:LIVING	122.3	0:ALIVE OR DEAD TUMOR FREE	122.3	0:CENSORED	2.5
TCGA-RD-A8MW	TCGA-RD-A8MW-01	72	M0	N2	Stage IIIB	6th	T3	3.22	1:Recurred/Progressed	37.88	1:DECEASED	NA	NA	NA	NA	NA
TCGA-RD-A8MW	TCGA-RD-A8MW-01	72	NA	NA	STAGE IIIB	6TH	NA	3.22188	1:Recurred/Progressed	37.9064	1:DECEASED	37.9064	1:DEAD WITH TUMOR	3.22188	1:PROGRESSION	2.26667
TCGA-RD-A8N0	TCGA-RD-A8N0-01	53	NA	NA	STAGE IIIB	6TH	NA	40.6352	0:DiseaseFree	40.6352	0:LIVING	40.6352	0:ALIVE OR DEAD TUMOR FREE	40.6352	0:CENSORED	0.0666667
TCGA-RD-A8N0	TCGA-RD-A8N0-01	53	M0	N2	Stage IIIB	6th	T3	40.6	0:DiseaseFree	40.6	0:LIVING	NA	NA	NA	NA	NA
TCGA-RD-A8N1	TCGA-RD-A8N1-01	70	M0	N2	Stage IIIB	6th	T3	115.6	0:DiseaseFree	115.6	0:LIVING	NA	NA	NA	NA	NA
TCGA-RD-A8N1	TCGA-RD-A8N1-01	70	NA	NA	STAGE IIIB	6TH	NA	115.692	0:DiseaseFree	115.692	0:LIVING	115.692	0:ALIVE OR DEAD TUMOR FREE	115.692	0:CENSORED	3.3
TCGA-RD-A8N2	TCGA-RD-A8N2-01	59	M0	N0	Stage IB	6th	T2	116.29	0:DiseaseFree	116.29	0:LIVING	NA	NA	NA	NA	NA
TCGA-RD-A8N2	TCGA-RD-A8N2-01	59	NA	NA	STAGE IB	6TH	NA	116.382	0:DiseaseFree	116.382	0:LIVING	116.382	0:ALIVE OR DEAD TUMOR FREE	116.382	0:CENSORED	0.0666667
TCGA-RD-A8N4	TCGA-RD-A8N4-01	58	M0	N1	Stage IIIA	6th	T3	71.32	0:DiseaseFree	71.32	0:LIVING	NA	NA	NA	NA	NA
TCGA-RD-A8N4	TCGA-RD-A8N4-01	58	NA	NA	STAGE IIIA	6TH	NA	71.3746	0:DiseaseFree	71.3746	0:LIVING	71.3746	0:ALIVE OR DEAD TUMOR FREE	71.3746	0:CENSORED	0.133333
TCGA-RD-A8N5	TCGA-RD-A8N5-01	78	M0	N1	Stage IIIA	6th	T3	NA	NA	57.39	1:DECEASED	NA	NA	NA	NA	NA
TCGA-RD-A8N5	TCGA-RD-A8N5-01	78	NA	NA	STAGE IIIA	6TH	NA	57.435	0:DiseaseFree	57.435	1:DECEASED	57.435	0:ALIVE OR DEAD TUMOR FREE	57.435	0:CENSORED	1.1
TCGA-RD-A8N6	TCGA-RD-A8N6-01	78	M0	N2	Stage IIIA	6th	T2	5.35	1:Recurred/Progressed	8.94	1:DECEASED	NA	NA	NA	NA	NA
TCGA-RD-A8N6	TCGA-RD-A8N6-01	78	NA	NA	STAGE IIIA	6TH	NA	5.35885	1:Recurred/Progressed	8.94237	1:DECEASED	8.94237	1:DEAD WITH TUMOR	5.35885	1:PROGRESSION	4.73333
TCGA-RD-A8N9	TCGA-RD-A8N9-01	63	M0	N1	Stage II	6th	T2	35.58	0:DiseaseFree	35.58	0:LIVING	NA	NA	NA	NA	NA
TCGA-RD-A8N9	TCGA-RD-A8N9-01	63	NA	NA	STAGE II	6TH	NA	35.6051	0:DiseaseFree	35.6051	0:LIVING	35.6051	0:ALIVE OR DEAD TUMOR FREE	35.6051	0:CENSORED	3.4
TCGA-RD-A8NB	TCGA-RD-A8NB-01	80	NA	NA	STAGE IIIA	6TH	NA	NA	NA	16.8656	1:DECEASED	16.8656	1:DEAD WITH TUMOR	7.56156	1:PROGRESSION	19.0333
TCGA-RD-A8NB	TCGA-RD-A8NB-01	80	M0	N1	Stage IIIA	6th	T3	7.56	1:Recurred/Progressed	16.85	1:DECEASED	NA	NA	NA	NA	NA
TCGA-SW-A7EA	TCGA-SW-A7EA-01	61	M0	N0	Stage IB	7th	T2	19.02	0:DiseaseFree	19.02	0:LIVING	NA	NA	NA	NA	NA
TCGA-SW-A7EA	TCGA-SW-A7EA-01	61	NA	NA	STAGE IB	7TH	NA	19.0354	0:DiseaseFree	19.0354	0:LIVING	19.0354	0:ALIVE OR DEAD TUMOR FREE	19.0354	0:CENSORED	18.7333
TCGA-SW-A7EB	TCGA-SW-A7EB-01	45	NA	NA	STAGE IIIA	7TH	NA	NA	NA	5.78624	0:LIVING	5.78624	0:ALIVE OR DEAD TUMOR FREE	5.78624	0:CENSORED	4.3
TCGA-SW-A7EB	TCGA-SW-A7EB-01	45	M0	N2	Stage IIIA	7th	T3	5.78	0:DiseaseFree	5.78	0:LIVING	NA	NA	NA	NA	NA
TCGA-VQ-A8DL	TCGA-VQ-A8DL-01	69	M0	N0	Stage IIA	7th	T3	NA	NA	0.92	1:DECEASED	NA	NA	NA	NA	NA
TCGA-VQ-A8DL	TCGA-VQ-A8DL-01	69	NA	NA	STAGE IIA	7TH	NA	0.920538	0:DiseaseFree	0.920538	1:DECEASED	0.920538	0:ALIVE OR DEAD TUMOR FREE	0.920538	0:CENSORED	4.8
TCGA-VQ-A8DT	TCGA-VQ-A8DT-01	43	M0	N3a	Stage IIIB	7th	T3	45.2	1:Recurred/Progressed	48.75	0:LIVING	NA	NA	NA	NA	NA
TCGA-VQ-A8DT	TCGA-VQ-A8DT-01	43	NA	NA	STAGE IIIB	7TH	NA	45.2379	1:Recurred/Progressed	48.7885	0:LIVING	48.7885	0:ALIVE OR DEAD TUMOR FREE	45.2379	1:PROGRESSION	5.9
TCGA-VQ-A8DU	TCGA-VQ-A8DU-01	63	M0	N2	Stage IIIA	7th	T3	5.19	1:Recurred/Progressed	5.45	1:DECEASED	NA	NA	NA	NA	NA
TCGA-VQ-A8DU	TCGA-VQ-A8DU-01	63	NA	NA	STAGE IIIA	7TH	NA	NA	NA	5.45747	1:DECEASED	5.45747	1:DEAD WITH TUMOR	5.19446	1:PROGRESSION	4.53333
TCGA-VQ-A8DV	TCGA-VQ-A8DV-01	48	M0	N0	Stage IB	6th	T2	9.46	1:Recurred/Progressed	13.24	1:DECEASED	NA	NA	NA	NA	NA
TCGA-VQ-A8DV	TCGA-VQ-A8DV-01	48	NA	NA	STAGE IB	6TH	NA	NA	NA	13.2492	1:DECEASED	13.2492	1:DEAD WITH TUMOR	9.46839	1:PROGRESSION	2.03333
TCGA-VQ-A8DZ	TCGA-VQ-A8DZ-01	70	M1	N3	Stage IV	7th	T4	NA	NA	13.01	1:DECEASED	NA	NA	NA	NA	NA
TCGA-VQ-A8DZ	TCGA-VQ-A8DZ-01	70	NA	NA	STAGE IV	7TH	NA	NA	NA	13.019	1:DECEASED	13.019	1:DEAD WITH TUMOR	13.019	1:PROGRESSION	2.5
TCGA-VQ-A8E0	TCGA-VQ-A8E0-01	68	M0	N2	Stage IIIA	7th	T3	17.44	1:Recurred/Progressed	18.46	1:DECEASED	NA	NA	NA	NA	NA
TCGA-VQ-A8E0	TCGA-VQ-A8E0-01	68	NA	NA	STAGE IIIA	7TH	NA	NA	NA	18.4765	1:DECEASED	18.4765	1:DEAD WITH TUMOR	17.4573	1:PROGRESSION	2.86667
TCGA-VQ-A8E2	TCGA-VQ-A8E2-01	57	NA	NA	STAGE IIIB	6TH	NA	43.3639	0:DiseaseFree	43.3639	0:LIVING	43.3639	0:ALIVE OR DEAD TUMOR FREE	43.3639	0:CENSORED	3.76667
TCGA-VQ-A8E2	TCGA-VQ-A8E2-01	57	M0	N2	Stage IIIB	6th	T3	43.33	0:DiseaseFree	43.33	0:LIVING	NA	NA	NA	NA	NA
TCGA-VQ-A8E3	TCGA-VQ-A8E3-01	79	M0	N0	Stage IIA	7th	T3	17.67	1:Recurred/Progressed	21.71	1:DECEASED	NA	NA	NA	NA	NA
TCGA-VQ-A8E3	TCGA-VQ-A8E3-01	79	NA	NA	STAGE IIA	7TH	NA	NA	NA	21.7313	1:DECEASED	21.7313	NA	17.6875	1:PROGRESSION	22.7667
TCGA-VQ-A8E7	TCGA-VQ-A8E7-01	59	M1	N1	Stage IV	7th	T3	34.43	1:Recurred/Progressed	37.39	0:LIVING	NA	NA	NA	NA	NA
TCGA-VQ-A8E7	TCGA-VQ-A8E7-01	59	NA	NA	STAGE IV	7TH	NA	NA	NA	37.4133	0:LIVING	37.4133	0:ALIVE OR DEAD TUMOR FREE	34.4544	1:PROGRESSION	3
TCGA-VQ-A8P2	TCGA-VQ-A8P2-01	68	M0	N1	Stage IIIA	7th	T4a	38.11	0:DiseaseFree	38.11	0:LIVING	NA	NA	NA	NA	NA
TCGA-VQ-A8P2	TCGA-VQ-A8P2-01	68	NA	NA	STAGE IIIA	7TH	NA	38.1366	0:DiseaseFree	38.1366	0:LIVING	38.1366	0:ALIVE OR DEAD TUMOR FREE	38.1366	0:CENSORED	212.5
TCGA-VQ-A8P3	TCGA-VQ-A8P3-01	72	M0	N1	Stage IIIA	7th	T4	37.19	0:DiseaseFree	37.19	0:LIVING	NA	NA	NA	NA	NA
TCGA-VQ-A8P3	TCGA-VQ-A8P3-01	72	NA	NA	STAGE IIIA	7TH	NA	37.216	0:DiseaseFree	37.216	0:LIVING	37.216	0:ALIVE OR DEAD TUMOR FREE	37.216	0:CENSORED	8.73333
TCGA-VQ-A8P5	TCGA-VQ-A8P5-01	67	M0	N0	Stage IIA	7th	T3	NA	NA	7.72	1:DECEASED	NA	NA	NA	NA	NA
TCGA-VQ-A8P5	TCGA-VQ-A8P5-01	67	NA	NA	STAGE IIA	7TH	NA	NA	NA	7.72594	1:DECEASED	7.72594	NA	7.72594	0:CENSORED	6.46667
TCGA-VQ-A8P8	TCGA-VQ-A8P8-01	72	M0	N0	Stage IIB	7th	T4a	30.95	0:DiseaseFree	30.95	0:LIVING	NA	NA	NA	NA	NA
TCGA-VQ-A8P8	TCGA-VQ-A8P8-01	72	NA	NA	STAGE IIB	7TH	NA	30.9695	0:DiseaseFree	30.9695	0:LIVING	30.9695	0:ALIVE OR DEAD TUMOR FREE	30.9695	0:CENSORED	3.13333
TCGA-VQ-A8PB	TCGA-VQ-A8PB-01	65	NA	NA	STAGE II	6TH	NA	34.29	0:DiseaseFree	34.29	1:DECEASED	34.29	0:ALIVE OR DEAD TUMOR FREE	34.29	0:CENSORED	24.7
TCGA-VQ-A8PB	TCGA-VQ-A8PB-01	65	M0	N0	Stage II	6th	T3	NA	NA	34.26	1:DECEASED	NA	NA	NA	NA	NA
TCGA-VQ-A8PC	TCGA-VQ-A8PC-01	65	M0	N1	Stage IIIA	6th	T3	42.28	1:Recurred/Progressed	46.22	1:DECEASED	NA	NA	NA	NA	NA
TCGA-VQ-A8PC	TCGA-VQ-A8PC-01	65	NA	NA	STAGE IIIA	6TH	NA	NA	NA	46.257	1:DECEASED	46.257	1:DEAD WITH TUMOR	42.3119	1:PROGRESSION	4
TCGA-VQ-A8PD	TCGA-VQ-A8PD-01	69	NA	NA	STAGE IIIC	7TH	NA	NA	NA	16.3067	1:DECEASED	16.3067	1:DEAD WITH TUMOR	4.40543	1:PROGRESSION	2.53333
TCGA-VQ-A8PD	TCGA-VQ-A8PD-01	69	M0	N3	Stage IIIC	7th	T4a	4.4	1:Recurred/Progressed	16.29	1:DECEASED	NA	NA	NA	NA	NA
TCGA-VQ-A8PE	TCGA-VQ-A8PE-01	78	M0	N3a	Stage IIIB	7th	T3	8.71	1:Recurred/Progressed	22.17	1:DECEASED	NA	NA	NA	NA	NA
TCGA-VQ-A8PE	TCGA-VQ-A8PE-01	78	NA	NA	STAGE IIIB	7TH	NA	NA	NA	22.1915	1:DECEASED	22.1915	1:DEAD WITH TUMOR	8.71223	1:PROGRESSION	3.8
TCGA-VQ-A8PF	TCGA-VQ-A8PF-01	76	M0	N3b	Stage IIIB	7th	T3	NA	NA	2.5	1:DECEASED	NA	NA	NA	NA	NA
TCGA-VQ-A8PF	TCGA-VQ-A8PF-01	76	NA	NA	STAGE IIIB	7TH	NA	2.4986	0:DiseaseFree	2.4986	1:DECEASED	2.4986	0:ALIVE OR DEAD TUMOR FREE	2.4986	0:CENSORED	3.5
TCGA-VQ-A8PH	TCGA-VQ-A8PH-01	62	M0	N3	Stage IIIB	7th	T3	12.39	1:Recurred/Progressed	12.78	1:DECEASED	NA	NA	NA	NA	NA
TCGA-VQ-A8PH	TCGA-VQ-A8PH-01	62	NA	NA	STAGE IIIB	7TH	NA	NA	NA	12.7889	1:DECEASED	12.7889	1:DEAD WITH TUMOR	12.3944	1:PROGRESSION	6.1
TCGA-VQ-A8PJ	TCGA-VQ-A8PJ-01	53	M1	N2	Stage IV	6th	T4	NA	NA	2.69	1:DECEASED	NA	NA	NA	NA	NA
TCGA-VQ-A8PJ	TCGA-VQ-A8PJ-01	53	NA	NA	STAGE IV	6TH	NA	NA	NA	2.69586	1:DECEASED	2.69586	1:DEAD WITH TUMOR	2.69586	1:PROGRESSION	4.3
TCGA-VQ-A8PK	TCGA-VQ-A8PK-01	58	M0	N3a	Stage IIIB	7th	T3	8.64	1:Recurred/Progressed	17.84	1:DECEASED	NA	NA	NA	NA	NA
TCGA-VQ-A8PK	TCGA-VQ-A8PK-01	58	NA	NA	STAGE IIIB	7TH	NA	NA	NA	17.8519	1:DECEASED	17.8519	1:DEAD WITH TUMOR	8.64648	1:PROGRESSION	2.86667
TCGA-VQ-A8PM	TCGA-VQ-A8PM-01	56	M0	N3	Stage IV	6th	T4	NA	NA	1.87	1:DECEASED	NA	NA	NA	NA	NA
TCGA-VQ-A8PM	TCGA-VQ-A8PM-01	56	NA	NA	STAGE IV	6TH	NA	NA	NA	1.87395	1:DECEASED	1.87395	0:ALIVE OR DEAD TUMOR FREE	1.87395	1:PROGRESSION	1.6
TCGA-VQ-A8PO	TCGA-VQ-A8PO-01	74	NA	NA	STAGE IIB	7TH	NA	NA	NA	9.27113	1:DECEASED	9.27113	1:DEAD WITH TUMOR	8.41635	1:PROGRESSION	25.1333
TCGA-VQ-A8PO	TCGA-VQ-A8PO-01	74	M0	N0	Stage IIB	7th	T4a	8.41	1:Recurred/Progressed	9.26	1:DECEASED	NA	NA	NA	NA	NA
TCGA-VQ-A8PP	TCGA-VQ-A8PP-01	76	M0	N1	Stage IV	6th	T4	16.49	1:Recurred/Progressed	23.39	1:DECEASED	NA	NA	NA	NA	NA
TCGA-VQ-A8PP	TCGA-VQ-A8PP-01	76	NA	NA	STAGE IV	6TH	NA	NA	NA	23.408	1:DECEASED	23.408	1:DEAD WITH TUMOR	16.5039	1:PROGRESSION	44.3333
TCGA-VQ-A8PQ	TCGA-VQ-A8PQ-01	50	M1	N1	Stage IV	6th	T4	2.99	1:Recurred/Progressed	15.64	1:DECEASED	NA	NA	NA	NA	NA
TCGA-VQ-A8PQ	TCGA-VQ-A8PQ-01	50	NA	NA	STAGE IV	6TH	NA	NA	NA	15.6491	1:DECEASED	15.6491	1:DEAD WITH TUMOR	2.99175	1:PROGRESSION	0.366667
TCGA-VQ-A8PS	TCGA-VQ-A8PS-01	76	M0	N1	Stage IIIA	6th	T3	4.3	1:Recurred/Progressed	13.34	1:DECEASED	NA	NA	NA	NA	NA
TCGA-VQ-A8PS	TCGA-VQ-A8PS-01	76	NA	NA	STAGE IIIA	6TH	NA	NA	NA	13.3478	1:DECEASED	13.3478	1:DEAD WITH TUMOR	4.3068	1:PROGRESSION	1.16667
TCGA-VQ-A8PT	TCGA-VQ-A8PT-01	65	M0	N0	Stage IIIB	7th	T4b	29.57	0:DiseaseFree	29.57	0:LIVING	NA	NA	NA	NA	NA
TCGA-VQ-A8PT	TCGA-VQ-A8PT-01	65	NA	NA	STAGE IIIB	7TH	NA	29.5887	0:DiseaseFree	29.5887	0:LIVING	29.5887	0:ALIVE OR DEAD TUMOR FREE	29.5887	0:CENSORED	41.6667
TCGA-VQ-A8PU	TCGA-VQ-A8PU-01	72	M0	N1	Stage IIIA	7th	T4a	NA	NA	27.33	1:DECEASED	NA	NA	NA	NA	NA
TCGA-VQ-A8PU	TCGA-VQ-A8PU-01	72	NA	NA	STAGE IIIA	7TH	NA	27.3531	0:DiseaseFree	27.3531	1:DECEASED	27.3531	0:ALIVE OR DEAD TUMOR FREE	27.3531	0:CENSORED	3.43333
TCGA-VQ-A8PX	TCGA-VQ-A8PX-01	51	M0	N0	Stage IA	6th	T1	64.52	0:DiseaseFree	64.52	0:LIVING	NA	NA	NA	NA	NA
TCGA-VQ-A8PX	TCGA-VQ-A8PX-01	51	NA	NA	STAGE IA	6TH	NA	64.5692	0:DiseaseFree	64.5692	0:LIVING	64.5692	0:ALIVE OR DEAD TUMOR FREE	64.5692	0:CENSORED	18.3333
TCGA-VQ-A8PY	TCGA-VQ-A8PY-01	47	NA	NA	STAGE IIIB	6TH	NA	14.3341	0:DiseaseFree	14.3341	1:DECEASED	14.3341	1:DEAD WITH TUMOR	14.3341	0:CENSORED	2.63333
TCGA-VQ-A8PY	TCGA-VQ-A8PY-01	47	M0	N2	Stage IIIB	6th	T3	NA	NA	14.32	1:DECEASED	NA	NA	NA	NA	NA
TCGA-VQ-A8PZ	TCGA-VQ-A8PZ-01	56	M0	N0	Stage II	6th	T3	73.36	0:DiseaseFree	73.36	0:LIVING	NA	NA	NA	NA	NA
TCGA-VQ-A8PZ	TCGA-VQ-A8PZ-01	56	NA	NA	STAGE II	6TH	NA	73.4129	0:DiseaseFree	73.4129	0:LIVING	73.4129	0:ALIVE OR DEAD TUMOR FREE	73.4129	0:CENSORED	2.46667
TCGA-VQ-A91A	TCGA-VQ-A91A-01	67	NA	NA	STAGE IIIB	7TH	NA	39.4516	0:DiseaseFree	39.4516	0:LIVING	39.4516	0:ALIVE OR DEAD TUMOR FREE	4.24105	1:PROGRESSION	4
TCGA-VQ-A91A	TCGA-VQ-A91A-01	67	M0	N3a	Stage IIIB	7th	T3	4.24	1:Recurred/Progressed	39.42	0:LIVING	NA	NA	NA	NA	NA
TCGA-VQ-A91D	TCGA-VQ-A91D-01	70	M0	N2	Stage IIIC	7th	T4b	11.53	1:Recurred/Progressed	11.7	1:DECEASED	NA	NA	NA	NA	NA
TCGA-VQ-A91D	TCGA-VQ-A91D-01	70	NA	NA	STAGE IIIC	7TH	NA	NA	NA	11.704	1:DECEASED	11.704	1:DEAD WITH TUMOR	11.5396	1:PROGRESSION	71.5667
TCGA-VQ-A91E	TCGA-VQ-A91E-01	67	M0	N0	Stage IIIB	7th	T4b	21.81	0:DiseaseFree	21.81	0:LIVING	NA	NA	NA	NA	NA
TCGA-VQ-A91E	TCGA-VQ-A91E-01	67	NA	NA	STAGE IIIB	7TH	NA	21.8299	0:DiseaseFree	21.8299	0:LIVING	21.8299	0:ALIVE OR DEAD TUMOR FREE	21.8299	0:CENSORED	24.6333
TCGA-VQ-A91K	TCGA-VQ-A91K-01	69	M0	N1	Stage IIIA	6th	T3	61.17	0:DiseaseFree	61.17	0:LIVING	NA	NA	NA	NA	NA
TCGA-VQ-A91K	TCGA-VQ-A91K-01	69	NA	NA	STAGE IIIA	6TH	NA	61.2158	0:DiseaseFree	61.2158	0:LIVING	61.2158	0:ALIVE OR DEAD TUMOR FREE	61.2158	0:CENSORED	40.2667
TCGA-VQ-A91N	TCGA-VQ-A91N-01	59	M0	N3	Stage IV	6th	T4	14.39	1:Recurred/Progressed	18.73	1:DECEASED	NA	NA	NA	NA	NA
TCGA-VQ-A91N	TCGA-VQ-A91N-01	59	NA	NA	STAGE IV	6TH	NA	NA	NA	18.7395	1:DECEASED	18.7395	1:DEAD WITH TUMOR	14.3998	1:PROGRESSION	3.3
TCGA-VQ-A91Q	TCGA-VQ-A91Q-01	61	M0	N3	Stage IV	6th	T3	18.1	1:Recurred/Progressed	20.8	1:DECEASED	NA	NA	NA	NA	NA
TCGA-VQ-A91Q	TCGA-VQ-A91Q-01	61	NA	NA	STAGE IV	6TH	NA	NA	NA	20.8107	1:DECEASED	20.8107	1:DEAD WITH TUMOR	18.1149	1:PROGRESSION	3.23333
TCGA-VQ-A91S	TCGA-VQ-A91S-01	63	M0	N1	Stage IIIB	7th	T4b	32.85	0:DiseaseFree	32.85	0:LIVING	NA	NA	NA	NA	NA
TCGA-VQ-A91S	TCGA-VQ-A91S-01	63	NA	NA	STAGE IIIB	7TH	NA	32.8764	0:DiseaseFree	32.8764	0:LIVING	32.8764	0:ALIVE OR DEAD TUMOR FREE	32.8764	0:CENSORED	7.66667
TCGA-VQ-A91U	TCGA-VQ-A91U-01	78	NA	NA	STAGE IIIA	6TH	NA	NA	NA	1.70957	1:DECEASED	1.70957	NA	1.70957	0:CENSORED	4.36667
TCGA-VQ-A91U	TCGA-VQ-A91U-01	78	M0	N1	Stage IIIA	6th	T3	NA	NA	1.71	1:DECEASED	NA	NA	NA	NA	NA
TCGA-VQ-A91V	TCGA-VQ-A91V-01	58	M0	N2	Stage IIIA	7th	T3	38.9	1:Recurred/Progressed	42.61	0:LIVING	NA	NA	NA	NA	NA
TCGA-VQ-A91V	TCGA-VQ-A91V-01	58	NA	NA	STAGE IIIA	7TH	NA	NA	NA	42.6406	0:LIVING	42.6406	0:ALIVE OR DEAD TUMOR FREE	16.5697	1:PROGRESSION	7.1
TCGA-VQ-A91W	TCGA-VQ-A91W-01	30	M0	N1	Stage IIIA	6th	T3	60.81	0:DiseaseFree	60.81	0:LIVING	NA	NA	NA	NA	NA
TCGA-VQ-A91W	TCGA-VQ-A91W-01	30	NA	NA	STAGE IIIA	6TH	NA	60.8541	0:DiseaseFree	60.8541	0:LIVING	60.8541	0:ALIVE OR DEAD TUMOR FREE	60.8541	0:CENSORED	1.26667
TCGA-VQ-A91X	TCGA-VQ-A91X-01	74	M0	N2	Stage IIIB	6th	T3	NA	NA	9.49	1:DECEASED	NA	NA	NA	NA	NA
TCGA-VQ-A91X	TCGA-VQ-A91X-01	74	NA	NA	STAGE IIIB	6TH	NA	9.50127	0:DiseaseFree	9.50127	1:DECEASED	9.50127	0:ALIVE OR DEAD TUMOR FREE	9.50127	0:CENSORED	6.4
TCGA-VQ-A91Y	TCGA-VQ-A91Y-01	67	M0	N3b	Stage IIIC	6th	T4a	8.48	1:Recurred/Progressed	9.72	1:DECEASED	NA	NA	NA	NA	NA
TCGA-VQ-A91Y	TCGA-VQ-A91Y-01	67	NA	NA	STAGE IIIC	6TH	NA	NA	NA	9.7314	1:DECEASED	9.7314	1:DEAD WITH TUMOR	8.4821	1:PROGRESSION	1.3
TCGA-VQ-A91Z	TCGA-VQ-A91Z-01	67	M0	N1	Stage IIIA	6th	T3	43.04	1:Recurred/Progressed	55.52	0:LIVING	NA	NA	NA	NA	NA
TCGA-VQ-A91Z	TCGA-VQ-A91Z-01	67	NA	NA	STAGE IIIA	6TH	NA	43.068	1:Recurred/Progressed	55.561	0:LIVING	55.561	0:ALIVE OR DEAD TUMOR FREE	43.068	1:PROGRESSION	4.16667
TCGA-VQ-A922	TCGA-VQ-A922-01	70	M0	N1	Stage IV	6th	T4	8.28	1:Recurred/Progressed	9.03	1:DECEASED	NA	NA	NA	NA	NA
TCGA-VQ-A922	TCGA-VQ-A922-01	70	NA	NA	STAGE IV	6TH	NA	NA	NA	9.041	1:DECEASED	9.041	1:DEAD WITH TUMOR	8.28484	1:PROGRESSION	4.86667
TCGA-VQ-A923	TCGA-VQ-A923-01	90	NA	NA	STAGE IIIA	6TH	NA	2.00546	0:DiseaseFree	2.00546	1:DECEASED	2.00546	0:ALIVE OR DEAD TUMOR FREE	2.00546	0:CENSORED	2.76667
TCGA-VQ-A923	TCGA-VQ-A923-01	90	M0	N1	Stage IIIA	6th	T3	NA	NA	2	1:DECEASED	NA	NA	NA	NA	NA
TCGA-VQ-A924	TCGA-VQ-A924-01	69	M0	N0	Stage II	6th	T3	NA	NA	55.39	1:DECEASED	NA	NA	NA	NA	NA
TCGA-VQ-A924	TCGA-VQ-A924-01	69	NA	NA	STAGE II	6TH	NA	NA	NA	55.4295	1:DECEASED	55.4295	1:DEAD WITH TUMOR	55.4295	1:PROGRESSION	40.5
TCGA-VQ-A925	TCGA-VQ-A925-01	66	NA	NA	STAGE IIIA	7TH	NA	NA	NA	4.53694	1:DECEASED	4.53694	1:DEAD WITH TUMOR	4.53694	1:PROGRESSION	3.63333
TCGA-VQ-A925	TCGA-VQ-A925-01	66	M0	N2	Stage IIIA	7th	T3	NA	NA	4.53	1:DECEASED	NA	NA	NA	NA	NA
TCGA-VQ-A927	TCGA-VQ-A927-01	81	M0	N3	Stage IIIB	7th	T3	NA	NA	6.57	1:DECEASED	NA	NA	NA	NA	NA
TCGA-VQ-A927	TCGA-VQ-A927-01	81	NA	NA	STAGE IIIB	7TH	NA	NA	NA	6.57527	1:DECEASED	6.57527	1:DEAD WITH TUMOR	6.57527	1:PROGRESSION	1.63333
TCGA-VQ-A928	TCGA-VQ-A928-01	49	M0	N3	Stage IV	6th	T3	4.86	1:Recurred/Progressed	5.72	1:DECEASED	NA	NA	NA	NA	NA
TCGA-VQ-A928	TCGA-VQ-A928-01	49	NA	NA	STAGE IV	6TH	NA	NA	NA	5.72049	1:DECEASED	5.72049	1:DEAD WITH TUMOR	4.8657	1:PROGRESSION	1.73333
TCGA-VQ-A92D	TCGA-VQ-A92D-01	67	M0	N0	Stage IB	6th	T2b	66.75	0:DiseaseFree	66.75	0:LIVING	NA	NA	NA	NA	NA
TCGA-VQ-A92D	TCGA-VQ-A92D-01	67	NA	NA	STAGE IB	6TH	NA	66.8047	0:DiseaseFree	66.8047	0:LIVING	66.8047	0:ALIVE OR DEAD TUMOR FREE	66.8047	0:CENSORED	3.76667
TCGA-VQ-A94O	TCGA-VQ-A94O-01	74	M0	N3	Stage IIIC	7th	T4a	6.08	1:Recurred/Progressed	21.02	1:DECEASED	NA	NA	NA	NA	NA
TCGA-VQ-A94O	TCGA-VQ-A94O-01	74	NA	NA	STAGE IIIC	7TH	NA	NA	NA	21.0409	1:DECEASED	21.0409	1:DEAD WITH TUMOR	6.08213	1:PROGRESSION	1.76667
TCGA-VQ-A94P	TCGA-VQ-A94P-01	57	MX	NX	NA	7th	T4	NA	NA	2.66	1:DECEASED	NA	NA	NA	NA	NA
TCGA-VQ-A94P	TCGA-VQ-A94P-01	57	NA	NA	STAGE IV	7TH	NA	NA	NA	2.66298	1:DECEASED	2.66298	1:DEAD WITH TUMOR	2.66298	1:PROGRESSION	2.43333
TCGA-VQ-A94R	TCGA-VQ-A94R-01	63	M0	N2	NA	7th	T4a	33.44	1:Recurred/Progressed	42.51	1:DECEASED	NA	NA	NA	NA	NA
TCGA-VQ-A94R	TCGA-VQ-A94R-01	63	NA	NA	STAGE IV	7TH	NA	NA	NA	42.542	1:DECEASED	42.542	1:DEAD WITH TUMOR	33.4681	1:PROGRESSION	8.8
TCGA-VQ-A94T	TCGA-VQ-A94T-01	73	NA	NA	STAGE IIIB	6TH	NA	NA	NA	11.2437	1:DECEASED	11.2437	1:DEAD WITH TUMOR	9.7314	1:PROGRESSION	2.16667
TCGA-VQ-A94T	TCGA-VQ-A94T-01	73	M0	N2	Stage IIIB	6th	T3	9.72	1:Recurred/Progressed	11.24	1:DECEASED	NA	NA	NA	NA	NA
TCGA-VQ-A94U	TCGA-VQ-A94U-01	70	M0	N0	Stage IIB	7th	T4a	26.91	0:DiseaseFree	26.91	0:LIVING	NA	NA	NA	NA	NA
TCGA-VQ-A94U	TCGA-VQ-A94U-01	70	NA	NA	STAGE IIB	7TH	NA	26.9257	0:DiseaseFree	26.9257	0:LIVING	26.9257	0:ALIVE OR DEAD TUMOR FREE	26.9257	0:CENSORED	4.53333
TCGA-VQ-AA64	TCGA-VQ-AA64-01	68	M0	N2	Stage IIIB	7th	T3	NA	NA	18.4	1:DECEASED	NA	NA	NA	NA	NA
TCGA-VQ-AA64	TCGA-VQ-AA64-01	68	NA	NA	STAGE IIIB	7TH	NA	NA	NA	18.4108	1:DECEASED	18.4108	1:DEAD WITH TUMOR	18.4108	1:PROGRESSION	7.66667
TCGA-VQ-AA68	TCGA-VQ-AA68-01	52	M0	N3	Stage IIIC	7th	T4a	43.63	0:DiseaseFree	43.63	0:LIVING	NA	NA	NA	NA	NA
TCGA-VQ-AA68	TCGA-VQ-AA68-01	52	NA	NA	STAGE IIIC	7TH	NA	43.6598	0:DiseaseFree	43.6598	0:LIVING	43.6598	0:ALIVE OR DEAD TUMOR FREE	43.6598	0:CENSORED	5.1
TCGA-VQ-AA69	TCGA-VQ-AA69-01	35	M0	N2	Stage IIIA	7th	T3	28.38	0:DiseaseFree	28.38	0:LIVING	NA	NA	NA	NA	NA
TCGA-VQ-AA69	TCGA-VQ-AA69-01	35	NA	NA	STAGE IIIA	7TH	NA	28.4052	0:DiseaseFree	28.4052	0:LIVING	28.4052	0:ALIVE OR DEAD TUMOR FREE	28.4052	0:CENSORED	1.9
TCGA-VQ-AA6A	TCGA-VQ-AA6A-01	56	M0	N3a	Stage IIIC	7th	T4	38.9	0:DiseaseFree	38.9	0:LIVING	NA	NA	NA	NA	NA
TCGA-VQ-AA6A	TCGA-VQ-AA6A-01	56	NA	NA	STAGE IIIC	7TH	NA	38.9256	0:DiseaseFree	38.9256	0:LIVING	38.9256	0:ALIVE OR DEAD TUMOR FREE	38.9256	0:CENSORED	2.86667
TCGA-VQ-AA6B	TCGA-VQ-AA6B-01	48	M0	N2	Stage IIIB	7th	T3	32.92	0:DiseaseFree	32.92	0:LIVING	NA	NA	NA	NA	NA
TCGA-VQ-AA6B	TCGA-VQ-AA6B-01	48	NA	NA	STAGE IIIB	7TH	NA	32.9421	0:DiseaseFree	32.9421	0:LIVING	32.9421	0:ALIVE OR DEAD TUMOR FREE	32.9421	0:CENSORED	2.7
TCGA-VQ-AA6D	TCGA-VQ-AA6D-01	52	NA	NA	STAGE IIIA	7TH	NA	17.1286	0:DiseaseFree	17.1286	0:LIVING	17.1286	0:ALIVE OR DEAD TUMOR FREE	17.1286	0:CENSORED	23.3667
TCGA-VQ-AA6D	TCGA-VQ-AA6D-01	52	M0	N1	Stage IIIA	7th	T4a	17.12	0:DiseaseFree	17.12	0:LIVING	NA	NA	NA	NA	NA
TCGA-VQ-AA6F	TCGA-VQ-AA6F-01	57	M0	N1	Stage IIB	7th	T3	17.94	1:Recurred/Progressed	54.07	0:LIVING	NA	NA	NA	NA	NA
TCGA-VQ-AA6F	TCGA-VQ-AA6F-01	57	NA	NA	STAGE IIB	7TH	NA	NA	NA	54.1145	0:LIVING	54.1145	0:ALIVE OR DEAD TUMOR FREE	17.9505	1:PROGRESSION	1.66667
TCGA-VQ-AA6G	TCGA-VQ-AA6G-01	68	NA	NA	STAGE IIA	7TH	NA	NA	NA	26.0381	1:DECEASED	26.0381	1:DEAD WITH TUMOR	15.419	1:PROGRESSION	4
TCGA-VQ-AA6G	TCGA-VQ-AA6G-01	68	M0	N0	Stage IIA	7th	T3	15.41	1:Recurred/Progressed	26.02	1:DECEASED	NA	NA	NA	NA	NA
TCGA-VQ-AA6I	TCGA-VQ-AA6I-01	68	M0	N3	Stage IIIB	7th	T3	15.6	1:Recurred/Progressed	16.13	1:DECEASED	NA	NA	NA	NA	NA
TCGA-VQ-AA6I	TCGA-VQ-AA6I-01	68	NA	NA	STAGE IIIB	7TH	NA	NA	NA	16.1423	1:DECEASED	16.1423	1:DEAD WITH TUMOR	15.6163	1:PROGRESSION	2.93333
TCGA-VQ-AA6J	TCGA-VQ-AA6J-01	75	M0	N2	Stage IIIB	7th	T4a	27.53	0:DiseaseFree	27.53	0:LIVING	NA	NA	NA	NA	NA
TCGA-VQ-AA6J	TCGA-VQ-AA6J-01	75	NA	NA	STAGE IIIB	7TH	NA	27.5504	0:DiseaseFree	27.5504	0:LIVING	27.5504	0:ALIVE OR DEAD TUMOR FREE	27.5504	0:CENSORED	4.2
TCGA-VQ-AA6K	TCGA-VQ-AA6K-01	59	M0	N3a	Stage IIIC	6th	T4a	10.91	1:Recurred/Progressed	12.42	1:DECEASED	NA	NA	NA	NA	NA
TCGA-VQ-AA6K	TCGA-VQ-AA6K-01	59	NA	NA	STAGE IIIC	6TH	NA	NA	NA	12.4273	1:DECEASED	12.4273	1:DEAD WITH TUMOR	10.9149	1:PROGRESSION	2.5
TCGA-ZA-A8F6	TCGA-ZA-A8F6-01	71	MX	N0	Stage IB	7th	T2	17.25	0:DiseaseFree	17.25	0:LIVING	NA	NA	NA	NA	NA
TCGA-ZA-A8F6	TCGA-ZA-A8F6-01	71	NA	NA	STAGE IB	7TH	NA	17.2601	0:DiseaseFree	17.2601	0:LIVING	17.2601	0:ALIVE OR DEAD TUMOR FREE	17.2601	0:CENSORED	1.5
TCGA-ZQ-A9CR	TCGA-ZQ-A9CR-01	79	MX	N3	Stage IIIC	7th	T4a	NA	NA	0.79	1:DECEASED	NA	NA	NA	NA	NA
TCGA-ZQ-A9CR	TCGA-ZQ-A9CR-01	79	NA	NA	STAGE IIIC	7TH	NA	NA	NA	0.789032	1:DECEASED	0.789032	NA	0.789032	0:CENSORED	3.43333
