# Supplementary material for: Prognostic value of RNA methylation-related genes in gastric adenocarcinoma based on bioinformatics
Source: PeerJ. 2024 Feb 29;12:e16951. doi: 10.7717/peerj.16951 (PMC10909369; doi:10.7717/peerj.16951)
Supplement: Supplemental Information 18 [file peerj-12-16951-s018.zip › GSE84426.final.txt]

Symbol	GSM2235556	GSM2235557	GSM2235558	GSM2235559	GSM2235560	GSM2235561	GSM2235562	GSM2235563	GSM2235564	GSM2235565	GSM2235566	GSM2235567	GSM2235568	GSM2235569	GSM2235570	GSM2235571	GSM2235572	GSM2235573	GSM2235574	GSM2235575	GSM2235576	GSM2235577	GSM2235578	GSM2235579	GSM2235580	GSM2235582	GSM2235584	GSM2235585	GSM2235586	GSM2235587	GSM2235588	GSM2235589	GSM2235593	GSM2235595	GSM2235596	GSM2235597	GSM2235598	GSM2235599	GSM2235600	GSM2235601	GSM2235602	GSM2235603	GSM2235604	GSM2235605	GSM2235606	GSM2235607	GSM2235608	GSM2235609	GSM2235610
7A5	53.8134646996053	48.1471413415789	42.1547684263158	50.1567506728947	45.446243415	48.2352146753947	57.1404890613158	44.0321601021053	67.3942799221053	46.5050638773684	44.611264485	42.5669076340789	47.9605186025	54.5498256985526	55.7806014635526	51.5353930003947	46.0013674235526	45.4824745938158	40.1496008888158	45.1112986244737	39.334005636579	45.2981266065789	44.3632591155263	38.8169994914474	42.4082722015789	45.3466046334211	46.9555813413158	52.8744323094737	39.9384306580263	46.9064071784211	48.1036435647368	45.9219529290789	45.6316849773684	46.3085044001316	42.2992677122368	55.8627701846053	52.8140831144737	47.1152652601316	51.8999490215789	41.9023324038158	38.3837804444737	47.4987326882895	48.1307507005263	54.5406140931579	50.5721008307895	60.6837087422368	47.3908910389474	49.49195005	45.7292855772368
A1BG	48.7897678309211	51.1889342181579	69.1963015098684	62.9461597369737	60.8390251077632	51.5846276123684	53.7872100722368	52.6921566288158	53.0450461860526	54.7324557856579	47.838833285	59.4078377611842	73.3049529028947	64.2300198185526	55.9158892043421	53.9776187325	71.6786511394737	53.2156890180263	50.2075538931579	54.5475262853947	47.1050368394737	51.1340547430263	50.9263248257895	49.1998636315789	49.1998636315789	87.8773263742105	55.2798154122368	50.9246849685526	58.4116115402632	54.2945823968421	51.0677694585526	51.9994450973684	63.0862080003947	62.6464603001316	50.5055992181579	49.8949701330263	48.3017198914474	48.4432631347368	60.2784905711842	50.5539412540789	49.8192574006579	67.8926142746053	62.0181962536842	59.1239198463158	58.7792707717105	57.6960882193421	58.2747597286842	54.7324557856579	54.3771052318421
A1CF	2103.92237218421	78.1495791696053	1143.48655206579	174.726083993421	149.954453207895	59.8612460698684	1738.68485672368	544.065912714474	569.836003288158	110.228010809211	3952.20139126316	150.666197514474	60.1980760652632	1528.82327796053	54.2251458392105	61.327262275	77.9743851609211	86.9742471077632	323.116468667105	2182.32027253947	243.524211343421	261.865766509211	532.721653030263	61.4819830560526	56.3076298926316	895.158507221053	1241.40400097368	50.4894397165789	76.6170412217105	144.911350523684	59.0354140515789	77.5100805065789	95.9490088857895	595.070270651316	996.933510438158	1075.12726240789	448.764386135526	301.113690960526	648.346893456579	99.7546988560526	590.652940385526	1083.96668310526	55.2931427657895	344.792400259211	741.103640643421	729.353090539474	831.423193898684	440.812400596053	61.4368024269737
A26A1	44.4060410106579	49.8599663831579	56.5972751619737	51.9325206246053	59.5736286713158	56.6032504130263	45.3772849615789	46.9331737351316	45.2082268934211	53.3681332248684	49.1955550081579	56.20788114	49.3040483744737	62.9584530519737	67.4018374918421	60.0606969244737	58.2666853503947	49.9665057228947	50.9011374706579	56.210832154079	55.8132590610526	55.9865108381579	47.8874126172368	66.0831304521053	50.8808021260526	56.4081919114474	52.6634982740789	53.644889433421	49.2054527423684	46.5441441643421	44.5675759756579	56.7200627905263	55.7073803496053	52.8881057206579	51.5406405718421	48.0822274364474	57.8039903953947	47.3149201234211	52.4617774453947	50.7141066275	52.2728612619737	50.7506717027632	45.3095444417105	56.0452622990789	51.6392134357895	53.1793413235526	49.4150686039474	55.5520133159211	50.1606285873684
A26B1	36.6106288331579	41.6707527047368	46.8174643876316	40.6940854786842	45.6380511327632	45.2296260471053	43.6536274592105	40.7384129440789	47.0872292884211	41.6428797755263	43.6094900978947	45.8546071575	45.5084575260526	43.8080845707895	46.2583631113158	39.7050128289474	46.2486050961842	49.7287867261842	41.5275774626316	48.8100088496053	44.3380815526316	49.7500469852632	42.89770514	44.6721185759211	40.3904478619737	42.9559080535526	41.9723496017105	52.4672347397368	41.0317750752632	45.2561020530263	42.9480677943421	41.5689426040789	44.1988494769737	44.8887679151316	45.3923583432895	40.3326632776316	49.1238882036842	44.4927627239474	45.6008432488158	50.3879402517105	46.4105574625	41.6505986844737	50.8982829643421	42.1912058586842	52.3682821622368	43.9871422580263	42.2971701686842	50.1365723151316	44.9360815981579
A26C1B	60.4463950355263	47.0259666992105	48.7174169576316	50.4880553126316	45.1699239114474	49.1461920060526	51.0099894388158	65.0736727943421	52.4546831061842	48.4351458803947	44.9530368848684	45.2242638878947	93.6314346022368	48.3084412325	44.2578563035526	56.4260503277632	53.2114164356579	48.9431434160526	52.5772886578947	45.9605585397368	53.5482553627632	48.43779504	49.7544201452632	70.0756499726316	46.5061741298684	49.4222181596053	58.8862731203947	48.2614866488158	55.3970971026316	60.7351175939474	58.3072611344737	44.2379276117105	46.3652491853947	47.2599317827632	56.6193751540789	45.6816128747368	48.1857273840789	55.5469585671053	44.46266574	46.609881705	52.0156606130263	78.652585550921	49.8829657396053	50.3053091636842	48.5870808861842	55.3584777297368	52.4123985731579	49.6878363526316	48.9369107377632
A26C3	72.8868024034211	64.3879943646053	76.6710874986842	95.1283992639474	84.843335506579	67.1702115935526	67.8926142746053	94.9253709835526	58.0812248661842	60.2431275444737	63.8225281382895	62.6752314802632	128.884608684211	60.2747211521053	65.6400501560526	62.1858328785526	67.6250124364474	88.0487636471053	80.4146946185526	89.5920079911842	74.8159523042105	61.3967942167105	92.8437260809211	85.2982025388158	98.60354113	103.4123267475	74.1693957684211	98.5391319518421	119.374785194737	109.600393084211	82.1168782846053	84.7434557998684	73.6888138138158	57.8356421593421	60.9580096809211	54.5057589957895	70.7338350686842	61.6733822144737	58.2247423553947	57.4348390105263	68.5048405992105	72.4808891815789	69.509972405	62.7138808359211	70.8729239217105	53.9004916096053	82.3619044346053	59.5120523903947	57.4586950714474
A2BP1	49.9116034582895	56.5173934838158	53.0409951882895	54.7935145492105	55.5764645922368	40.9882107273684	59.1719007980263	68.1348974919737	57.6416398617105	48.8688286410526	62.4284670425	51.1545455588158	51.7861959388158	68.3399840819737	57.7837014019737	49.5966399405263	53.7475982021053	55.1854149852632	50.9737207990789	61.3549991653947	78.2268801767105	59.7542462557895	49.5313060082895	56.0933097496053	52.2926061805263	68.7059603934211	58.0812248661842	57.3235173384211	55.6341875776316	53.2458088194737	52.8338536235526	46.7806660947368	48.7626840197368	47.659343525	56.1289045042105	65.7182281997368	52.3029136556579	51.2326547165789	56.0393682039474	51.3673136328947	54.8226381506579	58.7025929126316	51.5728385192105	57.6015593915789	50.7911540377632	58.1624839747368	61.3331475464474	57.6582222798684	52.3425687769737
A2M	686.652432831579	1135.38438134211	1064.27852577632	1168.04619697368	1327.77046046053	1186.78884030263	506.127066576316	581.572002278947	322.757215319737	2287.24698927632	1859.11587361842	3578.86199506579	713.038004717105	602.841491544737	1306.29682480263	581.572002278947	4046.73418696053	553.578726253947	428.551951363158	231.048761439474	381.801838686842	1160.56108139474	249.827995678947	315.880782394737	715.817266472368	1011.88960921711	658.148350167105	346.328082348684	654.707813419737	892.00488235	824.958047192105	387.251794626316	298.456716917105	1998.18039110526	1043.40865990789	520.598516225	1719.35122182895	811.240259326316	999.363026494737	1323.35413090789	2009.43882492105	581.965867365789	883.877056373684	1697.42321289474	2117.78425443421	1188.45384913158	436.985419067105	1510.45201940789	1705.33127698684
A2ML1	41.8210283976316	45.7198803905263	44.6575900011842	55.7667270425	39.7539956364474	47.6619355386842	58.7718711909211	46.3085044001316	44.4314495107895	51.3806549442105	49.1887364653947	48.4562794959211	41.9774122051316	51.3542846907895	47.0404117347368	48.0284711452632	65.893371050921	67.0909654875	48.6052407523684	47.2496514692105	52.8201154510526	77.2238577147368	47.6786307359211	44.7459861789474	45.2462165075	56.0990028302632	45.0636363560526	47.1113505702632	221.132481202632	54.0239681215789	42.1412351978947	45.0838604472368	50.5430738017105	45.7067066615789	42.2856378602632	45.1475351475	47.2459595628947	44.0495115276316	42.9258304530263	49.6199562881579	45.5111474663158	41.5080147064474	43.6447197406579	44.9999875721053	45.7643799172368	50.1257193653947	38.6348915322368	54.0880879705263	49.6380360198684
A3GALT2	55.3213519257895	49.1818484743421	49.2303565197368	52.4338956207895	48.2891057452632	44.6297396011842	45.4982223039474	52.004954498421	47.8896998573684	42.4475689039474	49.0455172751316	47.2612483377632	49.7822605782895	46.224047475	44.2881852060526	40.5495638105263	53.9228207251316	54.0613879830263	49.0749963628947	52.9794009646053	45.9897286503947	43.6600311297368	49.3427065351316	49.9367457338158	49.4513638997368	46.8213159569737	43.3027563143421	44.2425770040789	45.3149188485526	44.6154868072368	45.1261806309211	44.6311154438158	48.7533115096053	42.1280615147368	42.5125072946053	46.7897063573684	47.5630717742105	47.3721670868421	45.2749292210526	40.6093150786842	48.4079747167105	41.6249839647368	44.2162478975	46.7023256794737	46.6384926490789	43.8939881788158	44.8306155488158	43.7429797319737	44.7499459901316
A4GALT	117.769752877632	282.220211584211	204.744207725	213.649863336842	327.434280264474	247.678066981579	221.316535465789	243.735226596053	79.8931335956579	408.696444643421	187.816161144737	257.976755602632	183.599204557895	202.745651153947	212.205950828947	765.506113125	310.531105536842	110.146139323684	354.909205797368	170.323631411842	184.847462467105	270.644881915789	102.747241865658	191.655101378947	404.836723603947	105.014582519737	202.465164063158	124.274557551316	244.890872942105	246.062888347368	325.477638082895	320.216202814474	170.597601686842	158.632473119737	322.284586334211	101.633695179211	288.639894265789	212.592612771053	366.500506130263	368.661578223684	308.174626055263	184.194162214474	146.619076618421	136.493524617105	387.251794626316	474.424279910526	111.872942128947	328.603032431579	444.54765855
A4GNT	58.2247423553947	52.5638615013158	37.7084333417105	51.5452392155263	66.4970368376316	61.8361886728947	54.9168916226316	49.12676306	50.9783453721053	118.287352389474	47.539248964079	52.1788000189474	46.7210379163158	70.5856804893421	60.2704105918421	49.3766896955263	43.4661565392105	59.0730169535526	54.9398278846711	53.5190390739474	57.4183927431579	50.2433319452632	49.0777323676316	58.0703760277632	57.9754018726316	49.1068633411842	45.5670867985526	45.0057381932895	48.3479821064474	71.1826954764474	51.5336566128947	59.8047229155263	54.8392339503947	49.2627060884211	47.7984992967105	45.6477162048684	47.6763525872368	58.4840633194737	50.8342208103947	49.1475673910526	50.5912188067105	62.2601430489474	59.4830945603947	55.5573781178947	53.3138374293421	51.9187277493421	47.8520831088158	49.6380360198684	53.9249419931579
AAA1	52.7474805630263	53.5271934368421	53.6347524023684	54.0839200939474	51.0693061293421	60.4463950355263	84.7141851221053	49.6254273028947	50.5266803797368	56.98690435	61.4272863123684	49.2265945372368	58.6060276261842	51.3890781194737	56.0933097496053	54.8587215123684	61.7142518061842	53.3744036586842	51.2341854525	55.6528305598684	65.4298722786842	56.7557277875	52.7147110817105	58.2633433340789	60.1008481310526	53.8815067984211	53.9249419931579	50.7401403706579	56.296467298421	51.2155363532895	45.8939797860526	51.3087997856579	48.0098953344737	55.7397024534211	50.7764323007895	55.1949959410526	50.3775759918421	53.7982743875	57.5713499322368	53.9731741206579	50.8628664973684	53.9073799018421	51.3280225493421	51.5218560907895	49.4392201960526	61.2812188556579	56.1375240751316	47.0467054346053	51.8732520569737
AAAS	134.121208928947	118.032316580263	103.884359276316	129.973298019737	135.390318019737	121.826837590789	143.812933807895	143.852716831579	344.485530443421	117.651448501316	114.487877876316	187.464501510526	251.515047230263	217.326440752632	135.708629246053	160.914516427632	174.868111465789	120.764752738158	122.374944343421	156.919795484211	118.226823698684	102.263451266447	125.333340942105	109.063027842105	105.039330621053	118.867572565789	101.821787191974	174.726083993421	108.645481168421	124.430954623684	101.352431299079	168.179641927632	161.545712280263	109.421470489474	93.7146831643421	176.942102361842	115.670461721053	99.9065096347368	105.814405939474	110.367159830263	139.480026455263	195.169440460526	182.531173647368	118.380562314474	120.821669847368	89.1173483006579	126.734684815789	124.158609323684	86.2621263044737
AACS	303.405509160526	229.306949689474	193.912889611842	259.636295317105	213.769677031579	301.443671343421	292.423852443421	494.690378632895	337.129372869737	157.698459380263	398.903707478947	203.721050178947	233.342113756579	324.834017205263	313.067485725	336.370258360526	177.638615769737	120.622080277632	308.964070026316	596.946732573684	184.093444615789	227.227441721053	257.390673798684	358.468817364474	273.226389171053	297.001637572368	280.063745663158	384.928946340789	263.037782464474	252.352986311842	255.685777713158	331.052097740789	167.860531184211	182.432664060526	469.605639796053	384.928946340789	156.025898748684	271.745644581579	177.638615769737	306.261346836842	254.263568125	222.890788169737	316.586886663158	219.191228710526	198.178235789474	179.597907471053	266.596795061842	205.351236514474	170.775204497368
AACSL	54.3794555214474	53.0350328647368	46.2075454305263	44.4750498175	57.9370398905263	48.2124203142105	43.4528540051316	52.7667455453947	59.8309582076316	48.3346736934211	64.3747764421053	50.3744612207895	50.2282324227632	57.5473891094737	62.2311702089474	53.6639669464474	59.7542462557895	48.9280568325	43.7025745506579	53.6223055807895	47.8697071809211	47.5913151064474	49.3996107175	45.9016574307895	44.6024147143421	49.2149878168421	48.0602615468421	42.9759212084211	48.9239246548684	40.9759606675	51.1574248668421	51.2918596655263	46.8253891013158	55.5739038884211	59.9288703143421	59.2297152792105	53.8878509867105	60.8337594401316	52.0212269690789	51.6965069296053	55.8937441027632	59.5246111681579	65.7608879719737	50.8672742822368	66.2100362402632	62.5155505094737	73.7432768026316	54.9930441175	53.192284569079
AADAC	58.3252079831579	235.289235572368	125.013825240789	539.276773463158	345.907768903947	83.2484095121053	204.568588719737	51.4544139569737	60.7839338403947	517.220332411842	53.7246407781579	67.6867696577632	87.0573256418421	297.418217044737	50.4050638093421	77.4332762243421	134.121208928947	268.723361460526	146.544661401316	316.586886663158	737.609980392105	949.937322930263	357.716006207895	438.094585875	148.330888840789	513.562504817105	991.180088915789	59.7239811385526	104.852251602632	788.863399938158	1486.71158986842	393.006464969737	366.814972705263	108.261654298684	558.646989009211	51.9063427431579	85.2835954859211	311.068829459211	449.332709963158	2508.65520468421	104.212099875395	68.9641434614474	67.72641502	2560.78932280263	168.802821932895	479.295806326316	150.037917428947	186.860503857895	196.965195532895
AADACL1	189.665486385526	522.822246597368	322.284586334211	457.283141851316	338.839599089474	297.671668967105	476.416885803947	518.555971746053	309.593013672368	219.442746710526	253.417944710526	255.752603288158	389.906461053947	1015.60155144737	619.549721982895	676.062373525	586.871898053947	794.75143275	678.680115303947	169.196720288158	492.518144676316	450.448994878947	255.615717878947	530.089544660526	306.539650803947	359.636941572368	320.687227247368	550.478042984211	476.560828132895	656.285655990789	626.650891856579	943.341549848684	748.916081686842	298.878982365789	208.820743377632	542.472466782895	270.644881915789	568.889718675	527.514031322368	368.884038609211	257.902666277632	489.038384851316	1155.31448215789	299.133999615789	241.745853014474	942.604412439474	429.609220030263	385.730554398684	388.979543302632
AADACL2	36.8063452188158	42.2614153125	44.1007263221053	49.4279708515789	49.4968977363158	45.2105990969737	46.6811132257895	41.8639830496053	41.4552257714474	47.0300311369737	47.5706844107895	40.3864987593421	54.5815213094737	41.9393823573684	48.8062860881579	44.8775245248684	45.702787595	49.1163129077632	42.4513923940789	47.125659505921	117.033146363158	45.1714279946053	51.1023523706579	43.1853856555263	42.0404356255263	42.5487753510526	43.2831346043421	44.2272217751316	52.4933470915789	62.8942161728947	43.0489052269737	50.9525448582895	49.3470511168421	49.6495771025	45.3664889285526	47.9957359214474	46.6726090835526	47.3042609621053	50.0200429809211	39.9524256357895	43.4143144623684	42.7408067252632	53.2296790084211	52.5547972097368	45.5528957898684	51.5088830893421	53.659817285	44.9186084061842	45.8470272817105
AADACL3	48.6001181048684	50.5464480747368	51.6061239217105	54.3955950815789	54.6226990731579	46.4645222964474	53.0606584438158	53.1267479973684	44.611264485	45.2367470972368	47.9371645978947	51.0457919759211	45.9460997151316	48.2509388896053	43.8805070390789	48.7265758703947	52.6244772107895	50.122865435	47.8296409792105	52.9458267721053	54.9145154715789	55.3786491059211	48.7109833535526	55.4347633589474	47.5551208014474	51.9994450973684	47.5252619515789	42.0977857785526	51.8104661617105	51.7570303577632	45.1318966015789	47.4121938189474	45.9923859644737	47.4303322447368	41.6353484877632	52.7878663092105	43.7172116509211	49.8405973522368	47.7898850884211	46.8477538417105	45.9719713907895	44.8160856876316	41.6834715653947	51.9960784218421	44.5253004290789	48.2366546406579	48.4706133772368	47.1648215118421	44.9799514957895
AADACL4	46.1053128668421	58.6211357689474	47.0897344678947	52.0174202348684	52.3518179592105	53.8901171547368	54.5431518855263	56.8749942885526	47.3646929819737	54.4687197876316	39.5627522526316	43.5014378207895	47.0878634530263	61.7042574972368	43.1184684601316	49.2483383573684	48.3293015488158	41.9606262217105	44.8844717382895	42.0795292828947	48.4591442993421	54.5548976528947	43.6384748801316	52.6634982740789	42.31247248	42.8437895027632	56.5488971782895	48.9358676748684	44.3740205805263	50.2190590477632	55.6807773213158	54.0659780059211	56.0362442740789	46.0958416439474	52.2837963161842	58.3291871421053	50.1941184265789	51.1452284772368	49.1419849942105	53.6100147136842	50.3500301021053	46.6738853478947	81.5240566268421	51.9944580632895	56.0653364428947	50.0758141372368	60.6837087422368	46.8517485752632	45.6845141113158
AADAT	825.884950814474	215.418817630263	309.849191109211	352.970002984211	137.836769593421	319.661735017105	176.082470343421	389.554819927632	715.559275831579	308.174626055263	239.170273926316	275.096750390789	392.064417135526	114.120912288158	221.132481202632	88.4138592251316	332.197236496053	290.191970007895	275.252632315789	338.735670335526	580.025332155263	381.011726975	269.580435834211	348.091342380263	134.945117301316	186.812448381579	354.475834631579	406.103616397368	128.541308196053	484.545978351316	285.515962160526	172.534437867105	71.3730970953947	130.431107297368	185.10511105	54.9074494003947	99.9530438430263	119.842928947368	157.085707957895	110.015705417105	134.910765460526	472.310263130263	116.178728206579	99.0910769314474	131.368266586842	134.362976403947	163.673185882895	140.755414257895	172.169892022368
AAK1	414.622659018421	304.285613205263	226.120030893421	364.841460756579	227.293118922368	280.844414356579	241.938317189474	389.672438447368	226.552903323684	160.131965746053	137.120290492105	139.480026455263	112.988660010526	224.128321584211	170.061647698684	228.419779564474	160.466397052632	366.174719736842	326.987804664474	236.894700638158	237.901735078947	319.467202317105	451.133423160526	600.577089667105	325.383820372368	318.345482160526	257.601683876316	371.846016269737	522.655723861842	284.860877532895	357.812341868421	293.284830321053	201.367875032895	164.478667060526	118.999886538158	178.701394101316	278.768083743421	235.671512514474	270.028442282895	253.642713788158	271.815277182895	376.801527476316	350.195351597368	236.894700638158	248.318625917105	215.362725263158	155.543082885526	211.004802668421	255.189732540789
AAMP	216.422666934211	243.108463310526	206.404681284211	244.540127563158	251.731499996053	272.121635848684	326.039813185526	335.470069080263	335.262903917105	251.515047230263	267.046749628947	368.004337498684	530.247711548684	601.379481514474	261.865766509211	368.004337498684	333.487357001316	323.491517427632	182.618711797368	219.992410832895	194.391699986842	170.732638571053	203.076263694737	205.465564075	168.441551078947	306.906411523684	223.263487265789	272.910562985526	195.224961407895	256.524902505263	149.258232084211	190.867822498684	243.804400706579	257.244803082895	268.875992047368	466.261639398684	268.875992047368	305.208780035526	231.303311494737	217.679661547368	313.787533168421	274.480181661842	400.503486339474	385.276729488158	297.001637572368	259.264432089474	408.696444643421	253.707566871053	256.889149951316
AANAT	40.9050585432895	45.0468394402632	38.2062281453947	46.0415770728947	31.4280084446053	45.0326450125	43.1719759194737	54.2161065956579	47.1435179625	45.8939797860526	46.4377080032895	44.1468918544737	41.181379065	45.0922988217105	40.9082032569737	42.4082722015789	36.1494084968421	47.6955744632895	36.1198688784211	41.9472151382895	40.1211055460526	41.2767240702632	39.6617185589474	41.6603710764474	41.5216610913158	44.5620033523684	40.7935935071053	40.0242383694737	45.976834643421	45.47182807	49.7629077011842	41.9868267344737	43.5979534406579	38.2727688976316	39.183047278421	53.3475349731579	38.9893464347368	37.9376808825	40.0120714886842	42.6299501223684	50.4460566438158	44.4231155740789	39.0477772884211	35.8021444657895	44.3801692538158	49.3638947419737	38.8317418965789	37.8096180798684	42.7967804030263
AARS	5278.80654138158	3938.68068864474	5906.65077135526	5030.43183048684	5357.30716397368	5867.59653561842	6420.68841672368	7689.75765272368	8191.87942518421	4571.62186056579	6353.15704684211	4017.04385477632	3947.76347538158	5162.69903294737	3760.06973089474	3772.07816776316	4429.13518673684	5162.69903294737	5365.72674332895	4770.63289998684	5009.06640192105	4758.13398459211	5194.44310473684	4647.66727522368	6090.42724473684	4352.01504714474	4046.73418696053	7478.21086568421	5549.66953710526	4191.53562003947	5723.64794788158	5341.44252535526	7171.96205535526	4341.41642443421	3317.55445873684	6489.79349557895	3970.47839172368	5706.12280867105	4341.41642443421	3670.24660403947	4251.96600582895	2609.88789982895	2890.93744522368	3975.01060660526	4390.65131353947	5523.38528594737	2878.70701676316	4468.88345928947	4267.35251886842
AARS2	354.909205797368	154.481564907895	210.660640206579	397.824480988158	200.716844796053	161.808635790789	217.070533615789	387.724177621053	506.802895894737	208.102506148684	350.091905582895	278.379032715789	503.564038242105	240.259005136842	356.8741087	314.608284373684	267.046749628947	152.169039317105	145.744488907895	223.769195306579	146.500343473684	117.450227986842	118.173000581579	123.291160686842	119.402785290789	153.231649519737	224.189952813158	146.998952171053	118.005388663158	220.223258668421	154.942238271053	176.128514846053	262.593928530263	226.491110434211	178.842191548684	329.577565053947	245.715680560526	359.748320815789	195.499207443421	164.100314661842	234.502814785526	323.116468667105	250.389539426316	242.492744159211	215.835535181579	219.067235534211	277.34239055	251.449862101316	194.008886294737
AARSD1	1832.15752972368	515.874361396053	607.325448205263	1076.97320885526	761.608973953947	528.028820868421	510.408586442105	1007.824780175	941.058982489474	1180.58776371053	1166.38339807895	1285.72781669737	8819.24968230263	706.015483372368	899.420299601316	813.352885769737	887.075630167105	690.609822388158	507.453629269737	708.729167442105	446.376221505263	533.599282228947	615.503001230263	428.037172648684	467.400266014474	536.232713798684	403.517919371053	446.942997323684	444.961119256579	606.723981867105	376.691845189474	552.804116221053	499.683943018421	541.035110303947	421.601126477632	1310.02054772368	637.988803267105	659.800805605263	450.172059659211	529.380899615789	591.876468689474	999.363026494737	559.025442744737	547.808519178947	492.978099568421	381.344292036842	547.618624326316	460.910124806579	634.825377305263
AASDH	160.171249980263	128.972542561842	146.544661401316	131.635077392105	160.757347714474	167.553843498684	139.082559710526	129.732518113158	89.8831432157895	124.556119556579	131.7678536	114.814673510526	162.915733405263	127.626491478947	103.768263698158	187.612899660526	151.847819980263	147.073974760526	117.851617205263	122.405728238158	177.545489884211	162.063917756579	87.5884146002632	175.807621401316	175.289746596053	162.695067842105	148.175406	221.191905810526	172.934344285526	130.175862726316	172.210965171053	166.680103615789	181.107673875	183.849401193421	175.240571444737	244.343604360526	162.023326614474	179.410125453947	183.748494988158	188.678846702632	154.776620486842	137.191581678947	140.438920794737	164.056847065789	149.838612567105	151.321585471053	210.891775711842	138.835542498684	137.156436046053
AASDHPPT	212.537496505263	205.793851703947	221.500302657895	133.890591384211	264.236535128947	289.306867773684	355.825759869737	265.748777922368	400.977612568421	261.218134453947	282.299422565789	195.499207443421	194.056814839474	339.12685208421	188.166986752632	251.878531005263	228.479510769737	220.765793326316	212.090803586842	270.644881915789	337.734234176316	270.725907618421	261.659420423684	228.870768369737	295.719270071053	184.301891246053	187.612899660526	388.867262705263	353.079062985526	230.675070084211	306.723559609211	244.890872942105	326.508355236842	276.335831834211	495.031491223684	366.500506130263	280.844414356579	285.026782268421	350.814475001316	428.683462730263	259.199771130263	337.624719334211	472.781075467105	315.880782394737	268.723361460526	499.359981193421	414.750354543421	412.468306805263	321.362452109211
AASS	118.320209992105	62.2020477682895	73.4282806128947	87.1286412459211	88.3256281401316	65.6617476802632	108.90626485	87.9097695753947	104.234523564342	91.6278397710526	65.0178337656579	89.7346115067105	65.5082858169737	65.0665826284211	70.3953913927632	75.7685261918421	83.4968770348684	79.2434750719737	78.7625714130263	84.8926136857895	50.5385388884211	80.5731277648684	59.7071736382895	84.5235966565789	78.6117343038158	62.5622395569737	74.7937096788158	58.9581449230263	88.5714079472368	70.2314105419737	89.6273638639474	63.0575684022368	61.5878264023684	70.5956351539474	59.8170790402632	57.0802218671053	77.1348876478947	89.0803568811842	70.5673354493421	80.6022664194737	79.1629852868421	75.7301562576316	73.4931106256579	70.5574687559211	77.5776727618421	83.7282184634211	104.965310302632	83.9776583478947	89.7543743938158
AATF	941.482658411842	1980.69309989474	1010.65246131053	1414.08208175	1311.28216439474	961.726932880263	691.080275177632	2212.47631764474	2408.60652006579	977.097768190789	575.989874942105	938.408278738158	1502.43364123684	1031.24630936974	1538.31387915789	1156.36567451316	1196.08528763158	1204.51376914474	938.038587467105	1095.27908128947	1136.88577061842	1233.201152	1958.44041630263	1150.66672130263	1166.92038325	987.200805755263	1078.34192840789	2639.67512580263	1277.19342159211	1227.9915725	920.91063674079	1032.96704363158	1248.34854832895	1073.33430884211	690.347195425	1552.23114097368	1138.89674951316	1360.84638756579	730.378142846053	1074.71008394737	970.460592827632	737.609980392105	1001.00785324868	1184.53474994737	820.052712017105	732.728401717105	1126.36093307895	884.957109485526	641.747781317105
AATK	108.36204925	86.3632172015789	94.7848677353947	87.8773263742105	81.6429712628947	105.548901526316	87.7426895528947	111.505496010526	57.0612979625	109.627802607895	60.3103402932895	179.272666092105	107.277483971053	117.267494902632	70.9323582211842	158.508087146053	73.6230096067105	122.957703947368	74.5060821177632	58.3035380296053	60.7447267736842	61.0141736248684	62.4821880059211	55.5198662136842	64.1595557765789	106.107808231579	84.6670270896053	55.2876171303947	63.2503983392105	62.9107367705263	79.8514704238158	67.7185520727632	79.3552970797368	71.1398007368421	72.2402717875	63.1732009140789	64.1843636971053	70.6547696275	61.7187555735526	63.1797117968421	70.5384116125	104.094264935132	90.0415925956579	72.7796438286842	61.3503131803947	68.4798124771053	72.9517146406579	62.6464603001316	60.5105463576316
ABAT	65.5159054343421	55.1582062169737	61.6440540726316	50.9465074906579	58.4253236909211	57.3492449890789	58.5204395051316	58.1793469740789	59.1398910219737	59.8475974281579	60.4021059730263	50.7521530385526	61.2569121789474	55.1877303105263	54.5548976528947	54.6513228702632	55.1295992034211	58.635463615	71.8221761553947	56.3891519910526	42.9011037553947	48.1270554927632	63.1326670377632	48.9119791064474	52.5241898919737	54.0730073593421	70.7137512065789	76.4802648167105	67.4170275305263	56.158677395	63.9880230436842	49.5285205894737	52.5583475440789	57.2888040367105	67.8170506207895	52.4949199989474	60.3698069946053	47.8022346325	48.4180199856579	70.3760355805263	63.5387230522368	58.8566654717105	69.7846531161842	67.7687059001316	55.9158892043421	78.6393727757895	66.9662506611842	57.5713499322368	56.4843833221053
ABCA1	1632.30252567105	3535.62540646053	2138.41109997368	1357.45054615789	4191.53562003947	2061.24329710526	775.299927623684	1071.96027719737	548.690062226316	2617.67436825	2548.98258452632	1194.39321251316	680.599748010526	799.403048955263	1667.73325207895	1415.49926330263	2689.99622460526	2535.33233423684	2252.34823721053	3539.14999544737	2396.62567743421	2842.65990889474	1823.30166652632	5232.26354276316	3173.46887559211	1948.78768146053	1288.88547563158	2081.10560573684	3710.77284505263	1988.11096196053	2264.74959842105	979.931088168421	835.151755310526	3346.10491506579	2220.41618631579	841.801732203947	1866.79749973684	1201.06112325	3164.60565111842	2993.11247042105	3164.60565111842	1132.35551852632	1981.87554375	2778.13783596053	3173.46887559211	2685.88829248684	495.997869563158	2197.88131226316	2584.32410607895
ABCA10	78.5159967023684	70.0940002078947	71.1206562310526	68.1422148639474	75.2314578571053	78.9647362292105	72.9078335551316	65.9304973605263	67.0748416680263	82.6069196442105	76.6048487188158	58.8784874097368	61.6591101767105	63.1677083776316	66.9984020477632	64.2236149175	70.6251247457895	74.2401455856579	53.0689930326316	47.1063631567105	53.1288314930263	56.2369865968421	54.0816957748684	74.7234744980263	58.1093647967105	53.027017194079	49.0722052697368	61.3920050198684	61.3549991653947	81.3654532671053	52.4801459910526	52.1029037738158	48.9488571025	96.11499247	52.4031756144737	50.9568949519737	66.4229792235526	58.7607574886842	60.7883009135526	71.1104274010526	98.1066543467105	58.7569816607895	63.9697321578947	93.6706399972368	72.3273928531579	63.0575684022368	57.0707212664474	68.981454141579	74.41339585
ABCA11	86.9235541510526	63.1732009140789	50.4851810447368	54.1473925627632	80.1904396167105	68.6339658281579	115.191194128947	77.0829019743421	111.136349401316	74.2747324869737	88.1675319476316	74.4358785651316	98.7795202669737	62.7028551992105	90.8289528652632	89.9156546676316	62.5458690952632	64.4984511684211	59.3397967540789	56.4621402230263	50.4763284276316	51.1435389475	53.5395342943421	62.6636548010526	53.6472409656579	55.061106254079	58.597648945	70.4601074573684	66.15858613	113.856664864474	71.3314660928947	44.4427035232895	91.1859205231579	69.1963015098684	61.8310545009211	63.7602738198684	68.8971734786842	58.9388709501316	55.1424081273684	71.596792976579	57.5746500056579	78.2135195946053	85.5986309548684	61.4272863123684	66.7891039202632	74.7815665910526	104.852251602632	68.2443187223684	60.4649114957895
ABCA12	49.4587626853947	42.5726055701316	46.4208776601316	48.5311918109211	49.4528676631579	43.7775545082895	59.0229269067105	50.4292358823684	108.723411835526	57.8287381253947	50.4097421355263	55.6642293675	82.3773303567105	190.771543461842	50.9540239834211	55.1320941419737	62.1373743984211	57.7724517535526	48.3097073284211	45.2082268934211	56.4453807090789	43.2742841634211	42.4668179434211	71.2043983709211	42.4906092717105	45.6677902547368	47.1370660286842	59.4242348301316	61.1082261489474	47.0936138406579	53.3034980975	51.3044555894737	45.2424499635526	62.9218988430263	60.2704105918421	202.073924255263	52.1716972264474	49.2951093159211	51.7947029940789	53.4793446063158	57.8006607702632	102.241830052368	48.7533115096053	50.7882703678947	65.8285348248684	51.5024736868421	56.1562024052632	56.8784656763158	57.3955701125
ABCA13	48.9239246548684	58.7986630571053	52.1661167705263	42.653326544079	38.9671098321053	43.4714868218421	43.3222299378947	43.7108629584211	45.7907443407895	51.6482195123684	47.0962944607895	43.3305064936842	42.5064935615789	40.0286736761842	41.2024027606579	39.957913949079	96.9602574560526	54.7324557856579	41.1157116177632	38.3316465535526	47.9272973601316	47.5630717742105	42.2900072551316	126.427816615789	69.3426432788158	59.3629663661842	43.9699496219737	42.3293286048684	84.4381730034211	45.5818380719737	38.0941244760526	46.1081262451316	51.6013969994737	67.4018374918421	163.799552856579	39.2529942388158	55.0219019047368	48.3293015488158	64.3942501085526	49.4165491942105	48.4825999151316	47.8774307953947	53.2653168940789	46.2088000213158	48.7224700415789	43.9504326273684	43.0452237931579	51.6997255206579	43.2670987943421
ABCA2	131.400185603947	154.199834692105	106.207264448684	155.262411678947	119.813529743421	91.1662579780263	116.829738647368	88.5351813047368	93.1380374481579	156.0636135	208.436602330263	173.876834111842	290.761834189474	134.191299286842	144.911350523684	131.700668627632	131.131959073684	91.6658841202632	71.9994153709211	135.322067501316	43.3905053093421	95.0678377801316	67.3477042739474	50.8183673313158	64.5703632452632	87.1791104931579	73.0636624102632	94.3263800640789	98.3614942160526	108.723411835526	58.7718711909211	74.8731657793421	146.809107893421	188.527121043421	175.522332956579	157.539412180263	108.698382567105	95.7006845651316	112.906272901316	78.1227118852632	155.782430569737	117.797578153947	114.180111543421	127.820011536842	106.331697915789	64.6442553	86.4340912021053	114.487877876316	103.101886142895
ABCA3	54.9626500115789	243.388580215789	893.093091680263	208.490443789474	139.480026455263	169.246608636842	82.5372519286842	55.6611800457895	105.814405939474	205.567559728947	337.423204113158	193.912889611842	48.5815513117105	50.4923352831579	52.0444620378947	52.1268567322368	192.271590546053	79.6221639472368	64.4984511684211	101.306383094211	47.8190376864474	116.523862302632	56.2289282881579	140.612076588158	81.2168074319737	66.3832761827632	79.3552970797368	136.389706517105	145.213148147368	66.9110900944737	154.982961190789	54.0707918002632	49.8813618571053	121.430605780263	128.541308196053	53.6639669464474	88.2341927296053	66.4075251318421	62.2486646921053	106.085616446053	98.1900777778947	56.0734030161842	100.497660139737	83.7565715290789	72.7685599022368	61.3120310260526	61.10267992	77.7993967535526	109.493502451316
ABCA4	63.9697321578947	58.5166815576316	69.5006951728947	82.8314997693421	75.6457455886842	66.2336156596053	60.2156730986842	68.1094686322368	70.8141362590789	72.3887185403947	87.2673740125	95.6806996414474	78.8248221148684	76.2249548178947	72.4351423575	78.4060014332895	90.2417580711842	70.0274987175	86.1971677036842	70.99870833	98.4934519030263	84.4908208363158	82.8632863731579	78.7757147157895	89.5032056368421	70.7638175468421	808.473213888158	60.4606928051316	76.7553948248684	72.8100059226316	77.9475319281579	79.9195032410526	64.6442553	63.7485380743421	173.610392822368	64.8496458677632	65.893371050921	63.7048256293421	66.7729605873684	68.7819402101316	64.2365817955263	62.8825499539474	73.3049529028947	61.2914470215789	75.2065101076316	75.9897323714474	84.3426677922368	67.8842445071053	76.1051489836842
ABCA5	277.029198711842	69.7560523565789	75.1700890965789	66.6357547551316	69.0902611139474	54.3613362326316	63.9393806940789	52.4688141665789	59.8846512292105	86.4499071810526	137.156436046053	64.0635026940789	59.6224662852632	62.5401644097368	57.0459571623684	67.9664761188158	95.4168689967105	84.3738718809211	77.1971320248684	89.3514331343421	66.8570351634211	65.2771695457895	61.1676994497368	61.4420432410526	84.5235966565789	65.9531297242105	74.9831439040789	122.006986182895	73.1248943739474	78.1752629042105	94.0377332682895	107.550078588158	58.7101464867105	133.922685255263	90.5011238977632	57.7390938078947	69.2688180573684	67.8926142746053	78.5294794097368	98.8442218788158	102.611361507895	76.5066892118421	66.3604972380263	76.0667712160526	71.1012590088158	63.9951052013158	78.8404452917105	77.6186831442105	85.0911908272368
ABCA6	113.045616023684	142.510321865789	249.004203769737	209.099670822368	164.478667060526	194.649823213158	94.4058566156579	119.521214315789	53.3515114171053	124.274557551316	198.282447357895	380.001240278947	64.8095305034211	55.2512895290789	82.4071050582895	67.9982304271053	249.96599655	165.186253761842	144.720257425	80.8523612930263	90.5192770234211	236.3428134	137.723859719737	157.698459380263	246.272962032895	270.962403336842	96.7096475142105	85.7378933490789	377.227055503947	256.740676861842	155.658240607895	120.141262121053	76.4802648167105	269.104105789474	117.007921976316	75.5722177793421	242.833670060526	113.325348207895	270.644881915789	157.416771038158	271.431383347368	88.3256281401316	123.755419551316	263.254088097368	281.979842939474	115.506103038158	67.3787079703947	171.761429347368	281.491826932895
ABCA7	251.019561072368	292.423852443421	338.447289302632	421.350770360526	242.009218697368	139.480026455263	156.797650471053	271.745644581579	94.9463392652632	116.437866178947	256.593448788158	179.506568673684	463.255357542105	79.4288088910526	225.442885131579	336.471446682895	470.521213532895	336.266758797368	138.195686843421	207.118377671053	172.796151489474	91.8880721421053	213.942725717105	269.104105789474	120.081102038158	202.801008176316	122.715767459211	181.500249356579	152.210312918421	205.626131713158	79.0573662343421	147.262094272368	232.892123588158	272.910562985526	126.179116980263	149.497529644737	256.171880275	129.595118915789	137.473439997368	85.5136499626316	224.128321584211	97.8646312823684	271.356654002632	136.674212244737	149.954453207895	161.294738951316	136.055586080263	160.171249980263	99.4071747432895
ABCA8	95.8852060826316	771.401478821053	258.628436473684	135.603198018421	197.389359586842	669.860937694737	68.8971734786842	79.3273966355263	55.2050766039474	616.348235381579	103.650815026579	345.103487823684	62.8486509418421	47.9930788636842	59.8087442865789	47.4403906917105	187.612899660526	166.457208405263	163.088793789474	64.6179519597368	76.1762149310526	603.639699902632	246.762865806579	123.171182078947	1291.40295389474	351.223883653947	271.590586585526	126.461062547368	1041.19918901316	665.154117365789	779.295160157895	55.0893672455263	169.071790797368	627.662905146053	379.131791192105	57.8683285364474	274.092757965789	207.991958067105	409.583860655263	1073.77966913158	833.566640719737	64.8824222040789	107.776723707895	1597.93658296053	926.476364707895	144.500213177632	82.7105065661842	562.746505230263	892.372827646053
ABCA9	98.8865948430263	106.255703810526	74.993538375921	65.8626716490789	69.2140842186842	102.961055589342	88.7445799844737	68.3399840819737	64.3355395857895	90.7711872548684	87.7956871263158	73.6888138138158	71.9039349653947	90.0235118073684	67.2591915394737	51.5522567107895	66.1046480553947	59.4206043165789	63.0575684022368	59.7024258393421	59.1318088282895	83.8180072639474	47.1113505702632	109.392678002632	119.249648240789	119.312811790789	86.2777417335526	56.1672174573684	150.432801948684	92.7837995521053	99.1764341610526	58.8641832471053	70.1620087034211	88.3059004238158	96.5016830040789	57.3362492082895	85.9888078359211	74.1569261481579	83.2948767457895	147.990952455263	134.155999036842	65.5369475882895	71.5067390343421	216.309317215789	134.256954753947	82.283726588421	62.5675464339474	105.934684325	120.498493771053
ABCB1	106.538985826316	206.844749951316	226.059603111842	185.159228664474	309.676201378947	246.896976832895	143.852716831579	97.0248046143421	64.4504834160526	190.824056185526	259.783106761842	228.294543796053	84.2346229461842	91.0742454682895	84.1393035892105	77.9213398425	156.347608738158	194.391699986842	439.883529763158	874.883122272368	144.682737551316	666.553053046053	2137.04000285526	88.6743981932895	337.838582752632	190.456861588158	117.388617292105	139.973566381579	334.580524422368	158.632473119737	257.172641944737	95.230590815	124.330071134211	225.197913151316	239.299030155263	89.4285381272368	178.221774264474	126.825586602632	228.107450364474	294.949301690789	214.711463559211	70.3665327453947	145.744488907895	176.894005242105	193.505673747368	98.3851600421053	73.1355128657895	324.733432371053	197.816900743421
ABCB10	139.008419127632	148.646791959211	127.149568946053	90.2417580711842	145.588675501316	151.363185298684	199.579587005263	286.181065153947	478.221362734211	238.434949323684	176.515744493421	132.738218513158	95.3370086052632	204.453485221053	251.731499996053	101.960522626974	140.978171739474	227.491503326316	107.468742375	292.261409611842	161.587140621053	167.820099990789	173.296894017105	117.450227986842	106.51410925	164.056847065789	155.185799032895	352.543937196053	176.128514846053	192.744047190789	191.704674143421	197.712719244737	169.777422896053	335.262903917105	342.035891369737	248.035311431579	240.800740418421	300.775061681579	316.229481611842	262.959786606579	157.539412180263	327.532104552632	187.060248498684	264.756333989474	189.504905459211	323.677292461842	738.167071957895	270.486363130263	377.227055503947
ABCB11	43.9372331290789	41.6652534918421	50.81677769	45.8534106275	50.6804166234211	45.9510589828947	45.7527611725	45.1911883572368	49.0223487902632	49.5329320886842	53.4031548798684	46.0985764213158	56.4142406692105	49.7918768697368	45.0339016560526	43.4642241825	46.6531631332895	53.5482553627632	55.8787130094737	61.2166553944737	61.1532879575	55.5326900175	72.1469649502632	61.9602237189474	54.7651721244737	57.6048565897368	54.7483329831579	52.9945059644737	55.6611800457895	50.1593047427632	56.5517785082895	50.7853038910526	43.7346927842105	48.743783835	48.7343742855263	49.4474295540789	47.9957359214474	46.5263342422368	46.2781654652632	43.3082123951316	50.6622019926316	47.1904658032895	51.7168621194737	37.8994437425	53.0507956213158	51.4399095838158	46.9384890005263	47.7412621325	52.6390064911842
ABCB4	59.7501508064474	50.038324396579	93.7541746807895	77.5776727618421	45.6331264535526	71.6993033071053	59.2975315069737	49.5561657548684	54.7676036398684	56.7057677377632	52.5772886578947	69.1602326385526	40.4404236377632	41.9211863064474	49.7769861164474	45.1027483180263	49.4417851673684	49.8104925955263	51.0082809021053	46.4645222964474	44.4170564439474	60.5601486743421	53.3058694459211	43.3325631209211	55.2746663217105	49.4349427543421	52.5097461403947	59.3203594044737	60.1265967856579	61.2569121789474	61.8208376722368	50.6355019055263	48.7238135876316	68.4888475443421	62.2131047594737	50.4445826686842	79.4405986314474	50.0214340344737	51.4807416190789	54.9288184573684	81.5842239902632	44.3065318275	44.4549540793421	63.0519461936842	56.7383015436842	58.5612353451316	42.415145146579	63.5936613303947	62.3154731606579
ABCB5	46.9741553244737	50.8478457782895	45.7963588347368	40.4064287003947	43.9520374088158	48.1559546367105	51.2864577989474	46.2769320805263	43.5995654076316	41.71861165	40.7215578235526	44.5267451919737	37.4222267453947	49.3258024019737	39.6134486072368	39.8825016335526	37.6103243582895	38.8545803003947	41.4942518992105	39.3745986360526	38.4284178784211	43.0378911575	48.7845200251316	43.2056665569737	43.2128372527632	37.6835863559211	39.8233330230263	47.1101514913158	50.4625856890789	40.9270891478947	41.7059327882895	46.3429010014474	44.8732257590789	39.1442282013158	43.9344135085526	41.7357108948684	39.7195504526316	39.5627522526316	52.4414123556579	50.0337182155263	47.4669822548684	38.5923101639474	41.6782676061842	46.1962123732895	47.2510394464474	48.5392600184211	44.8688499485526	47.2043447835526	53.7693613671053
ABCB6	679.6588918	439.200794232895	180.640903271053	476.095890689474	269.347489240789	345.907768903947	815.460975932895	392.536199213158	614.844444346053	186.515717973684	352.866366048684	519.401811969737	729.851902003947	407.449539936842	419.037787564474	660.270923898684	362.868121506579	435.529729961842	336.266758797368	255.890391239474	315.240710834211	213.710464730263	157.982088859211	487.970379538158	188.017703776316	289.392767939474	325.383820372368	104.431018496711	113.510982877632	518.38441031579	212.824918969737	425.724800548684	214.181728222368	264.904652409211	376.801527476316	448.897238205263	231.366715496053	650.111593623684	241.809818264474	149.415426075	168.580069027632	516.540719078947	558.101716592105	319.661735017105	257.902666277632	185.506253856579	497.942835431579	146.080087013158	232.454415718421
ABCB7	853.781002243421	513.394997767105	466.123495009211	488.591563397368	440.419461906579	367.899988335526	333.979741159211	447.503361828947	594.873222239474	605.910862930263	778.467315138158	983.924417932895	655.842480557895	581.965867365789	422.878742338158	555.753713418421	653.312014511842	276.571718340789	357.611944769737	248.519443231579	402.055127485526	193.710555542105	304.029946855263	193.151221667105	195.169440460526	429.221955686842	255.962690826316	281.163648053947	223.327108578947	388.084789486842	190.566038617105	320.118794880263	274.708114651316	1155.82726363158	513.874521498684	773.312410709211	672.672490838158	521.122417830263	490.119128897368	397.705035873684	1161.63012997368	599.796817969737	655.842480557895	592.475965167105	541.57022793421	400.503486339474	379.343336992105	396.991386842105	355.825759869737
ABCB8	69.0815718914474	60.7305551038158	48.2391923960526	66.1046480553947	63.1926316835526	56.5071698110526	48.3768165130263	60.3468489730263	49.2924176032895	52.2728612619737	51.5371041468421	50.8583005142105	55.7315815152632	81.2309859607895	69.3614083439474	67.9328444260526	43.6900818263158	49.813473145	61.5668868227632	94.3860758917105	59.6773992847368	57.2735995135526	53.3475349731579	59.9203784935526	55.2329322325	51.8946864401316	62.9349192540789	48.8493770455263	62.0730474614474	56.6936580442105	59.1398910219737	75.2804115019737	115.4213897	59.7369628840789	61.2217083171053	110.067558172368	59.9109842488158	61.6591101767105	71.3099486102632	61.0299965842105	51.2039561323684	54.7443100398684	84.7434557998684	78.2824834628947	66.3072967264474	78.0819280022368	86.4677292281579	58.6131017851316	66.2256772547368
ABCB9	479.295806326316	535.189645463158	191.603123444737	899.048334209211	239.102397510526	289.464708198684	375.586397469737	487.342692530263	357.611944769737	206.576535023684	156.429469506579	278.768083743421	719.991865867105	324.067193825	873.537000244737	412.865131032895	203.996791313158	295.632362511842	519.401811969737	223.889419838158	271.199545589474	249.070773542105	155.341884347368	454.143411336842	211.925593797368	272.371382290789	420.424200361842	310.366771281579	337.423204113158	416.485900151316	335.367467546053	105.692008898684	232.004009943421	486.224157156579	225.197913151316	214.531012188158	398.536010202632	592.475965167105	200.611453281579	276.571718340789	289.863639597368	374.236059567105	423.643919207895	498.728457410526	302.768214192105	743.754708277632	449.332709963158	439.883529763158	417.890976448684
ABCC1	98.6490298378947	102.770709087105	82.8485454367105	111.453367494737	130.299399277632	132.032313210526	104.852251602632	115.810521825	84.6045495965789	80.9802583677632	60.7033058948684	68.8971734786842	246.272962032895	104.872978440789	132.9528782	123.226120822368	63.7048256293421	77.3266699061842	122.465807944737	88.2708862338158	125.526947781579	111.165670340789	198.712116014474	173.924965034211	91.7417343628947	201.262924707895	115.161371884211	103.291320540526	111.005503573684	182.039237801316	128.635815675	133.115766657895	94.4058566156579	81.3954492348684	56.1102596711842	95.0678377801316	105.136247669737	90.9235087289474	113.856664864474	79.0979659239474	63.7977379367105	87.5000621134211	101.218310215658	104.406698526974	70.3110430767105	100.748368320526	58.5686952027632	86.2936661873684	70.1131958503947
ABCC10	226.552903323684	281.163648053947	181.547919601316	262.011928422368	186.004248781579	156.963773852632	159.287766084211	163.387060582895	188.527121043421	128.606623952632	190.970231727632	177.456270984211	338.545235718421	131.8007473	191.552665030263	368.211072560526	186.860503857895	148.888592248684	139.335175590789	126.673164171053	187.416518606579	133.018351047368	184.798066538158	157.539412180263	93.7146831643421	151.763546842105	119.872489114474	106.156954494737	124.274557551316	145.356150034211	72.8100059226316	121.677004578947	139.298575247368	107.198664013158	124.274557551316	198.338705555263	122.590599128947	127.785274642105	122.839578378947	120.713536467105	153.392699568421	235.124168546711	201.156185544737	168.222369031579	143.589466823684	150.996849360526	307.348635190789	125.401359527632	83.3735024309211
ABCC11	57.7454486439474	54.9676944986842	60.0606969244737	70.190534948421	57.856965125	51.5762941155263	61.9773158636842	56.3101890952632	56.4870542988158	61.2968345967105	64.2836842964474	52.8374852153947	77.7993967535526	71.6361088478947	57.9722881710526	67.3318756593421	58.1229981277632	54.273613220921	58.5939513867105	60.2656348432895	49.2311195580263	65.2415978572368	59.1835373377632	61.8777083	52.9715772803947	64.095359570921	53.680666188421	52.2673170184211	51.4673881814474	53.0585715825	54.6919156888158	50.81677769	49.9341205410526	50.6980924826316	50.3053091636842	54.8997271036842	52.5354950222368	51.2800360921053	52.2656129634211	48.6120977643421	58.1333156913158	49.5471720571053	48.2273998893421	56.3513654893421	57.1217125660526	59.9536417215789	75.5593322605263	52.2471796878947	52.3738239293421
ABCC12	60.0220309198684	53.2516258930263	51.3999891578947	47.9425885610526	62.9879178910526	58.0599409069737	59.4322883353947	60.8866498257895	68.8701552068421	56.1672174573684	58.0778073355263	68.94547901	61.0721620125	66.3677236485526	56.4170738318421	62.6752314802632	51.3476586194737	50.038324396579	49.1294735877632	50.2487594548684	56.5105206609211	61.2517553434211	54.6322627773684	49.8829657396053	50.2868991407895	45.9497771328947	54.7443100398684	59.8572165502632	48.9446998921053	74.1103643325	64.7900917553947	41.7820734643421	50.1619617198684	67.5992490196053	52.2360962401316	90.5386851539474	57.3362492082895	54.4121413880263	71.6276001381579	58.8175813846053	52.2959796193421	55.3632051361842	70.981173485	54.5334471234211	53.9692656557895	61.6782329038158	59.4445020268421	55.90738699	57.2888040367105
ABCC13	58.8376213684211	96.8148113206579	55.5172229664474	63.7602738198684	62.8707015453947	56.3861735732895	57.5191785238158	55.4984677403947	57.3297306732895	57.6811624118421	59.9842268409211	69.6077343926316	75.5593322605263	60.6693187147368	52.6081407919737	71.0508690705263	62.3493887855263	64.0573424021053	63.1146996647368	66.5601120968421	101.936304065395	64.8556466544737	64.9639074160526	61.2269393407895	78.7625714130263	102.890858922895	112.167632309211	64.322525090921	52.0139660553947	67.4170275305263	59.9842268409211	56.8597784043421	78.8123666176316	52.8586648951316	60.15728685	54.7935145492105	62.0286161776316	67.234370036579	64.6576799069737	61.8777083	57.2978174036842	58.0918860523684	60.1893584431579	60.4021059730263	56.7115354880263	100.378957116711	58.7458264922368	60.7396473323684	63.3230973976316
ABCC2	793.584735830263	44.7769293244079	55.8045468709211	63.4951096771053	48.8820752678947	50.7897691407895	335.262903917105	917.248515692105	150.786273038158	50.2722107661842	66.5210612046053	55.8380805086842	246.762865806579	59.1047148364474	157.539412180263	51.0457919759211	53.5088691423684	57.8321768785526	164.523754430263	161.545712280263	57.8948540327632	50.1152229464474	188.017703776316	60.9810671805263	63.3731747975	63.3295124439474	76.0409913221053	706.530093668421	53.4484964896053	56.0087445331579	52.5026941973684	45.8225344181579	188.217625469737	67.6169283055263	67.8256303173684	53.7372560634211	113.045616023684	61.0490989573684	64.7310336997368	47.5029993215789	58.8940327172368	90.3143550135526	56.8689303736842	53.2114164356579	75.5114883207895	221.787029693421	154.819638494737	64.1457271247368	51.8050076669737
ABCC3	2537.21442219737	8353.82741756579	3524.81553842105	4384.96135657895	4758.13398459211	3203.03811997368	3975.01060660526	2175.12556505263	6856.84089725	3078.34111544737	3397.99470659211	3061.39991055263	5088.30787592105	1140.88696942105	6007.05812706579	3030.51937118421	4155.79997631579	5239.91832673684	1897.32336753947	785.352327153947	2885.97746025	4051.40449327632	1323.97060081579	1029.51465170789	2692.34986678947	6952.36338471053	6059.37017486842	1823.30166652632	960.950997752632	5915.89214523684	2505.06378719737	3305.07025063158	1444.25495321053	2842.65990889474	1131.88157740789	1493.71363726316	2413.85242523684	3069.92988831579	1521.75970239474	1676.25744886842	2005.63642139474	1054.45991986842	1259.06666409211	4314.91456682895	2000.62795539474	2208.15301632895	1168.57954790789	2773.73587031579	1046.50344425
ABCC4	258.196889409211	152.987911903947	181.706217280263	183.946124026316	133.018351047368	145.969099402632	117.884868907895	684.709591463158	260.071742389474	124.652460360526	84.3426677922368	131.500941385526	219.871868356579	389.332508710526	90.2782340327632	109.289874934211	130.398247675	372.391207444737	323.023405110526	489.960909277632	232.645335218421	222.211252917105	215.245495813158	162.194936757895	182.763278434211	199.902431861842	135.529412992105	303.217675630263	280.46514365	149.649155528947	238.696148906579	87.3360792877632	182.618711797368	203.773931003947	226.243221456579	122.312006976316	184.245712185526	171.717155771053	268.570507334211	313.346696236842	202.518705167105	270.962403336842	580.221363732895	235.026419884211	210.125210260526	148.370211325	728.842751964474	275.734663335526	270.248279126316
ABCC5	908.939188701316	1165.32143288158	793.904933760526	1414.81609907895	1076.05699361842	598.157939989474	874.192472338158	1411.84932992105	273.537351109211	323.305161244737	604.277772080263	362.639321596053	687.615269657895	398.536010202632	326.142245430263	329.472434782895	992.774890864474	769.40231908421	414.375892381579	638.691705675	2259.99179210526	662.356843023684	390.366424818421	2071.88525757895	549.751433136842	1121.39352225	528.540148075	621.906402790789	373.468483252632	2173.74052892105	586.656528161842	355.515353338158	563.271067618421	1071.06788856579	594.057259969737	803.578271081579	642.204337210526	401.568784002632	534.470368460526	396.636194811842	819.095527794737	468.721709663158	571.702421256579	1316.27328181579	1176.24865190789	293.526374727632	233.218233371053	653.083952859211	289.781087661842
ABCC6	264.904652409211	84.7289124226316	91.1662579780263	100.748368320526	95.6806996414474	74.7349752302632	119.0716172	78.9229713096053	90.8475679103947	80.5302751646053	68.5228124902632	76.9957768686842	101.352431299079	128.275276743421	61.1487123476316	95.0289760996053	58.5019929043421	73.9582398135526	97.49718319	130.461222175	53.680666188421	92.1798548125	120.052462797368	73.7998569222368	70.9713355923684	253.354127181579	142.510321865789	72.66431508	61.8981753332895	76.7299340590789	213.531019065789	58.1057223759211	161.294738951316	82.2074835510526	82.5372519286842	70.7222493710526	70.3760355805263	70.1716897956579	72.5016385710526	72.0084890951316	71.2646672653947	122.651791092105	127.722879435526	117.177746423684	76.5185256688158	96.6885813553947	125.873283173684	73.1136414443421	126.616522386842
ABCC8	70.2517491076316	47.6157238086842	66.7264554844737	40.9727315178947	40.3286802309211	43.9549926107895	43.6447197406579	40.3403572318421	51.4364664748684	84.5535062705263	145.213148147368	62.3106087207895	45.6610408431579	48.0481438594737	44.1427511713158	40.3592314565789	50.1436431109211	47.8310195982895	49.2041677094737	111.872942128947	45.5329509243421	88.2708862338158	44.8674252069737	48.43779504	53.1776537693421	44.9517994788158	54.8703631869737	55.3584777297368	47.9193826385526	48.1685135021053	43.1504116959211	46.9754729796053	43.0089557326316	51.404896354079	284.946029	51.8014090644737	64.6308589330263	51.5371041468421	42.63406898	586.46147895	46.3636979615789	47.9051287247368	44.5490285417105	45.4691580251316	45.6984718023684	47.0029784196053	45.1797834071053	50.8125089217105	41.70837194
ABCC9	70.103279475	61.5984491765789	61.1879276638158	56.0172000656579	62.4768199182895	78.9516295428947	63.5881447353947	54.6047077303947	60.184610495921	102.218479536842	68.915499648421	71.7814014619737	65.9010345732895	59.0655449632895	64.2961528105263	55.4984677403947	63.3919412332895	59.1719007980263	53.1662595431579	53.3058694459211	55.9301705918421	75.3630815211842	58.3886963975	53.3765624914474	79.6088003398684	61.3503131803947	68.915499648421	56.9581015347368	65.5736411121053	59.5578500063158	103.791305281053	72.3043831177632	60.175330445	63.5807328306579	53.5271934368421	61.0004196226316	63.4280525031579	65.2350077756579	64.9912385077632	80.0759012993421	68.1501183551316	57.0645658713158	53.6368924667105	72.89638948	96.2031389110526	66.5133442632895	62.4101617651316	71.3532432510526	106.566163342105
ABCD1	568.11560945	410.863374102632	286.429220477632	284.536760543421	232.892123588158	139.668335044737	328.603032431579	372.064770146053	594.452335189474	215.533317740789	175.149338647368	133.345914198684	328.497680443421	243.735226596053	362.868121506579	708.981068571053	186.054557090789	188.324053143421	781.577424103947	404.361662207895	139.188831205263	131.261971831579	158.508087146053	157.045483351316	246.896976832895	386.075860142105	122.942705926316	189.03248305	161.000050956579	313.525275977632	142.207803957895	450.579069817105	295.982049618421	226.120030893421	234.055328044737	441.903033602632	277.664252709211	183.204033917105	106.51410925	93.2169056244737	284.206075706579	401.344471171053	370.635960956579	127.883383418421	120.948646907895	97.3934620353947	94.5621816528947	130.936871440789	86.9060532863158
ABCD2	50.0055746667105	52.1824315107895	50.511457176579	45.8496141213158	52.26051826	49.4445206940789	49.1735013255263	43.4853226790789	51.7604733877632	51.9274838497368	46.9954557496053	61.2316327234211	50.5148867688158	53.3262827434211	51.2138954697368	48.6728437272368	59.0803211407895	43.9040753885526	47.2241483909211	51.7389504273684	53.1757809955263	55.1900943197368	47.7006357193421	54.3794555214474	56.6225364480263	46.5223516681579	46.0186224686842	48.8125776822368	44.3695387714474	53.9159659385526	45.2082268934211	57.0802218671053	50.1508240747368	49.9017801898684	46.7303371455263	54.6629755777632	55.9130556194737	49.2830295040789	51.5056554752632	50.8198142765789	55.7019389259211	52.3589134506579	52.8413210685526	46.3715744980263	41.8415211619737	53.2755753476316	49.8464297688158	54.8587215123684	49.1325723857895
ABCD3	127.278140001316	267.356361476316	173.563570655263	115.074612559211	206.127443869737	197.658534821053	159.085774834211	173.652953597368	177.410281073684	192.271590546053	228.671748597368	134.362976403947	168.759511371053	278.146344335526	167.596812505263	206.793263551316	151.484544885526	212.263192011842	177.923122560526	238.898712752632	204.687787980263	180.597957823684	164.695479963158	140.650134997368	131.468406957895	250.036629059211	256.957695089474	305.467656077632	230.366958196053	227.045482721053	192.793748052632	208.323591986842	314.704567536842	165.148127522368	167.528441453289	271.665810786842	164.183946365789	160.547878523684	260.512196396053	263.619201525	158.193609709211	198.712116014474	352.866366048684	174.515576010526	188.017703776316	299.219315773684	434.995606761842	143.0916161	186.106410453947
ABCD4	73.4490817886842	67.9741074151316	84.8926136857895	63.8034985057895	62.6361124525	74.2401455856579	83.3282829155263	58.5573973725	60.8296214715789	69.7560523565789	80.9802583677632	69.3426432788158	60.5342491719737	57.5438863414474	56.0479494538158	52.7498617101316	72.9628296048684	66.2026900898684	94.4058566156579	76.2124730272368	104.852251602632	83.5624368664474	101.327976484342	84.2189242793421	73.1248943739474	93.6118121661842	75.2177998181579	85.2408320201316	85.9542597889474	72.1696307281579	75.0523796534211	82.6965278092105	97.1043790927632	57.5845870994737	59.046457445921	63.0162409144737	57.9048686488158	65.2067878371053	59.2144006884211	60.2826873903947	61.9089494371053	52.7089462692105	58.6425779748684	59.6188646146053	66.589728291579	57.9303222205263	64.2037598122368	66.1181454917105	61.1583838442105
ABCE1	733.824718903947	440.677567106579	434.445062264474	475.029455373684	455.588287517105	680.369263573684	642.204337210526	633.22699415	773.871486993421	458.867431068421	658.625230982895	767.418809438158	1066.02287201316	1186.78884030263	577.186659176316	1126.87449775	504.045582332895	644.911266560526	873.537000244737	607.975295994737	931.304976555263	646.034630231579	739.215316952632	642.878160347368	535.189645463158	566.432261693421	474.271729173684	526.480328546053	708.729167442105	1032.96704363158	534.292801353947	674.806442413158	871.891577472368	818.47743831579	536.232713798684	1073.77966913158	685.417988780263	890.579117218421	1143.97739256579	619.119501843421	530.958751943421	1387.08138856579	1016.00871119737	754.132964351316	600.768970482895	608.999796339474	1099.54590348684	605.514724805263	568.517325897368
ABCF1	4689.56485669737	1114.95955867105	2295.18970043421	3211.84217747368	2108.09045636842	1599.68324475	2568.45266319737	1753.18593353947	2840.16285686842	2270.84745551316	3979.92833380263	2724.50497607895	3539.14999544737	2203.70008686842	3925.44584825	1964.61987989474	2146.71493222368	3033.26711330263	3122.41064455263	2671.24944797368	2523.76057473684	2019.64840075	3513.95547336842	2677.49000397368	1572.36398415789	1838.85053176316	2234.42107876316	2969.81011910526	1820.056732	3460.11479875	1926.39878632895	2216.84146222368	2658.54271319737	2169.51655563158	2696.57565794737	2840.16285686842	2617.67436825	2951.35292747368	2139.72756642105	2211.05219173684	2276.80755735526	3542.74694522368	2470.47503328947	2067.91876913158	2090.46923685526	2108.09045636842	2823.70012086842	2150.77678788158	1774.07093025
ABCF2	243.322862888158	248.597474956579	260.148557819737	319.938538242105	279.986242503947	341.351109885526	229.865807217105	436.057066096053	471.741087336842	322.284586334211	134.569008472368	196.364284182895	247.965547994737	478.533218792105	304.453043806579	363.197344434211	190.771543461842	246.896976832895	342.851362975	701.37424514079	369.971918678947	206.404681284211	337.521945263158	281.575337739474	232.004009943421	237.769386215789	219.810424768421	329.977030136842	189.351532003947	290.270852132895	247.467137969737	306.539650803947	550.996893801316	200.171594426316	161.850199343421	606.529857876316	243.043459647368	325.477638082895	312.626024098684	236.894700638158	235.880018865789	186.614496363158	424.428499956579	278.849149518421	179.694021594737	425.472942956579	627.662905146053	252.213354042105	240.191026248684
ABCF3	202.126699893421	216.959231510526	164.778798398684	194.913230140789	135.118437619737	106.407902085526	134.191299286842	193.710555542105	163.511082372368	120.141262121053	137.952325407895	147.454984973684	204.227217269737	188.837203946053	207.294046423684	211.411500438158	277.821633522368	141.574657917105	122.284603089474	122.312006976316	199.421718468421	100.497660139737	93.5088603094737	186.265091076316	121.826837590789	183.106625456579	72.0510451975	101.083202882237	115.978813144737	310.015681432895	99.0910769314474	176.319640318421	179.410125453947	102.401111833421	88.5016320893421	129.766668893421	103.907492734342	145.588675501316	113.725589818421	97.8426312306579	96.9602574560526	133.855638540789	174.377861296053	124.158609323684	127.785274642105	112.193465061842	128.043819436842	97.4748965632895	111.296620084211
ABCG1	176.988463773684	387.251794626316	203.183668414474	108.36204925	329.577565053947	128.725255398684	151.847819980263	123.019777165789	270.329332193421	219.312799663158	442.178753043421	142.656130044737	312.892588840789	170.233640760526	182.382357765789	278.602522934211	207.577671889474	204.508600446053	176.319640318421	385.608661951316	273.079108368421	245.992967428947	379.779606501316	1475.12460725	385.848263930263	344.792400259211	439.480780311842	486.713359902632	523.501144163158	186.515717973684	215.592870959211	287.489262032895	216.660455810526	228.294543796053	241.339903209211	154.318451	181.991289209211	127.027557734211	128.275276743421	285.273493818421	177.273951096053	140.8658156	238.306777271053	282.77604605	210.302985653947	241.339903209211	197.914706786842	186.212771576316	199.203650602632
ABCG2	49.9690680814474	48.6418379542105	48.7723732707895	50.0226214173684	55.9865108381579	50.4778931389474	49.6451335369737	94.3860758917105	44.4998275572368	55.8072628023684	57.4745193892105	49.0442097938158	41.2619295632895	38.4176108713158	44.9813910985526	40.6685332376316	42.3056550048684	62.9161944038158	70.7740873105263	40.6449501632895	47.2280423792105	54.1168380128947	69.3337200386842	49.5016524077632	64.5327914377632	72.6957303465789	87.4535550193421	36.7846181648684	60.0013691743421	48.5288358480263	60.8866498257895	51.7398313765789	57.1817765431579	48.6064651832895	63.76675875	44.0943363453947	75.9279154565789	59.135923205	94.3678549632895	60.9156821619737	55.0920349875	43.7155794590789	58.5720797736842	94.7022700710526	56.9778043322368	64.9232239485526	53.6408434969737	61.9660401182895	56.478512201579
ABCG4	59.8977704267105	63.4880013693421	56.3364439896053	54.3055802435526	63.5327909581579	65.8626716490789	56.8397043186842	63.0107014086842	49.3357693531579	50.6124973286842	50.3514507456579	61.9714373763158	50.1092523691447	51.2800360921053	58.5019929043421	45.2340906761842	52.1824315107895	52.8030984592105	80.6318507946053	47.4199454872368	46.8810148368421	68.7220486843421	52.3443607171053	48.2471744051316	75.4243869623684	57.5034419931579	55.8380805086842	60.1140063580263	45.6380511327632	58.5394226630263	79.6088003398684	70.4981089105263	56.1208165252632	53.8428590638158	56.9056169463158	48.5545214925	56.8597784043421	57.6620465496053	59.0271185686842	63.4339137305263	57.6349413914474	53.5505865230263	58.5088682539474	56.8629297288158	62.6752314802632	68.2443187223684	47.8833979805263	59.2895429877632	74.6372079778947
ABCG5	70.5673354493421	73.2376134084211	80.5003710930263	72.5774350998684	70.8921361752632	75.7163459865789	69.5578924471053	80.9802583677632	80.4559424932895	96.4625184125	95.230590815	86.2777417335526	91.2997061281579	101.936304065395	68.7564910734211	75.5593322605263	78.8804269363158	81.5842239902632	68.4969983906579	61.4674902648684	99.8213187725	70.3110430767105	66.0328696213158	74.2171253828947	59.1485960161842	102.401111833421	57.1050635076316	65.3383278418421	79.1370743880263	60.5736150351316	82.6658006561842	77.0958456335526	65.6834343052632	68.452990215	75.4476729889474	126.209979685526	73.350320175	90.0235118073684	73.9458603975	63.3545381164474	67.8681468505263	63.6315356367105	334.485004452632	65.725265293421	80.9247259063158	91.8880721421053	101.286865719079	67.6090996982895	116.121048760526
ABCG8	50.5612328752632	41.4313373307895	60.7172798839474	52.9811383727632	62.6300035448684	54.7935145492105	50.4667574903947	41.2912519164474	54.3496913506579	54.2351580052632	47.1462726168421	52.8903650544737	51.8572830646053	55.0288610067105	50.3599005236842	53.8408729296053	44.9239077243421	50.0399056477632	46.0815356068421	49.9494764544737	51.2663204769079	57.0083870167105	58.7258194807895	45.1400878475	47.6849646364474	72.7578179976316	90.0415925956579	45.8286398217105	45.4424552231579	48.4192690159211	53.4713161065789	53.6533519455263	57.0893552197368	52.7258894761842	68.6610159132895	46.8730113076316	46.9823013755263	54.2485850314474	52.3772863915789	45.7568406480263	55.1424081273684	46.3652491853947	410.596705072368	44.3410141427632	52.1607763175	39.9806275760526	48.4247965844737	46.3586119389474	100.332672095
ABHD1	68.3073914655263	51.3842108553947	60.0051147577632	79.3000707575	42.6055666871053	56.8515334960526	43.3008926442105	50.9154056972368	57.0737935803947	55.5764645922368	46.1556891980263	62.9761778107895	60.4118012	54.1228355653947	37.5709130103947	61.5984491765789	42.6713292026316	45.9369063897368	38.4082158492105	129.360806715789	49.2384022592105	54.5431518855263	74.9330081075	42.2051487031579	48.1244766838158	54.8251598010526	55.0388486052632	45.3342795810526	55.8514767476316	48.8087240968421	53.0488899282895	45.8792008382895	42.1585558068421	59.3240682096053	64.4721779797368	66.344597155	53.7228618925	47.6169073506579	42.4129081414474	69.8852222043421	56.0119170598684	47.5680337182895	48.5713082007895	54.1623591403947	54.0796562832895	41.2767240702632	50.1508240747368	52.0014212507895	56.2732263525
ABHD10	394.383275613158	278.602522934211	210.891775711842	246.339173796053	209.6755583	277.900938717105	178.510954560526	133.049244064474	312.720269546053	242.492744159211	233.342113756579	302.252312602632	309.498018440789	330.760245014474	183.849401193421	258.485914225	324.733432371053	247.678066981579	141.796012086842	170.506057332895	198.875503576316	167.287126011842	108.621281036842	186.661080794737	122.312006976316	167.778849668421	135.493056092105	331.339512506579	206.185656488158	195.829361563158	199.470258389474	142.656130044737	225.132760782895	234.570284598684	235.538813188158	388.519836463158	159.608627230263	226.120030893421	237.834526843421	309.676201378947	214.062837988158	237.428279464474	374.131349146053	197.075169011842	217.500525417105	199.683946535526	277.506792522368	174.773246072368	201.696079777632
ABHD11	188.579068331579	194.111006532895	158.758432878947	225.321813317105	146.844698723684	180.224136061842	279.154632268421	414.868922678947	120.917582843421	62.3053076617105	54.1623591403947	70.3015153018421	127.055204434211	422.750563673684	118.114581842105	200.066165952632	55.9495048873684	100.308822334474	518.728977393421	1360.84638756579	251.596629330263	262.959786606579	825.570658513158	214.357546167105	451.570469206579	567.741961565789	502.570449405263	238.696148906579	298.712599884211	241.408996676316	239.781911982895	639.548540946053	1115.95212267105	116.716319282895	107.647681548684	213.883241903947	109.573459505263	197.712719244737	419.293637796053	112.878931339474	141.687434201316	82.1332241118421	304.542830602632	226.673834444737	140.088193660526	575.015203915789	623.617043772368	268.208040919737	166.235644598684
ABHD12	1560.59880823684	1175.65295447368	530.247711548684	1364.98123643421	742.405025656579	485.608392781579	788.863399938158	1215.21554761842	563.845478732895	513.394997767105	925.326676793421	611.892728027632	1573.99302565789	999.786180576316	1355.37223626316	841.451420393421	938.776858997368	1378.03422755263	806.629606226316	951.92624315	864.054227086842	546.750160217105	743.484064952632	650.582095281579	546.041689997368	1288.88547563158	867.092147655263	1270.42806415789	657.212411188158	571.107966148684	541.930973682895	613.107850563158	670.844365682895	596.530881592105	787.9934212	463.111142056579	693.282982335526	756.092524121053	663.313809709211	480.839142557895	324.349021423684	876.251393553947	991.180088915789	440.952516725	402.896084821053	624.250304142105	742.689692602632	457.004062569737	434.313670844737
ABHD12B	56.5259640860526	47.1552137267105	61.5668868227632	50.6757775880263	54.3332502192105	50.9706722044737	48.9847008685526	305.557758164474	54.8204080885526	57.3395616852632	53.8730941569737	57.8390225706579	54.3771052318421	57.5845870994737	51.0036476721053	48.7832661135526	60.9156821619737	51.0581767746053	66.2928949419737	357.191981452632	57.4249008138158	54.8009539165789	114.543067213158	55.8879435053947	118.087881101316	57.9081093510526	48.9252263056579	51.3313878994737	49.7861247365789	57.9227768143421	50.9818513960526	51.8120009481579	55.4023269125	55.0288610067105	216.959231510526	46.4195624201316	48.5987217426316	48.1257742442105	50.1347013669737	48.0284711452632	57.9117130797368	50.1793204422368	49.8104925955263	50.0729375596053	47.7345722415789	64.2961528105263	53.9094623956579	51.3842108553947	51.2898989019737
ABHD13	54.4230288355263	57.2702633488158	60.9304233105263	48.8994067577632	56.0653364428947	52.9616602717105	66.1885509984211	62.1316468871053	60.8253582957895	54.2689177672368	51.7307499284868	50.3971236080263	51.7299459376316	74.0622982669737	55.5847210271053	59.0765579455263	65.0461930131579	56.9808089759211	63.0049503030263	54.0926358778947	61.2765466960526	60.2826873903947	55.0170082957895	47.6686504565789	53.3765624914474	57.3753862543421	54.0613879830263	53.720553705	49.8379932589474	62.1099974465789	54.3076396996053	57.5191785238158	57.9754018726316	50.7114670865789	61.9985802276316	75.2431403896053	59.6982205171053	53.9670522843421	54.4230288355263	55.5064275260526	57.0232709739474	59.5736286713158	57.6742511646053	59.6606249435526	52.6000499477632	50.3790042868421	71.5470464039474	57.2014796267105	60.2704105918421
ABHD14A	320.30853663421	419.417817385526	432.881346323684	334.376941243421	605.514724805263	666.326458302632	239.299030155263	376.149116418421	313.877297128947	493.277458584211	235.950315048684	440.290623185526	420.168400834211	252.505533390789	261.150694160526	421.71754405	395.814994805263	333.672105456579	217.679661547368	179.597907471053	217.974904153947	243.388580215789	291.011586585526	153.718601068421	309.411855698684	232.070607335526	270.887154986842	209.785200198684	403.161503380263	157.416771038158	340.247828336842	173.970797976316	495.531456506579	273.783681692105	357.812341868421	181.706217280263	344.369413907895	307.990931910526	239.922737176316	500.513248417105	371.198034902632	273.537351109211	408.824740390789	329.977030136842	377.773106821053	236.213679248684	283.482398910526	266.895707832895	290.516177788158
ABHD14B	392.536199213158	724.855126105263	460.910124806579	281.087077121053	810.322032685526	327.076601556579	246.204304411842	581.767222013158	729.090884402632	523.674621902632	263.850929103947	428.416409456579	482.387356397368	291.425932140789	366.606603210526	717.365193969737	370.187880853947	327.819911030263	277.821633522368	157.252944425	193.452403030263	453.744222365789	340.841930744737	209.785200198684	345.498096485526	459.159613144737	618.071396830263	335.262903917105	261.431929096053	277.747032894737	273.863993838158	452.275742775	414.750354543421	438.788432065789	193.151221667105	363.197344434211	261.296198727632	251.731499996053	239.170273926316	293.450870789474	432.061761428947	358.028970713158	257.101016005263	328.798909230263	307.804804418421	206.016411152632	287.408740876316	191.238709196053	214.711463559211
ABHD2	134.671549269737	292.778964098684	93.7930500715789	284.122970540789	139.745707996053	127.469985797368	175.053606480263	96.7096475142105	163.044678497368	104.613165871447	97.5840703339474	247.817777115789	147.913781480263	164.226282584211	147.416911739474	160.171249980263	164.226282584211	118.199843735526	367.574610636842	185.351989092105	202.907395547368	177.972198535526	84.29676422	150.548327436842	170.775204497368	167.241521756579	177.456270984211	157.815412885526	105.259212846053	138.406527977632	107.981787626316	522.981154093421	122.499917088158	105.791966681579	154.566414209211	270.170821747368	143.397063463158	128.786240382895	164.100314661842	138.195686843421	115.729461626316	138.548381256579	204.394482598684	136.704892715789	107.223324193421	329.977030136842	138.022234734211	146.773045106579	134.056434797368
ABHD3	365.409534935526	415.375594130263	152.902650397368	245.919585143421	210.302985653947	277.506792522368	285.356634435526	216.959231510526	342.429708744737	355.720528851316	413.12256879079	185.602177909211	380.677996407895	192.223440261842	454.729887538158	190.289862076316	188.120717734211	362.981112317105	267.427687975	422.878742338158	298.456716917105	250.178481822368	191.811534975	338.447289302632	366.395938828947	255.328543696053	738.167071957895	737.893231471053	434.184159664474	269.265666865789	482.086921182895	362.2167548	443.268976384211	232.520474026316	323.116468667105	267.818965292105	297.760791169737	382.588660928947	436.593637501316	286.592784173684	156.838406963158	232.268965965789	222.397852867105	748.110241623684	257.244803082895	484.545978351316	499.211584325	370.406840182895	393.472711456579
ABHD4	234.055328044737	226.429579628947	227.799981210526	209.218788213158	242.6340258	162.152711692105	266.443838577632	111.453367494737	116.495436017105	201.529818927632	183.204033917105	238.306777271053	541.749320186842	270.803958367105	224.686855165789	162.829373180263	294.776088559211	275.017325128947	272.910562985526	164.739249102632	205.078972578947	150.625786569737	113.700439267105	225.565720786842	186.359691171053	235.472771196053	170.233640760526	293.855092314474	153.759624273684	141.902692782895	208.930109214474	140.542245718421	158.110399625	135.953225446053	148.370211325	147.655764386842	198.768890603947	160.798670388158	125.463339588158	126.304122939474	151.321585471053	244.963196898684	101.083202882237	108.310065367105	158.798376672368	149.456846897368	85.7723714805263	121.279939188158	169.422988985526
ABHD5	88.2163790226316	111.925869956579	125.463339588158	257.6760755	119.312811790789	152.298508636842	89.4285381272368	135.355163586842	262.083988111842	148.846788803947	163.133019364474	184.798066538158	57.3785300013158	189.243338268421	207.577671889474	155.861603642105	131.228614772368	118.320209992105	124.719494613158	48.6001181048684	148.526733478947	148.370211325	104.613165871447	85.3152068964474	162.650505518421	127.183470401316	227.045482721053	199.960472744737	118.438067036842	168.715700807895	137.6157427	183.500896185526	136.844728842105	105.525295213158	198.443763809211	141.796012086842	136.288500022368	127.278140001316	167.901831631579	115.246384955263	104.359047792105	293.934070475	221.191905810526	104.262454513026	136.151957756579	219.992410832895	218.218465648684	140.226395030263	209.448126647368
ABHD6	267.894259727632	217.917915360526	207.750096844737	225.687551640789	173.518717701316	180.175455063158	191.292641097368	253.986652181579	201.750750321053	204.687787980263	143.852716831579	188.837203946053	208.766403134211	225.261532114474	181.597619418421	246.272962032895	167.287126011842	138.265871077632	135.917378642105	189.401844186842	162.235702236842	161.464551027632	166.282519148684	137.224117298684	106.305709027632	156.635985855263	251.803787210526	177.322531206579	203.721050178947	136.253179789474	148.293570413158	153.675706055263	133.991092172368	185.860035051316	235.598934627632	141.725988082895	148.768969284211	147.416911739474	178.652044846053	211.471149935526	145.93188655	132.503774138158	269.427536298684	159.854310201316	155.141462398684	165.977591939474	136.151957756579	127.088698564474	152.784327678947
ABHD7	83.4202706947368	66.2175551107895	57.8683285364474	51.6464675914474	73.0313055244737	60.8568320426316	65.6759978689474	60.6190753036842	131.300211635526	100.565532450526	59.3397967540789	88.6397075453947	49.4513638997368	125.463339588158	121.705956344737	177.590758218421	55.1582062169737	63.6128881061842	84.2807324478947	53.8289856271053	44.1485665072368	77.4471305405263	46.8330122951316	72.9628296048684	81.9717568922368	40.0242383694737	68.023981315921	43.2575237875	54.5815213094737	56.0561686938158	52.3458859993421	46.0429422861842	68.1422148639474	128.853213552632	56.4566465257895	149.456846897368	58.0666302853947	67.0448555648684	75.122455085921	160.547878523684	76.9098817615789	106.463607821053	76.9827546760526	144.202449894737	62.8259984164474	82.6069196442105	87.1621724571053	86.6452769430263	89.8472745653947
ABHD8	512.601076785526	272.524240817105	371.299960626316	569.631465735526	559.025442744737	344.485530443421	241.408996676316	299.556258373684	385.730554398684	617.853071365789	1539.14908077632	440.017065898684	308.792085043421	214.124180390789	742.955760705263	720.764408264474	599.186037067105	280.616584225	586.656528161842	476.724949372368	211.176928748684	375.699586705263	351.531984971053	591.455847647368	506.638439001316	292.261409611842	291.763475559211	681.341453518421	489.810495078947	544.600464609211	616.771558472368	206.844749951316	348.091342380263	406.587609677632	459.307415472368	170.732638571053	440.017065898684	313.067485725	218.278528978947	420.717551593421	371.846016269737	351.323737869737	342.737365628947	327.915927452632	396.636194811842	262.527146536842	558.474808105263	356.661639634211	426.625804939474
ABHD9	54.273613220921	59.4206043165789	54.3955950815789	41.9327745651316	59.8708620165789	288.478170690789	82.0720045972368	57.5438863414474	93.0809238735526	69.8584159077632	250.596221314474	77.0210247421053	161.714610038158	73.7094642652632	86.4170385236842	232.196330872368	44.916849175	90.0415925956579	182.908684478947	76.0909610736842	56.5313510369737	54.6513228702632	99.0910769314474	57.2249500517105	643.332161936842	53.8428590638158	46.5277791477632	88.2012996326316	45.1345041977632	46.0442031976316	52.5336114493421	240.800740418421	89.7167230189474	58.1303754221053	57.4714836278947	217.917915360526	50.3917844207895	59.7660182253947	58.6720168178947	349.339069832895	52.8013884914474	54.7250021896053	60.6322985618421	71.9146989365789	74.7110234601316	63.9880230436842	58.8247407269737	92.3702711036842	58.5939513867105
ABI1	257.101016005263	472.781075467105	463.962664478947	252.213354042105	320.393915886842	355.405793132895	357.716006207895	277.985100036842	340.640169611842	485.908299313158	291.763475559211	311.166802389474	720.251656580263	1070.62398731579	465.109105485526	276.642765836842	319.938538242105	181.706217280263	302.252312602632	545.292825311842	181.014045228947	185.704650267105	222.277877386842	218.394251127632	243.874931314474	260.933821561842	252.99898445	298.111159288158	266.968809564474	174.154942489474	189.763810265789	431.535498905263	234.95724485	554.502558438158	371.520291497368	423.264328435526	567.190353926316	580.416843002632	601.584459034211	479.151139972368	372.391207444737	504.045582332895	507.608435111842	549.57165980921	365.847663280263	494.372765857895	522.981154093421	546.395574673684	403.404927022368
ABI2	229.179846384211	185.203241401316	123.755419551316	269.733766565789	245.299477789474	189.665486385526	196.309854531579	199.525268155263	706.530093668421	250.102972119737	270.562960643421	252.280616884211	465.981866228947	471.599989556579	316.055062694737	363.300147389474	281.741570210526	225.989607392105	304.201115934211	292.592988323684	229.306949689474	218.161582714474	163.969630571053	336.055310535526	179.128980852632	167.734732840789	117.678585588158	277.664252709211	197.490230019737	185.400750038158	232.070607335526	240.661637307895	188.631627984211	190.241733490789	374.922524663158	341.035189521053	224.564325440789	227.73867185	269.81367155	259.561448769737	227.617961264474	479.762507771053	348.303428431579	175.5663995	232.330521540789	247.184208732895	382.479430148684	238.169959359211	276.951292364474
ABI3	105.111146989474	156.878275897368	179.694021594737	173.386643648684	147.224663755263	146.388101647368	100.634240687237	122.715767459211	72.8100059226316	121.735655384211	144.535362581579	193.300716411842	116.437866178947	101.426421762895	190.241733490789	133.751320561842	217.917915360526	130.494726765789	84.9418686701316	71.9039349653947	146.044483607895	131.834499234211	106.538985826316	115.839081411842	122.899966140789	121.160203852632	90.6508939569737	197.490230019737	339.443016331579	76.9098817615789	82.6361476356579	62.9218988430263	111.872942128947	202.801008176316	160.589718672368	143.852716831579	307.348635190789	152.131488794737	216.136895773684	221.613364121053	324.067193825	123.815465403947	171.314008388158	206.949386714474	286.429220477632	196.965195532895	120.141262121053	298.025468271053	174.333463103947
ABI3BP	204.568588719737	1222.73734963158	528.701123178947	228.932507793421	747.285994573684	1263.23170972368	132.918213790789	132.229637803947	70.8339914590789	1425.63503013158	303.217675630263	435.263532625	54.3353032617105	67.3859725159211	110.146139323684	61.6733822144737	734.394086077632	371.631913402632	122.651791092105	46.6252769990789	59.2021194463158	247.817777115789	289.615015393421	131.569632951316	547.450137238158	299.556258373684	132.639401317105	202.907395547368	1007.43569963026	562.746505230263	302.075152501316	74.4479044717105	99.4727765121053	1375.3442465	361.553964301316	100.516990732895	1117.9815975	434.862875519737	488.290131306579	801.431971423684	1233.201152	104.965310302632	213.054149786842	1457.25950117105	1485.92364715789	232.580545601316	74.9584359448684	725.364418178947	817.258874132895
ABL1	1899.57299651316	1398.96214834211	1926.39878632895	1983.16979107895	2249.37727739474	1719.35122182895	1734.73184368421	1658.39390297368	709.457389681579	2878.70701676316	1808.10427792105	1995.68184523684	1785.57392038158	1327.09474001316	2403.47993014474	1757.31657815789	2304.64467273684	1427.8359245	2036.65939530263	1216.37300864474	1108.77078319737	2059.85748671053	2298.37682251316	2415.61001256579	2629.89359303947	2256.98030142105	1496.87996773684	1018.91874067368	1374.65820228947	1759.35097868421	2049.44299113158	2113.71189042105	1787.73748457895	1288.21839459211	1612.21533693421	1189.47176590789	1412.58112101316	1571.53230772368	1545.63239546053	1454.92622363158	1877.99783692105	903.577786203947	969.661231260526	1389.84501111842	1989.39315892105	1097.14620192105	716.342122244737	1380.86918128947	1819.01140276316
ABL2	64.3483333088158	63.9626352532895	68.2443187223684	74.3097831736842	67.0152282447368	63.2157447867105	70.8141362590789	69.5006951728947	86.2936661873684	59.7660182253947	76.1390096643421	64.1316749011842	87.8106177056579	86.0717016469737	124.330071134211	76.1887140755263	80.5163279414474	69.5006951728947	82.5082526828947	58.3969096117105	77.6055872517105	59.8572165502632	82.5372519286842	68.0664086306579	74.2171253828947	57.7060490169737	62.8424915378947	76.4280123744737	59.1637892122368	77.0579093877632	65.1790178514474	120.821669847368	57.2308942646053	58.4740722788158	60.8765576631579	69.5372752615789	65.3929374942105	79.1504101777632	86.2936661873684	60.0788689348684	57.9582756034211	64.0511558938158	70.1517890225	59.4869062905263	79.2700925946053	101.147894972632	67.7858089156579	102.004533870526	87.1465601555263
ABLIM1	3014.33523318421	10732.2503202632	9026.30332592105	4617.89696660526	3751.95809594737	5009.06640192105	4695.89469078947	3864.49239897368	1814.69951214474	2988.00829823684	2898.41718265789	3349.18663775	4293.90991423684	2570.52095806579	3149.58749853947	2488.82332577632	3089.71741096053	6207.6809196579	3301.96949625	998.952834451316	4368.78176796053	2468.64329646053	2146.71493222368	1120.89271911842	3003.64815171053	2285.69984657895	3727.43707576316	4288.89272846053	1914.75384668421	3470.84392998684	2990.54117707895	5270.95324044737	2784.83139032895	3843.00974584211	1846.65623526316	5016.12439325	2809.89648719737	2888.41381180263	1275.97988738158	2410.34080027632	2518.24587209211	1503.20500689474	3044.54765582895	3956.63910230263	2605.88147011842	1852.32877807895	1257.92282159211	2324.05234034211	1587.57938202632
ABLIM2	141.383922940789	415.747492028947	1010.24409877368	383.425500403947	117.916722522368	239.587518906579	675.827118661842	125.333340942105	286.996291669737	139.045298163158	362.423172115789	220.942711018421	1087.70371211842	342.035891369737	289.144278461842	581.965867365789	191.655101378947	543.017343547368	522.154536565789	573.052450597368	116.829738647368	221.848094489474	107.170395372368	266.671536430263	370.073573543421	294.098746757895	447.503361828947	250.178481822368	164.226282584211	376.149116418421	300.858592122368	538.748851585526	558.101716592105	447.658867538158	169.113530213158	451.570469206579	154.086223311842	278.379032715789	311.804835907895	227.799981210526	399.756733377632	69.4170440598684	413.364967747368	231.749245372368	275.096750390789	255.685777713158	154.404799660526	254.621263514474	257.244803082895
ABLIM3	81.6289677393421	188.272589303947	98.4738563714474	86.7864963034211	96.6451938596053	152.784327678947	66.1350251380263	66.2100362402632	42.9779739236842	107.599452726316	119.219235939474	208.714676343421	82.8632863731579	67.9982304271053	103.198631825789	69.1158889502632	97.5840703339474	109.063027842105	94.5621816528947	124.491799093421	61.6540192810526	117.678585588158	42.6001303851316	82.9250556563158	96.6249738526316	106.378799160526	81.3225746380263	70.9623340713158	108.033563538158	125.687600817105	132.738218513158	65.7760589651316	65.4733585253947	90.5581036182895	128.943632209211	66.9899897582895	80.4731823588158	66.4229792235526	92.885868424079	102.218479536842	84.7141851221053	57.7327883363158	69.2240730518421	188.166986752632	132.572127155263	169.377409813158	65.5594066076316	91.9064764632895	115.810521825
ABO	41.5921558336842	51.2688298421053	54.4005729234211	49.51601262	57.4417873567105	52.9811383727632	59.8170790402632	64.2902854555263	48.3280951969737	53.5573847832895	48.7199709622368	49.2911170617105	53.2693651423684	49.2108634680263	55.8380805086842	62.5155505094737	46.1285297280263	46.5223516681579	48.5898758823684	58.2598421582895	63.5081521647368	50.1706775143421	43.8063330110526	46.8925643093421	48.9292569236842	76.8826515997368	53.0059097139474	59.7071736382895	42.1803982822368	46.8239918097368	41.6936798223684	47.0477709031579	40.8463329619737	48.5146561518421	45.9705630703947	64.3547253275	59.8655084514474	47.6231202185526	41.5711510105263	51.5439418260526	52.1788000189474	54.782084300921	44.9827872402632	67.9328444260526	54.166783164079	51.9171611639474	47.4008383269737	47.7948981007895	44.2037300889474
ABP1	2713.74009392105	8456.61716042105	2275.28283730263	2279.85738909211	1790.84324153947	331.537212373684	627.662905146053	1257.32740471053	703.089316410526	374.131349146053	2647.82768557895	2639.67512580263	670.844365682895	1063.82041382895	701.852065911842	1670.54677436842	466.675925093421	391.819818202632	1250.17011493421	2199.40976343421	225.871908918421	664.030844180263	1393.31743992105	117.536866898684	981.939834430263	3550.07617794737	2600.10915123684	42.8420118068421	257.101016005263	806.310544555263	813.352885769737	326.236865410526	2208.15301632895	773.603085468421	1637.91324796053	1077.42324198684	722.822579701316	1605.97361978947	1249.58149339474	2117.78425443421	1087.22799125	1103.33810310526	187.766061894737	1364.98123643421	400.262181452632	966.083237323684	1719.35122182895	1536.77896965789	434.724641289474
ABR	2345.88615648684	2910.79306231579	1557.33893214474	2273.79003564474	2930.74932432895	1688.88318284211	7262.61628807895	3167.58341068421	973.183010865789	1945.34203085526	1285.11150868421	2193.48301332895	1524.11075427632	2244.68652006579	1954.81114606579	1184.53474994737	2782.60235989474	1789.80190625	1608.63071919737	1438.87356261842	1066.49895996053	2032.56573284211	1871.37751680263	1724.57925597368	1629.59785392105	2264.74959842105	1681.14615275	1674.36067721053	1373.96142442105	983.924417932895	1917.04066151316	2094.46932378947	1915.87227876316	1697.42321289474	1519.28759718421	1506.45927685526	2310.93720097368	1993.09476725	2319.17993151316	2079.83638952632	2726.56892925	2053.31124801316	1053.59696336842	1873.58951625	1841.09876007895	1922.88576928947	1401.80341053947	2209.62782332895	1769.93156746053
ABRA	48.7411624965789	41.6428797755263	49.8534523421053	45.0086633646053	43.120178955	43.4748033878947	45.3548911031579	40.2530331759211	53.7693613671053	42.8184772002632	46.2843046432895	50.5297107343421	46.9767816734211	48.7693686313158	46.170626935921	41.5021212436842	49.8755217953947	40.8297017619737	44.2840162975	43.0220108218421	43.6795156661842	40.6835043515789	43.4853226790789	38.8466290306579	40.1170056147368	43.5504669297368	48.9343610421053	48.9488571025	46.2367516589474	48.6881587389474	47.2445838973684	42.7773756634211	45.9807419476316	44.6958972711842	43.0750653086842	49.4962314272368	46.1801594589474	51.4526583907895	48.1333068448684	52.3536298610526	48.2574083964474	42.2877848440789	44.2471586403947	43.9617519896053	52.118092171579	51.8490627628947	45.6344584964474	47.1610672855263	44.8645931614474
ABT1	76.2879556238158	69.0612250964474	59.6076034844737	65.9379795539474	69.2060574410526	71.2439182688158	97.0473074373684	89.8472745653947	64.9300144798684	97.4544086339474	74.0273335342105	72.9182071618421	56.6844788073684	90.9413012640789	75.4613947348684	84.6045495965789	65.1790178514474	84.042096335	70.9623340713158	64.7238220589474	97.9992153042105	70.3279068325	76.643298661579	78.2685852085526	55.2352683618421	61.7895276315789	76.6575151461842	103.075015785921	81.8674850925	92.6271020810526	69.9622373311842	70.3193927406579	94.7644225622368	84.9915508921053	104.022458448026	152.784327678947	78.9907900097368	103.460167947105	93.8979445618421	111.740262630263	96.6249738526316	99.8634187297368	119.578195211842	93.0809238735526	88.6569804844737	125.333340942105	156.838406963158	95.0289760996053	105.548901526316
ABTB1	365.292383760526	726.411486315789	509.569230610526	574.030843852632	375.148274010526	301.806466797368	278.146344335526	277.34239055	162.235702236842	496.961084842105	656.081112757895	587.480210618421	464.405362181579	260.584977843421	327.345859228947	377.113563352632	623.617043772368	348.728655813158	248.248366901316	345.201211790789	142.878202539474	540.149675971053	193.505673747368	240.055393863158	464.680799530263	496.494899281579	292.866812002632	193.151221667105	338.242539636842	751.141995060526	464.547487073684	432.484309614474	172.796151489474	762.679546481579	717.637098169737	462.237457864474	594.057259969737	594.873222239474	473.064596021053	361.114226302632	668.437497290789	198.443763809211	391.819818202632	627.890666073684	420.565055392105	440.419461906579	154.23957465	684.454458165789	393.006464969737
ABTB2	80.3324646193421	170.106461422368	97.5404347935526	78.1893029202632	120.233494818421	112.355249573684	67.35585503	265.206805792105	143.0916161	109.392678002632	61.4178570922368	93.8169031832895	91.4327889660526	123.078892738158	93.1010029125	108.409531361842	71.1206562310526	64.4791420631579	212.315902740789	86.8027679868421	66.7810619006579	100.815902801842	50.5969493684211	115.276675997368	117.916722522368	150.075946271053	98.0664897613158	89.3514331343421	59.9886681825	128.757112492105	109.990693265789	136.566100857895	155.227948567105	63.1677083776316	59.2895429877632	75.7163459865789	89.6437617910526	130.528532719737	103.028922863553	59.6689108940789	70.4507764397368	99.1764341610526	139.409653075	86.0874577986842	68.2885527022368	146.809107893421	128.757112492105	59.4483628803947	69.0902611139474
ACAA1	954.252593755263	884.619185105263	503.063215063158	1331.66337167105	594.662490531579	450.318320489474	600.188822773684	554.847680663158	1068.34815831579	709.457389681579	299.727720765789	522.154536565789	546.041689997368	1106.72095298684	938.776858997368	1038.17862480263	501.939934886842	363.418873569737	654.466065244737	1071.52151538158	682.070713960526	592.078455035526	407.329306196053	334.271686190789	537.461466384211	731.400767826316	1026.52932553421	518.38441031579	363.300147389474	439.480780311842	528.540148075	726.411486315789	575.40994725	353.079062985526	484.545978351316	307.710543578947	570.384015788158	525.790238640789	396.861129828947	547.450137238158	449.194195396053	953.881575001316	682.070713960526	489.960909277632	617.635720148684	849.763470710526	745.115994063158	407.329306196053	508.438470397368
ACAA2	623.397805036842	447.503361828947	441.226480671053	156.184804692105	504.984344689474	334.778603982895	376.258229280263	439.743315217105	551.513379076316	444.263616061842	448.358417752632	276.038648123684	199.147703868421	465.109105485526	277.664252709211	999.363026494737	189.875633289474	122.228727928947	164.567364901316	300.413940522368	56.4755797443421	191.603123444737	337.734234176316	74.6737941806579	146.153873159211	212.480814422368	280.544927410526	786.530383442105	160.876688021053	113.725589818421	160.343722980263	213.769677031579	342.143646075	565.896112528947	387.602894271053	1153.23545669737	469.456212615789	274.708114651316	426.106039185526	835.756230906579	573.052450597368	978.304721531579	346.826627526316	370.187880853947	587.877494338158	507.116486701316	1603.30135853947	356.351873556579	407.963123669737
ACACA	966.506341330263	734.394086077632	1019.75251464079	1322.68262742105	852.782238430263	1068.34815831579	864.054227086842	4944.84167275	3176.24793119737	1076.05699361842	1184.53474994737	869.133026507895	1032.07350352632	1133.86548271053	2371.51354589474	2279.85738909211	870.489781497368	914.333574664474	1109.74012694737	1323.97060081579	993.641511843421	820.651088155263	1410.40704435526	728.842751964474	631.673436082895	964.099952217105	673.383175601316	656.081112757895	471.118266740789	958.57305499079	1017.26618003158	643.7805741	664.030844180263	770.806839627632	732.482328913158	1933.32708280263	768.557273235526	1567.33796648684	677.009909755263	1678.18206077632	892.00488235	1084.41439764474	570.75971015921	1097.63585976316	698.847831936842	817.856237547368	1205.06578122368	764.95440485	728.842751964474
ACACB	1149.57374205263	770.806839627632	776.725073046053	1152.72166961842	742.689692602632	572.854540288158	622.754260769737	482.236270169737	277.181169085526	1355.37223626316	754.686696022368	1260.24482901316	428.037172648684	124.274557551316	236.276893223684	271.273341286842	736.2391239	698.126558703947	522.492550464474	349.339069832895	336.266758797368	670.351422630263	338.348614639474	155.022873947368	837.622015082895	908.939188701316	587.480210618421	145.860828197368	482.086921182895	746.471994046053	770.520464586842	175.522332956579	156.469214535526	1606.86159048684	660.959989844737	214.478354727632	694.278905031579	470.366977648684	366.282958088158	540.330754380263	1266.24746339474	239.513858092105	661.643169772368	594.264009290789	875.576550242105	221.974154331579	581.370153523684	758.57669335921	555.391647251316
ACAD10	159.854310201316	179.794912460526	100.286716617105	206.127443869737	192.481221060526	172.395790319737	293.450870789474	191.238709196053	357.403124193421	209.387981068421	291.263997639474	211.642708493421	238.634336811842	202.518705167105	173.876834111842	172.440401121053	188.017703776316	116.856884788158	93.2944243993421	341.351109885526	128.374097928947	107.751809313158	126.734684815789	186.106410453947	76.89626539	173.970797976316	155.743798656579	173.563570655263	81.8380711763158	81.9575238173684	108.261654298684	119.099409426316	234.700225544737	270.887154986842	187.212129015789	313.700098647368	188.069329106579	188.579068331579	137.293080944737	259.783106761842	223.327108578947	148.448544943421	170.555132057895	262.593928530263	205.626131713158	157.375359836842	273.783681692105	170.732638571053	141.200731225
ACAD11	646.519527936842	406.466251560526	360.3727858	450.448994878947	485.608392781579	380.900958521053	494.867246984211	491.424100867105	262.527146536842	518.555971746053	290.840798461842	461.506710877632	329.7818533	143.520273573684	269.104105789474	334.271686190789	709.983713173684	453.007515169737	205.078972578947	410.217237596053	337.933113426316	467.108660813158	282.056636551316	304.285613205263	551.345526142105	640.206183584211	343.753782381579	352.640857780263	473.676437582895	525.790238640789	489.810495078947	216.366379690789	205.73931855	489.180656160526	257.390673798684	288.400885372368	458.433040451316	425.472942956579	256.310289076316	256.381023113158	473.979499611842	261.296198727632	237.562776010526	515.874361396053	554.324978055263	288.978084977632	206.127443869737	398.304636547368	384.690043834211
ACAD8	666.086454222368	340.739647857895	222.093207661842	321.071430215789	323.581672422368	364.841460756579	285.273493818421	337.521945263158	366.395938828947	394.046616944737	260.717837828947	264.390467285526	343.057504002632	374.457868892105	256.889149951316	384.928946340789	299.467787453947	467.251029667105	280.922952851316	348.929774853947	533.955749084211	366.606603210526	372.064770146053	268.653426852632	494.372765857895	464.405362181579	563.089797976316	552.623546842105	460.045807265789	1237.33181221053	491.252116434211	351.731059223684	590.438331401316	302.954111202632	398.304636547368	318.538174935526	381.801838686842	329.680063630263	413.12256879079	486.872908181579	343.653393638158	274.251167936842	436.856744193421	463.111142056579	425.601488822368	391.579233938158	486.553732739474	368.004337498684	366.814972705263
ACAD9	633.22699415	831.423193898684	637.988803267105	807.844726584211	754.686696022368	801.142207365789	812.454548509211	723.804988052632	562.00038956579	890.579117218421	589.444026568421	1054.45991986842	1099.06271913158	849.450213592105	683.253212464474	920.91063674079	708.481200751316	871.181656897368	692.059027451316	770.520464586842	919.085494510526	666.784668743421	680.867478018421	941.846766431579	816.642388975	822.493905243421	747.004563689474	752.518754594737	851.752427898684	761.056504768421	921.281698472368	612.491721813158	1047.39093685526	584.692904846053	601.174941121053	1101.89791430263	595.695160717105	777.015939078947	694.769237171053	589.264314435526	825.570658513158	683.729310861842	705.287203196053	801.431971423684	576.792421563158	782.175262346053	861.720981161842	903.577786203947	661.889870569737
ACADL	48.1257742442105	46.4005855481579	43.0544371397368	46.617463808421	48.3687999513158	47.6333354588158	43.0850137225	42.7095311938158	48.1572468982895	49.0162125811842	55.843130854079	48.1471413415789	39.4170038847368	44.2897068357895	44.7761910611842	41.7737349519737	50.2925019722368	50.6252267240789	45.1163250688158	40.5631203557895	43.5881171726316	48.6026472342105	50.9937157435526	45.5215150881579	43.9731543507895	56.6936580442105	44.1194544414474	47.3510870160526	47.050514186579	47.7925063284211	48.66736716	46.3235024465789	44.9403399603947	61.2080034319737	51.6586291523684	44.7761910611842	57.9966892846053	45.9045308101316	45.3664889285526	45.1428555677632	54.4573290467105	55.1530728694737	45.3814704805263	49.7990651457895	44.5180294046053	41.1446001751316	45.4273295596053	45.8926092068421	49.8307951014474
ACADM	965.671014871053	1055.37856261842	1563.99229376316	816.642388975	1541.54355359211	885.293663332895	959.401823168421	1183.40659605263	1419.12557678947	2054.64560196053	3608.73694228947	1277.79262769737	978.701925940789	1058.861794	1420.51971631579	745.945869721053	883.161788480263	1108.23393264474	1023.92717340526	2178.04065018421	1461.08653173684	1333.55951382895	1092.92009214474	1050.50713161842	1300.10882446053	753.864240026316	1349.33932346053	705.287203196053	1585.86685838158	1441.98035206579	1330.38657559211	623.397805036842	1054.04425259211	1973.34096422368	2681.67071165789	1105.76713977632	1562.27754690789	865.749115678947	1444.25495321053	1770.95478231579	1607.71031169737	746.202459038158	1292.61551272368	1005.84936621316	1520.95107496053	1276.60142923684	3001.06912940789	1245.46549401316	2004.31701251316
ACADS	217.771836375658	392.419687581579	188.422491534211	244.819854206579	300.775061681579	222.890788169737	363.418873569737	177.176904809211	126.427816615789	251.304907127632	155.986174361842	260.790423738158	109.235055928947	237.769386215789	152.169039317105	234.700225544737	179.410125453947	175.053606480263	199.525268155263	164.145284392105	187.060248498684	275.962217138158	128.635815675	262.888313214474	217.013419382895	494.867246984211	435.396047905263	423.123176548684	150.225084107895	146.998952171053	230.426875113158	301.443671343421	446.658488435526	477.629614617105	301.806466797368	289.306867773684	251.803787210526	311.635056640789	173.924965034211	166.894049273684	589.64789303421	139.409653075	231.109254801316	323.305161244737	341.351109885526	174.012442280263	186.265091076316	223.142619431579	141.123596097368
ACADSB	60.6142717182895	58.6389999102632	80.7494675815789	63.1384746980263	81.3225746380263	92.0987249513158	65.310054118421	90.4483798923684	102.167686794737	65.0804764105263	78.2824834628947	58.6799489476316	51.8607804989474	67.7107159147368	75.6686056114474	65.2067878371053	61.0442275644737	64.4911760222368	56.8939802542105	116.178728206579	54.0905544578947	72.5882263236842	61.5771201955263	58.8566654717105	75.6084697925	57.2436157684211	68.2005864359211	95.4405967784211	78.1752629042105	91.0742454682895	110.175025696053	49.3808866735526	86.8897615663158	67.4729671844737	79.1370743880263	101.375802915	58.193638055	60.5476732847368	66.942260545	89.2959849296053	53.7519819594737	55.0688758234211	86.3632172015789	84.6670270896053	60.5105463576316	48.1372087706579	125.043785555263	57.5340775155263	73.9458603975
ACADVL	8077.16426502632	7953.22561456579	3391.25949978947	8559.36167469737	7774.66124431579	4938.02587788158	5956.38705296053	6804.74719830263	2584.32410607895	4566.10640418421	5440.96147778947	8271.54517647368	4751.66769722368	4635.75935176316	5154.94223861842	6420.68841672368	7740.59323038158	4100.98274142105	4951.92416272368	6341.55800014474	4267.35251886842	4497.00826351316	5365.72674332895	3822.04859580263	3916.96696057895	7201.00847257895	5661.86603946053	5333.36711580263	3731.58408256579	3723.13121636842	4566.10640418421	4046.73418696053	6420.68841672368	5178.47853697368	4396.12631652632	2707.27344931579	6584.32433198684	4861.60326784211	5309.96470690789	6090.42724473684	7113.37046856579	6196.6591795	4368.78176796053	4468.88345928947	6830.50996642105	4056.11498375	2928.28558477632	4262.16835682895	3196.93138780263
ACAN	43.5358644605263	42.4129081414474	39.6302022077632	39.4110041925	42.6944442552632	38.21492501	44.0291881530263	44.0716622686842	42.2900072551316	39.2170445614474	36.6106288331579	39.0477772884211	37.3221391044737	37.7084333417105	35.1964392315789	43.3747201536842	37.6693875230263	45.6077849167105	48.5146561518421	37.6380155007895	38.6991735553947	36.4455695377632	43.6615029831579	41.1126990707895	38.350047441579	39.2529942388158	42.2637205175	43.3392389309211	45.5513370913158	39.6942539428947	45.7798293632895	43.3253022968421	46.9232205201316	41.5504197468421	42.2109134185526	38.0477258053947	41.8493772675	38.1576120786842	43.699386723421	44.7747586396053	41.8059186521053	42.1890059581579	44.5820782531579	42.9686809239474	44.1719500223684	45.5397607151316	42.6692981209211	39.3148229855263	40.6162894307895
ACAT1	662.835319721053	807.844726584211	1056.24953364474	532.366763798684	1292.03374406579	2059.85748671053	429.351675310526	1472.72258710526	1734.73184368421	2731.05562257895	665.855618364474	1605.05541746053	425.346654898684	1442.70345918421	923.491409981579	1602.42887263158	1184.53474994737	683.9693487	629.897965428947	1631.38718614474	1513.72129517105	1329.07098547368	1089.61373419737	666.086454222368	1469.72175497368	803.262110515789	1282.01069390789	1560.59880823684	1548.95606093421	1293.89747993421	1911.23789581579	480.839142557895	742.136258840789	1667.73325207895	2281.27978915789	2440.20743603947	983.131894505263	2230.01906197368	2009.43882492105	1968.39016851316	1468.94311113158	989.970599910526	2662.81486103947	1969.59556439474	1569.84064181579	1203.92983881579	2537.21442219737	1465.79704410526	2247.82456296053
ACAT2	1109.25172848684	173.652953597368	461.059013427632	433.404695047368	280.616584225	747.004563689474	1102.38803267105	1087.22799125	2137.04000285526	350.195351597368	709.983713173684	497.292456340789	300.950008378947	1166.38339807895	1367.06294584211	1468.16070584211	298.025468271053	1769.93156746053	1820.056732	1492.10477006579	987.200805755263	801.740158840789	1680.20116484211	1300.10882446053	658.148350167105	991.180088915789	690.347195425	790.938597751316	936.547343144737	1372.58709480263	712.785471828947	4140.77464238158	750.845945913158	291.763475559211	520.247299148684	884.240540872368	673.866748702632	1171.82150655263	699.100059709211	818.47743831579	318.736040018421	125.333340942105	1350.01227180263	594.662490531579	659.106360160526	1998.18039110526	1851.25237852632	745.945869721053	650.582095281579
ACBD3	520.418725030263	603.852265772368	867.092147655263	423.780205505263	503.88487085	559.795988519737	609.637688639474	750.567150675	630.779554486842	506.638439001316	1142.94831656579	624.476071523684	769.40231908421	709.983713173684	1082.11789656579	672.211944321053	553.368254656579	819.095527794737	467.696707335526	765.506113125	483.935872286842	580.025332155263	480.062629956579	544.23729049079	398.903707478947	490.775142828947	840.474547669737	1158.94626656579	808.473213888158	894.136036285526	870.823823423684	826.206575578947	523.674621902632	683.9693487	979.5225203	732.482328913158	505.472030584211	1088.67530619737	802.685957976316	848.461813426316	424.301497053947	792.991486661842	954.660857490789	686.909893513158	514.025920281579	900.084576655263	1097.63585976316	765.230960322368	911.473932522368
ACBD4	53.7800256702632	60.3519638364474	50.9540239834211	61.6440540726316	49.0827335028947	47.7785919669737	60.3376976439474	56.3833103325	89.1527321727632	66.6424888859211	52.004954498421	80.1904396167105	63.0575684022368	98.69362993	64.8433804556579	75.6686056114474	62.8315926298684	54.3496913506579	71.8848226147368	44.024713231579	61.872596846579	51.8641703203947	52.0885081130263	63.69802625	46.7520823972368	43.7557004580263	52.9538692713158	49.9790782267105	50.7734834406579	48.5545214925	51.850718255	70.5090055786842	57.9687457993421	62.6238541128947	59.7151847876316	53.8389019260526	61.0141736248684	63.1863522935526	57.1436525956579	70.4797453934211	70.2917528294737	59.3046073217105	52.1943572267105	49.9410145411842	56.5205320480263	53.6327353101316	58.1093647967105	59.9675218532895	62.1316468871053
ACBD5	50.8520790519737	66.4530011726316	58.2527103225	49.9116034582895	67.2098100402632	77.3790929510526	105.136247669737	77.4332762243421	59.2335883667105	58.7685666531579	47.5618696211842	47.3142317223684	49.2665962498684	90.753237896579	61.7089333246053	53.0330933102632	66.2853649567105	59.3476284482895	70.1332382761842	173.876834111842	83.4352713788158	67.8926142746053	98.1445919419737	68.5834134102632	112.167632309211	55.1774119881579	129.004235736842	89.6273638639474	80.9944962544737	65.3660207176316	104.590127503289	105.087777894737	135.813486265789	72.0084890951316	66.3224677023684	82.6361476356579	87.0423458427632	107.252358515789	77.1599048521053	97.9555412817105	66.4897767752632	80.9655455975	104.756283867895	80.2747503015789	68.023981315921	80.5003710930263	96.7726937560526	96.9814304444737	77.3527603927632
ACBD6	212.151664686842	215.069119031579	194.550255714474	184.700902738158	239.718224613158	226.612489228947	304.794702119737	286.837351827632	496.649998572368	316.141475614474	388.979543302632	351.323737869737	407.963123669737	344.685973831579	470.969343661842	380.001240278947	233.726173151316	292.953432180263	291.263997639474	267.502406819737	346.934956352632	214.531012188158	159.526881584211	273.151905389474	210.891775711842	162.363799743421	237.901735078947	324.921334407895	243.593617443421	151.276456640789	308.528603710526	291.670042905263	238.634336811842	199.851511332895	218.946317453947	374.804502955263	202.298762590789	274.405394448684	222.093207661842	247.746360755263	223.706623543421	338.028659006579	321.362452109211	228.539658940789	283.091251121053	262.451693425	304.285613205263	232.645335218421	318.736040018421
ACBD7	135.084562569737	67.4881087735526	87.8933591010526	65.0804764105263	56.2403876760526	137.016628698684	118.173000581579	268.723361460526	201.696079777632	52.322473531579	198.821652942105	86.6278709538158	59.0354140515789	136.493524617105	317.138028642105	165.888396693421	59.3952116332895	47.2653689859211	104.590127503289	287.489262032895	50.4171492157895	42.9067472698684	240.191026248684	68.7475867760526	101.102548666053	55.0714037731579	48.0639888765789	69.8852222043421	48.1113355934211	71.2741934471053	70.7222493710526	42.9649324689474	56.7651806139474	100.748368320526	136.949800097368	232.268965965789	48.8781965719737	48.8049965021053	54.3723240728947	124.589067032895	61.8777083	100.993119386579	145.549072023684	77.3132930525	59.9584316689474	54.5288010207895	306.076239680263	62.5458690952632	64.2300198185526
ACCN1	256.957695089474	51.3280225493421	53.7779663438158	52.4933470915789	51.5227197449342	52.1681703142105	51.3741435014474	74.1569261481579	49.3850646688158	52.6411273030263	89.1527321727632	51.8818042128947	51.3264099786842	46.6961266901316	48.4741121713158	46.8989168615789	64.7900917553947	50.8435799773684	53.1169804226316	51.7904106373684	54.8869819356579	56.0653364428947	53.1111922892105	47.2292762230263	58.2145991801316	152.094730221053	54.2829311485526	61.9451731436842	50.5539412540789	55.6447976193421	52.0885081130263	51.9255283011842	53.4282721215789	54.8323378898684	52.0269111992105	200.066165952632	49.3850646688158	465.39006425	57.7971122856579	51.0342077678947	88.4493026992105	83.6805016832895	56.4870542988158	47.3042609621053	48.2273998893421	46.9296022030263	48.1793709481579	48.4233978392105	44.7401457119737
ACCN2	106.688946228947	56.0620100238158	66.3604972380263	65.8056920553947	78.1495791696053	79.6514890030263	61.3224003842105	152.707903934211	161.418786797368	164.478667060526	67.2506669577632	141.123596097368	204.810169693421	81.4666805678947	88.1844315264474	196.092488456579	85.9380882573684	48.1793709481579	60.6647024005263	53.5088691423684	43.7649128835526	62.5622395569737	75.8035852326316	50.8450932503947	55.983545335	50.3181179764474	90.9811030260526	118.610456775	57.7359401667105	75.4093800357895	79.4842772863158	54.7698481305263	118.173000581579	77.5499420723684	59.9584316689474	151.074730892105	88.5016320893421	78.3367905473684	71.3009226794737	93.9641612307895	90.4298291111842	86.5205245971053	86.0874577986842	91.9669834421053	84.4552685868421	72.9417995523684	98.3411205815789	81.5539284609211	128.541308196053
ACCN3	78.1093997517105	87.36602555	76.8438387461842	101.539498692895	82.8314997693421	86.7179682027632	94.5217012539474	99.2009259781579	158.388004110526	73.9351079106579	84.1713831335526	90.0235118073684	113.616119490789	136.982244035526	124.881358378947	119.344217693421	65.3244518743421	80.5596638471053	93.6118121661842	138.375184967105	71.0604164536842	82.7252711301316	92.5254302190789	73.563037006579	65.6400501560526	68.2607271081579	80.2450787948684	97.4126338788158	80.1296968913158	109.162122057895	84.0590256818421	80.25898737	92.8645981094737	80.8523612930263	75.5114883207895	131.936105147368	80.3568760239474	79.7800418978947	87.5183770218421	66.0551462389474	76.554119553421	82.5225897294737	95.7247550907895	90.2417580711842	71.9250341706579	83.3282829155263	137.647551086842	74.6147258169737	67.3242821148684
ACCN4	69.3978781330263	60.8066223927632	44.9360815981579	56.0479494538158	59.7369628840789	48.6120977643421	58.2812530155263	58.7569816607895	57.6220990372368	63.5081521647368	66.4970368376316	63.0575684022368	69.8039074605263	54.7423007507895	57.0232709739474	51.8715737407895	60.7576004338158	61.9602237189474	60.6592557110526	67.5488310802632	53.0350328647368	55.4670868013158	48.7723732707895	63.6259691669737	50.0558449259211	46.5024914757895	83.9313213877632	54.4304348957895	70.8141362590789	52.0738710448684	57.0518364121053	63.8034985057895	48.3494849121053	56.8749942885526	59.2105000784211	51.8068185257895	44.8390347164474	55.0075381305263	60.8204034086842	57.9267429347368	50.9953019192105	58.6539291736842	49.7287867261842	56.126188275	46.407647650921	53.1011205277632	52.6263222725	52.1232464056579	50.7942389998684
ACCN5	44.6621823690789	44.2793533113158	39.3039279184211	42.5305224744737	45.7089642386842	44.033981065	40.6303914619737	36.1842136797368	44.6224006105263	48.1670938993421	43.8597667844737	46.1569205777632	45.9705630703947	47.6101550902632	48.3595333842105	44.4281596819737	51.5712018689474	48.2808731359211	46.8392071967105	46.9565816193421	46.4377080032895	44.4532953848684	52.9264810639474	39.1207804828947	37.4222267453947	46.8378539439474	48.2110789493421	49.1887364653947	48.2326329826316	47.4937091225	49.9690680814474	43.4210235534211	49.8963876801316	47.5487489197368	50.3429313553947	50.0518115838158	47.0666483743421	45.0581092422368	44.1283188718421	112.906272901316	46.2075454305263	43.2291850272368	47.4872812231579	41.9563215565789	44.8926239877632	47.5949462443421	39.4785420696053	48.7626840197368	44.3078526157895
ACD	238.758784659211	308.792085043421	345.005090375	291.174647932895	255.547354075	321.170919225	266.821540473684	332.475961880263	547.618624326316	275.017325128947	289.224559211842	220.765793326316	201.959907152632	260.372310865789	237.367516897368	229.621818969737	289.950272573684	225.014374653947	193.958681646053	272.046758663158	218.690165402632	275.017325128947	224.686855165789	288.804308872368	249.613296888158	161.464551027632	138.195686843421	182.090326997368	348.195399792105	222.767968796053	328.603032431579	312.542504127632	341.734187814474	202.907395547368	275.096750390789	355.720528851316	247.10565245	199.092075371053	259.199771130263	161.086259132895	260.372310865789	295.805534721053	195.550493157895	245.919585143421	201.262924707895	226.363492955263	281.491826932895	172.622671139474	210.485978306579
ACE	50.6076385589474	52.0250562869737	57.0172494301316	46.5289807822368	53.2851398931579	51.0783928769737	53.9546292335526	53.0890730488158	64.0450481398684	50.7792950039474	51.9100418502632	50.3294953609211	49.6173768334211	55.6313315171053	64.2648196051316	70.2407820328947	60.8204034086842	55.9017412285526	48.4741121713158	51.6946739217105	51.7451820194737	53.4529941264474	48.7923733038158	45.2901586938158	45.4170628360526	57.1217125660526	65.9607315788158	47.7710097611842	57.9997826738158	50.3556810796053	59.8572165502632	56.478512201579	52.8958757728947	47.2913030682895	65.2906391847368	50.6967885064474	50.7771209733553	54.3542156773684	51.0960912444737	54.0659780059211	53.299397845921	72.1793893527632	56.7200627905263	50.0874385189474	55.7397024534211	47.9464171872368	57.0959587421053	56.3577298692105	55.6213678207895
ACE2	691.573216840789	611.677046457895	445.537922143421	177.824456231579	104.382772149737	64.6980479331579	323.491517427632	549.57165980921	284.78625225	99.7546988560526	50.6980924826316	51.2769857944737	44.8898908032895	373.677126057895	79.7073981190789	230.863912534211	122.284603089474	114.093512618421	114.347558634211	282.383332444737	95.7863604451316	82.2685846869737	109.063027842105	117.564049268421	172.664610721053	624.922277901316	1597.93658296053	88.8722057802632	58.8376213684211	85.1748638821053	49.2951093159211	189.716315657895	469.605639796053	1462.63347164474	639.548540946053	157.375359836842	254.908857209211	246.830422917105	84.809206889079	131.368266586842	161.335565751316	1651.78089209211	67.4088657911842	70.9127110875	93.0256513688158	270.962403336842	65.9678982048684	138.977793523684	50.6935442359211
ACHE	169.377409813158	70.190534948421	92.0420881176316	86.3790722003947	68.0411573836842	64.243673745	66.6958626481579	109.573459505263	82.4215211172368	67.3787079703947	55.8602263606579	63.8846893485526	63.4091933813158	113.157719644737	57.1498185160526	51.6094271627632	54.8819012267105	147.913781480263	61.6782329038158	53.6842738518421	52.4652628731579	52.9518023872368	58.3104910260526	52.0686804053947	119.760072122368	85.0581917290789	108.90626485	64.7047732702632	81.4086750594737	86.8529376927632	136.602579911842	110.684720921053	99.3333967960526	72.0296234015789	65.3598454792105	65.9010345732895	125.961892682895	146.998952171053	58.0364722602632	51.5861124703947	74.6147258169737	91.9249203605263	56.5943871990789	52.3994750002632	65.2906391847368	59.4407119139474	131.900217332895	68.8087780886842	93.3744938103947
ACIN1	1394.70740556579	750.306436182895	750.306436182895	897.279338076316	724.347141434211	696.448572752632	865.076198219737	635.272606753947	862.041310139474	819.095527794737	892.00488235	757.783092185526	1699.43014086842	918.718805301316	843.412746313158	628.999055930263	788.863399938158	1232.59393576316	956.208807496053	796.480660928947	1237.33181221053	1090.10920505263	974.749655305263	946.030493498684	594.662490531579	1100.03874067105	846.5635504	1060.64949803947	968.466573951316	1288.88547563158	771.928498801316	1234.93990732895	1262.06549627632	607.325448205263	401.691206468421	999.363026494737	574.817703143421	602.001939265789	512.601076785526	398.782488171053	786.23099268421	769.135356584211	520.940388451316	563.271067618421	809.075792111842	420.565055392105	435.529729961842	616.135413939474	386.444490536842
ACLY	6090.42724473684	1969.59556439474	1519.28759718421	3017.03578106579	1308.17141832895	1781.41091025	1220.53925369737	3517.53278532895	4130.55086511842	2062.561144	3104.42404171053	1817.91143440789	7247.73986897368	1900.81722019737	2814.54075794737	1322.68262742105	2126.03670664474	2713.74009392105	10196.5161749079	2270.84745551316	1749.08029210526	1907.80317353947	2018.36697673684	1905.493479	1583.28477281579	2461.60507871053	1952.39928285526	1970.78695209211	1748.00996155263	2705.09165827632	1349.33932346053	2913.21762617105	1710.42837264474	2102.54457560526	3387.84990544737	2490.60752626316	2512.38255063158	1845.48713076316	2200.79337463158	2510.42575240789	1647.26793217105	3989.36067592105	2033.99823364474	1980.69309989474	1833.29612502632	2123.31915948684	1717.40780293421	1845.48713076316	1304.44309388158
ACMSD	85.8542375547368	127.375962602632	124.719494613158	104.896853463158	121.859426705263	83.1838135780263	106.331697915789	97.9992153042105	83.963205185	100.452453033684	88.96104354	98.4288705893421	98.3614942160526	138.022234734211	96.2031389110526	92.2406044951316	109.545693163158	149.838612567105	141.346097842105	112.494197917105	90.2025192906579	97.717352546579	96.7096475142105	87.8933591010526	84.7434557998684	174.515576010526	233.665283168421	87.4187551253947	103.884359276316	110.632934732895	83.513538596579	89.0131950764474	105.161179594737	96.6249738526316	199.525268155263	115.755791869737	217.262097601316	272.443347982895	93.5914343018421	99.2009259781579	90.5754052646053	110.927007796053	108.033563538158	109.938817255263	100.044872354868	104.659685603816	126.702118943421	91.9249203605263	83.2948767457895
ACN9	175.338215540789	584.491230836842	1112.55827118421	408.696444643421	832.965596371053	1205.06578122368	535.365148268421	677.238903847368	686.652432831579	525.442712160526	393.239489355263	793.584735830263	541.035110303947	699.100059709211	245.575377823684	453.744222365789	286.837351827632	607.544186665789	512.757114168421	924.237513510526	795.052442090789	755.797054584211	476.416885803947	601.797116461842	920.560061227632	634.364727115789	665.154117365789	794.75143275	546.569502618421	353.624569864474	2197.88131226316	748.659316061842	794.481169353947	716.342122244737	622.344959007895	1209.64136706579	275.808157751316	606.926089065789	1072.40699038158	1139.38483552632	543.017343547368	532.366763798684	495.357956422368	680.369263573684	515.207818544737	861.068462422368	1746.06934340789	559.608791305263	723.559825405263
ACO1	2071.88525757895	1605.05541746053	1962.22309018421	3161.65451363158	2231.529555	2964.63385994737	1332.29534692105	2258.49301336842	1591.90162836842	2787.32060034211	1257.92282159211	2126.03670664474	1188.45384913158	2059.85748671053	3589.99070113158	2153.61738085526	1855.70759601316	2119.13295048684	1528.82327796053	2477.73464251316	1836.64332407895	1631.38718614474	2345.88615648684	983.131894505263	2431.48000597368	2964.63385994737	3586.17202201316	2234.42107876316	2018.36697673684	1660.34989865789	3435.63313056579	1860.21874514474	2157.85962701316	2053.31124801316	2120.58809517105	2748.54213796053	1769.93156746053	3605.15049032895	3052.99882192105	2821.42084360526	2213.95602892105	2148.02270490789	4861.60326784211	2330.62616965789	1967.15441571053	1648.17345373684	2097.21183396053	1935.73967489474	1942.96121346053
ACO2	188.166986752632	314.884263207895	312.626024098684	180.870139227632	347.044462486842	298.456716917105	403.627806515789	405.105543903947	269.887621057895	506.802895894737	233.922956640789	244.145132171053	232.645335218421	467.545920851316	226.300446722368	512.914635473684	202.298762590789	237.637179122368	276.038648123684	644.474503576316	432.347837993421	216.193834503947	352.345953369737	267.7451278	369.65594985	253.07040265	519.401811969737	498.251346234211	262.807097685526	222.890788169737	331.999494743421	386.559390582895	638.434800876316	201.529818927632	333.772535239474	324.349021423684	345.708133925	222.890788169737	311.540940489474	412.988256231579	364.724900634211	200.993838567105	313.700098647368	521.986857193421	289.224559211842	297.160523788158	392.173004618421	443.545175144737	323.677292461842
ACOT1	49.4513638997368	88.3256281401316	161.714610038158	53.1984243342105	85.9380882573684	91.5903464653947	168.222369031579	59.9453009468421	85.8872943947368	302.160683984211	58.3002503642105	115.755791869737	72.9736782588158	158.508087146053	90.80735943	111.296620084211	80.5875047011842	86.5389184757895	83.5937646106579	56.8544700888158	55.4451576423684	93.1010029125	59.2532040418421	116.495436017105	89.4827445956579	64.1457271247368	107.904304730263	113.242217584211	83.5460870767105	53.5395342943421	113.325348207895	112.712582980263	87.0573256418421	88.4493026992105	95.5363633959211	67.1780683102632	103.050705613289	87.6233444593421	92.7837995521053	103.003900513026	92.8645981094737	88.9954160673684	68.3152399632895	70.7038126776316	101.218310215658	141.091186327632	179.937337827632	82.4653948080263	143.891936069737
ACOT11	2319.17993151316	1373.96142442105	441.090015676316	1351.40263697368	1223.33145886842	350.502257597368	821.245463982895	1050.04018281579	905.717258653947	539.090073086842	453.593240602632	1197.74676225	1425.63503013158	941.846766431579	656.285655990789	1295.77765363158	625.784639321053	379.886958560526	1178.39803777632	933.928921885526	225.687551640789	1131.38601028947	900.774888267105	432.347837993421	303.217675630263	1464.23567048684	1989.39315892105	459.159613144737	224.626376553947	573.052450597368	465.694721075	1448.02342546053	808.145131190789	588.856603323684	576.394394285526	983.536089631579	516.540719078947	482.535278957895	636.612277739474	609.637688639474	884.619185105263	1645.41769363158	771.102982597368	1412.58112101316	704.321860526316	932.449314631579	1339.40617284211	523.843607623684	218.042026878947
ACOT12	46.8517485752632	40.3904478619737	48.3017198914474	46.9704469880263	46.1828733375	46.3172354581579	46.5937568630263	47.0547837239474	51.6358886769737	54.5057589957895	47.5329020875	49.7287867261842	39.8464941128947	48.8714870222368	44.5534355475	45.8558826889474	46.4844764359211	52.8708449784211	47.5788789919737	55.6447976193421	44.6427869777632	46.2571295886842	45.4357701393421	46.5363218019737	48.25616292	47.5657164677632	48.0441586344737	46.2114188098684	45.7464261609211	55.6916046839474	47.5125202392105	46.9497033306579	53.4426517523684	39.7729884151316	42.9634573514474	45.4300919051316	47.0547837239474	48.0615825090789	45.4476469639474	42.5750174523684	47.7582683932895	50.8822667098684	50.4445826686842	51.8982842348684	48.3266467838158	45.2326040946053	50.7141066275	49.2721214631579	51.9309788592105
ACOT2	74.7690924322368	169.422988985526	366.174719736842	138.228494840789	128.786240382895	217.013419382895	378.001332402632	155.064667939474	83.5320026967105	295.112877819737	58.6131017851316	103.791305281053	78.6258443044737	181.706217280263	107.421948557895	129.265846064474	82.6658006561842	162.829373180263	418.530195109211	368.322699069737	235.413950675	402.529849563158	473.210420309211	363.085446780263	412.729286910526	258.196889409211	387.962712584211	813.352885769737	395.451896955263	132.988026373684	621.028010348684	254.198874607895	472.456994352632	164.863446209211	190.507567006579	157.698459380263	254.479450527632	223.142619431579	197.914706786842	264.316182077632	267.969820675	206.404681284211	95.556356708421	118.582446240789	176.219880030263	279.237375301316	369.546410975	154.444918403947	424.969992076316
ACOT4	232.330521540789	239.367825219737	224.626376553947	174.643823494737	240.729066878947	221.062366644737	451.986439568421	128.696248518421	270.562960643421	191.238709196053	142.622241743421	199.628608235526	173.386643648684	412.346768968421	235.743132285526	356.661639634211	111.080625327632	136.776896352632	313.436458871053	112.826179472368	90.3901444926316	317.860206546053	127.851122785526	168.356549842105	224.506871510526	144.911350523684	417.506735540789	132.229637803947	143.397063463158	179.644525768421	261.865766509211	654.707813419737	170.462332013158	203.828241669737	419.555370140789	106.085616446053	309.498018440789	195.663797052632	242.350546427632	161.418786797368	145.969099402632	411.987705825	291.0909547	106.991638822368	129.163242603947	305.467656077632	293.364791732895	201.476674098684	347.251833653947
ACOT6	37.6103243582895	41.9656445005263	41.5875137919737	46.2547593846053	46.4770268425	43.3167923209211	44.1880114530263	42.7809958605263	42.7342371038158	43.7395353776316	48.3533274523684	43.1145161103947	43.8215627336842	39.7050128289474	43.2924751231579	47.8558584497368	47.9384631946053	45.1400878475	47.3610990640789	44.0466505586842	49.4905505653947	41.6962299436842	43.2037094961842	45.1827469244737	51.3756930360526	49.8906555386842	41.5304297343421	45.9408378407895	39.8687613017105	39.4616430171053	40.3326632776316	42.9667981232895	43.4352523635526	37.1433878421053	45.7354075101316	41.9632320425	39.1760165421053	42.6755789915789	38.4176108713158	44.2793533113158	41.9680230172368	46.7275950947368	39.6837475656579	44.6154868072368	42.9722039761842	39.1956832789474	38.1455738622368	40.3748141380263	38.2641182353947
ACOT7	2784.83139032895	2061.24329710526	741.103640643421	1007.824780175	1990.71601205263	1586.71461664474	2095.83550951316	2190.70195305263	2113.71189042105	1731.61422406579	1459.52768009211	1506.45927685526	1149.57374205263	3826.34597090789	2218.28966913158	2683.83183278947	2167.95448357895	817.258874132895	938.408278738158	1341.37702085526	1104.30696513158	1155.31448215789	1407.52941903947	1482.13240147368	1273.56387868421	2194.89423934211	2447.36647205263	1155.82726363158	1236.71882027632	1670.54677436842	897.978109839474	2003.07857694737	2791.85498203947	1628.63025534211	974.357026102632	4678.05267846053	1256.70582490789	1461.83654226316	2134.21792134211	1014.34372471711	2389.89238089474	793.584735830263	2388.23528125	2791.85498203947	1580.77054593421	2156.49227481579	1405.38540685526	1460.33117847368	1024.78952996447
ACOT8	112.355249573684	116.466675938158	82.0414898467105	127.438862986842	119.099409426316	124.158609323684	155.022873947368	192.481221060526	148.214266438158	101.306383094211	90.1128994721053	82.3010599853947	97.4126338788158	256.448153411842	146.044483607895	282.220211584211	88.0655260927632	120.233494818421	117.267494902632	171.177869678947	140.088193660526	121.641127556579	149.802505615789	114.436104675	118.173000581579	206.576535023684	187.212129015789	136.566100857895	83.8669357225	134.191299286842	149.609862082895	190.031651059211	122.284603089474	131.102395325	170.506057332895	176.657656651316	158.674174901316	180.870139227632	150.472972044737	100.214468592105	139.745707996053	162.872280617105	243.874931314474	147.073974760526	104.803924088289	226.183999206579	245.093216893421	144.992470892105	197.337000771053
ACOT9	210.660640206579	224.06895165	188.780341327632	293.855092314474	258.844556057895	179.644525768421	242.6340258	575.015203915789	259.199771130263	453.151344576316	184.700902738158	420.289185838158	269.427536298684	399.635332061842	536.770668836842	377.892045043421	240.591765243421	268.875992047368	378.001332402632	233.989721756579	368.211072560526	364.956802613158	286.088847417105	367.360358248684	303.047224725	318.827788293421	261.933977984211	405.722648318421	259.420628530263	303.308976397368	474.723708709211	602.210943778947	279.154632268421	227.227441721053	246.966618548684	131.601721210526	213.472248557895	448.496541784211	422.228204175	315.069014946053	213.769677031579	651.496261828947	813.949209607895	431.790461606579	288.478170690789	1340.76086019737	368.773474264474	433.150318613158	630.119185821053
ACOX1	125.401359527632	220.108858511842	177.638615769737	200.879109769737	227.924785721053	225.014374653947	695.003567885526	206.745618031579	469.910320569737	364.494826063158	222.397852867105	365.181826168421	268.497667523684	440.149986734211	356.037541047368	389.445921202632	154.902934590789	438.231002461842	167.995323976316	226.183999206579	196.857322514474	150.304094127632	145.817409394737	155.458430440789	168.396246434211	208.490443789474	282.463423296053	312.367858121053	143.775901615789	310.275760178947	215.245495813158	225.500338813158	313.787533168421	194.276139692105	330.465440701316	170.641098713158	284.374311567105	351.848810623684	229.865807217105	265.522251543421	186.614496363158	387.370844077632	405.856786276316	262.959786606579	237.901735078947	231.048761439474	545.490000678947	192.947023114474	216.840013548684
ACOX2	488.884932030263	319.199508921053	478.843414013158	253.707566871053	475.931602052632	469.302484830263	180.175455063158	466.406093485526	720.764408264474	501.424745686842	156.635985855263	425.975859180263	77.4332762243421	162.915733405263	196.911769331579	2466.84789697368	455.879671518421	274.556476961842	381.449689023684	467.545920851316	94.5217012539474	517.732251767105	2625.83336325	228.736964801316	599.186037067105	587.270803472368	828.972817819737	123.723735056579	371.520291497368	304.201115934211	606.723981867105	119.550145610526	332.668946265789	298.538534875	422.106374956579	189.192991734211	401.460232540789	206.793263551316	497.132376942105	566.432261693421	961.329317638158	430.258190560526	310.445450238158	315.240710834211	488.591563397368	360.691835061842	279.321869451316	472.781075467105	511.569475373684
ACOX3	341.835175951316	315.880782394737	391.235902092105	324.834017205263	441.090015676316	371.962089464474	638.906897265789	423.386072867105	378.125325975	684.709591463158	345.907768903947	426.874629315789	608.999796339474	574.628683781579	613.999830793421	554.847680663158	766.065983052632	536.770668836842	338.242539636842	256.097019039474	355.003456209211	272.599692907895	204.625018614474	353.937500527632	276.951292364474	1038.17862480263	576.606744719737	821.555267496053	315.069014946053	317.397431959211	180.314450393421	391.579233938158	760.762624360526	500.962203932895	422.878742338158	590.061268209211	629.670289825	391.235902092105	308.792085043421	435.931616918421	567.388160061842	316.679519253947	539.441978213158	556.508306067105	438.503960193421	311.996073203947	430.761851388158	389.445921202632	387.485190494737
ACOXL	60.3011806531579	47.5135935002632	53.1053148468421	48.2085870628947	46.25592986	42.4015243228947	46.0595203152632	57.6484378105263	53.4692193377632	52.3624340138158	43.2742841634211	43.3589653655263	42.9667981232895	43.9403500128947	46.3902686360526	45.4357701393421	43.0359946632895	42.1432689843421	40.0463053805263	44.4170564439474	43.9871422580263	43.2291850272368	42.7342371038158	45.4501790784211	47.2482796814474	38.350047441579	44.4673857780263	50.6401705017105	48.4510812738158	44.3473056961842	43.3798586619737	43.2415497080263	59.0803211407895	40.8793562289474	45.7292855772368	51.5039421051316	40.4671341848684	48.7548549122368	45.4906197822368	44.4927627239474	44.4518543552632	54.5036641013158	42.4456921926316	43.6058669811842	43.0034095764474	38.4082158492105	49.9004022223684	43.7775545082895	45.4866636344737
ACP1	947.986371209211	1036.86117	646.519527936842	1129.38802772368	911.106915773684	1644.49727234211	2495.83948840789	938.776858997368	2208.15301632895	961.329317638158	750.567150675	934.662476475	1113.53613410526	2320.79740551316	1357.45054615789	1637.00710573684	529.213440663158	2050.71717432895	2673.20373972368	3979.92833380263	2956.66515006579	2541.02082335526	3605.15049032895	2828.41449359211	3506.47910153947	2548.98258452632	2985.39803411842	3878.21911223684	3404.83350446053	2631.87705771053	4056.11498375	2474.09710398684	4571.62186056579	1162.67325067105	1941.74115427632	2826.08559043421	1819.01140276316	2753.22826396053	2429.78940319737	3503.01517531579	1470.47357040789	1973.34096422368	3805.40438975	2635.77061036842	2443.73827872368	3095.51890272368	5407.2274616579	3449.70683280263	4373.99057643421
ACP2	880.792759289474	360.813586480263	475.776556388158	1081.65189989474	475.624645855263	362.868121506579	221.062366644737	462.823832721053	489.038384851316	371.962089464474	534.292801353947	525.254788636842	444.678322501316	326.039813185526	576.184951644737	408.952373860526	458.287302276316	204.744207725	243.804400706579	339.12685208421	476.416885803947	292.175183217105	250.664275914474	337.933113426316	200.286130461842	314.982798027632	279.154632268421	378.456294771053	313.877297128947	320.978169869737	184.847462467105	203.828241669737	247.678066981579	337.933113426316	389.445921202632	343.057504002632	380.677996407895	335.956078673684	396.044380551316	310.015681432895	426.625804939474	345.602737969737	353.830482763158	358.358358669737	351.951180056579	390.874934626316	305.912150539474	382.024570236842	304.959971275
ACP5	535.892609760526	342.143646075	508.769380455263	223.327108578947	684.944386985526	235.094452359211	303.581746644737	614.844444346053	88.5714079472368	158.024513934211	367.574610636842	338.639773830263	157.503299519737	340.739647857895	920.169583138158	527.853921986842	321.071430215789	429.221955686842	258.919194202632	296.395287086842	715.559275831579	416.111879198684	606.529857876316	444.405818469737	721.526553563158	346.629335355263	399.019207897368	529.213440663158	1127.38766731579	397.334849967105	224.06895165	332.981967581579	315.606371098684	323.768797372368	213.710464730263	164.567364901316	473.676437582895	392.536199213158	775.877633956579	587.877494338158	512.426125084211	343.753782381579	388.519836463158	388.192529107895	562.1913793	774.156590193421	180.682543917105	1061.11731698684	577.372833563158
ACP6	198.93092345	331.339512506579	210.834916047368	588.658213839474	160.63095765	279.237375301316	147.149972507895	449.332709963158	602.001939265789	289.224559211842	187.113199740789	253.986652181579	229.437638203947	260.440533075	390.366424818421	199.147703868421	309.761422317105	343.152114198684	164.987220980263	342.234252596053	158.346961223684	190.456861588158	131.003631947368	136.776896352632	240.259005136842	204.916772934211	311.353624293421	169.600838014474	167.642235943421	291.502427246053	234.247428689474	239.234586476316	175.673045114474	238.569173317105	313.612297567105	276.571718340789	280.305911957895	452.275742775	151.363185298684	199.960472744737	291.341418586842	920.169583138158	195.829361563158	176.988463773684	164.863446209211	317.309049627632	358.993494061842	213.649863336842	246.896976832895
ACPL2	196.631030985526	380.114121227632	234.570284598684	129.360806715789	217.013419382895	418.270812648684	277.506792522368	180.503073355263	255.823139668421	256.524902505263	145.705901302632	167.241521756579	134.191299286842	281.240138107895	121.859426705263	227.924785721053	96.4396710061842	268.497667523684	301.532851006579	293.450870789474	303.405509160526	410.985964223684	438.362159068421	262.959786606579	416.988419176316	257.976755602632	204.867179451316	510.732735269737	348.728655813158	286.181065153947	474.574473075	433.798527618421	302.252312602632	228.479510769737	256.957695089474	257.6760755	205.680134927632	258.919194202632	366.709284476316	330.175304671053	281.240138107895	187.560785367105	280.46514365	295.540452872368	363.418873569737	157.335139714474	263.254088097368	266.968809564474	401.344471171053
ACPP	53.8835490048684	148.604517735526	83.1838135780263	66.2928949419737	297.936487063158	95.3370086052632	230.051787772368	58.5204395051316	157.774757771053	54.7795147234211	45.1755685957895	52.4231279397368	88.6057478557895	152.050451235526	75.3630815211842	139.082559710526	55.0051959434211	58.3777529848684	181.355509239474	69.8670712372368	129.973298019737	98.2538704443421	82.7555665164474	54.1740255840789	49.4561213107895	49.1016261780263	140.405223752632	120.737167190789	73.0313055244737	81.8068857769737	62.7570489440789	52.7936203476316	50.9433629753947	69.0349206336842	60.6837087422368	521.986857193421	61.7287225627632	80.0061919880263	99.8213187725	68.8788594325	69.2867170476316	143.322717156579	181.799180668421	85.4969721148684	87.7956871263158	89.2959849296053	918.718805301316	97.0248046143421	92.485864405921
ACPT	156.184804692105	149.802505615789	209.50536265	230.799709878947	179.224759728947	153.392699568421	172.307296321053	195.169440460526	72.6428861998684	122.564615342105	84.809206889079	136.323116371053	142.394690384211	89.0643483211842	103.150854588026	94.5019680586842	140.577937842105	191.130907668421	161.039764367105	280.922952851316	182.860354359211	198.178235789474	255.752603288158	200.066165952632	202.18150475	322.667746359211	212.537496505263	213.942725717105	263.768694468421	352.147729760526	165.888396693421	255.477282331579	204.916772934211	121.008507	94.9670648778947	105.449371832895	106.862674067105	108.645481168421	84.0900074502632	87.0760428407895	134.022561856579	104.118522329868	96.6885813553947	108.830966163158	98.1066543467105	80.7942417167105	100.565532450526	96.1363785002632	79.8217606897368
ACR	45.9233046676316	45.7365255343421	39.7779805597368	46.87566498	45.8274584211842	45.7864217309211	41.8160458276316	43.4244425219737	53.4403746081579	48.1584729431579	52.4087952126316	49.8920285265789	46.7066976228947	49.51601262	48.8946246361842	46.5429560903947	50.4431617935526	54.1123906997368	52.7764960056579	50.9692660073684	50.6326542348684	52.3718917660526	56.0226163943421	49.9142466865789	51.0850942342105	50.2327939498684	48.6778581447368	48.2849962192105	50.3917844207895	51.4014425110526	44.3255445523684	53.8815067984211	56.1699939334211	50.9027480759211	49.6966696353947	53.8289856271053	42.8748167689474	49.9410145411842	51.1872818660526	49.9410145411842	48.6584654596053	52.7648935815789	48.9431434160526	46.1594225113158	62.8545038027632	51.2997848230263	59.7660182253947	58.6462623544737	51.1084185477632
ACRBP	45.4088484426316	76.1636036968421	106.766479668421	49.9086311603947	56.9496180061842	84.8602393540789	78.5701730177632	63.2503983392105	97.5181278881579	47.7282210669737	47.9000200175	62.9107367705263	74.5643851975	46.8317799665789	61.593732195	57.8683285364474	51.1069005128947	59.8356637652632	51.1292187077632	55.9694637613158	61.6287541738158	53.672103589079	47.5455911531579	48.8847859753947	62.3106087207895	69.9231864539474	90.5581036182895	77.2477188030263	82.0414898467105	49.3766896955263	63.5634553064474	127.244083190789	54.5146005028947	68.8546794886842	60.7531851382895	57.0893552197368	58.8714486425	49.2748536852632	57.2179410943421	72.35921971	66.2634386743421	48.5108472782895	62.7965566155263	59.3873029848684	70.4688840718421	54.9552598727632	64.8095305034211	63.3670573944737	54.6155732623684
ACRC	71.5067390343421	93.3744938103947	77.7097025714474	80.7494675815789	68.9250972623684	62.0681349055263	78.5022967026316	76.4671113313158	79.5416760811842	68.8788594325	85.6323459164474	82.8785990496053	113.987324603947	74.5174054088158	60.5105463576316	76.7796839281579	78.0014252421053	46.9928883422368	72.8100059226316	49.5576228367105	87.5350566593421	54.677230255	52.2994339582895	91.1662579780263	51.5201746885526	55.8761500926316	62.9697374221053	60.2337901892105	66.1805096519737	68.1670617151316	77.8256474469737	60.4735372993421	68.9641434614474	89.2600997486842	70.3855385894737	80.9802583677632	89.8265607448684	81.7277238588158	90.9413012640789	80.7494675815789	73.3281996880263	87.4006430794737	115.074612559211	86.8368908188158	77.6431428327632	67.7033083144737	103.386708946579	95.7448182131579	80.1027812235526
ACRV1	176.607948561842	50.483780285921	63.7236770561842	56.4314183278947	47.0822930290789	49.4627609859211	66.8501574565789	57.9754018726316	72.3043831177632	50.0916216546053	153.718601068421	51.9433431013158	70.5673354493421	43.6676841730263	49.0614998082895	70.0846100963158	53.6866065798684	49.8278656753947	49.4528676631579	164.910082706579	54.6022320043421	45.5602579525	45.5163886725	50.5322903884211	52.0650919613158	47.8684267890789	52.6207290684211	48.6607959857895	54.6275981189474	50.6141476810526	56.7835309996053	53.4733322977632	45.7949168217105	54.1945199810526	96.4173480355263	67.695098858421	55.5950535613158	56.0653364428947	50.2826516422368	54.0014326513158	48.9007136671053	59.8309582076316	53.4692193377632	55.8602263606579	53.3262827434211	53.2653168940789	51.7967435903947	47.0559404439474	54.1102701102632
ACSBG1	51.7878656340789	63.1146996647368	52.9846128235526	44.2594148480263	60.4320945602632	47.7621017761842	57.1019975352632	52.451008676579	55.6968542505263	87.6766016177632	53.8943012844737	59.9412274468421	50.2663977211842	65.0042291080263	56.8022013438158	61.9184674372368	51.7725845436842	51.6856796413158	47.8190376864474	43.8904832678947	74.2171253828947	45.4784666168421	43.2863753243421	47.0846790967105	46.1158451461842	44.7999711173684	68.6339658281579	56.3891519910526	52.0444620378947	48.7359466863158	48.5987217426316	52.2176463901316	62.4164848851316	54.5860117257895	63.6500830227632	58.1590220543421	57.2308942646053	58.5356558568421	60.7624854684211	55.8274986203947	57.6772639923684	67.9407575067105	60.6548898690789	57.3235173384211	70.7137512065789	64.4984511684211	81.7775717927632	64.6372679464474	60.8568320426316
ACSBG2	41.7564689461842	48.2298858227632	47.4096049868421	51.0880402367105	48.8049965021053	45.1941366682895	51.9433431013158	46.4020735859211	49.4544408810526	59.2297152792105	46.8925643093421	45.7464261609211	48.7973311489474	45.6895513427632	43.0327832810526	46.3158199310526	43.6569182934211	47.4060575484211	44.3773020753947	41.0383349363158	39.9155735285526	42.5844438601316	48.7302048842105	45.4102917042105	46.0595203152632	42.8458877968421	40.8505656135526	47.0763354319737	51.4265857089474	45.7378382693421	48.2221463757895	46.9357272043421	48.1993531426316	53.7848221297368	44.16718042	46.4857013940789	42.8288884852632	46.6699699405263	47.1742241217105	50.9402385590789	46.1881038385526	50.1034358438158	45.8185386388158	55.1050837401316	46.6277661992105	55.5683534886842	48.0810283675	47.4593721903947	46.1435588411842
ACSF3	50.1955330071053	51.1653803572368	139.045298163158	56.2580593498684	50.9233402152632	51.7692948417105	305.649195009211	86.141006570921	46.9914358131579	171.761429347368	292.342288851316	51.5795452253947	125.079259369737	45.8064275375	79.2573289082895	69.3519237211842	49.7332027346053	123.438929836842	93.0809238735526	42.7039433335526	148.137174622368	43.6937252030263	84.2666207806579	49.6308086423684	47.2913030682895	108.36204925	183.255069386842	51.4825898444737	46.9038674323684	53.563834804079	48.4274341294737	45.9195775621053	117.450227986842	200.338884632895	53.5045913709211	66.4744725671053	52.835836638421	45.1261806309211	123.141878880263	92.2406044951316	50.2809956203947	174.154942489474	151.970060421053	52.5492842211842	166.282519148684	114.620719976316	193.912889611842	53.4882388652632	99.7764576352632
ACSL1	187.464501510526	247.390765567105	174.012442280263	319.287860388158	177.128325778947	246.128058623684	247.609593709211	116.639378384211	228.990452630263	327.719088356579	377.334570431579	183.449499132895	126.525917063158	357.919910593421	307.082663896053	330.564120363158	283.016241207895	136.639808688158	220.648036625	114.929947668421	159.369080471053	170.597601686842	114.516072273684	181.500249356579	149.802505615789	153.921709192105	128.972542561842	290.106032911842	154.942238271053	174.964726192105	169.869310484211	313.165938738158	118.226823698684	138.732621178947	144.720257425	141.687434201316	151.155117993421	355.003456209211	156.469214535526	198.126385115789	126.368112431579	237.975090318421	205.567559728947	151.602467225	160.714756721053	367.684601205263	124.158609323684	165.310824261842	298.111159288158
ACSL3	663.793848139474	1408.23643086842	2041.61417421053	1023.08270255789	1508.87529586842	1500.03808259211	1520.95107496053	1338.78946817105	2148.02270490789	933.56136545	1435.21609	661.420153978947	666.086454222368	2671.24944797368	2554.91874210526	2408.60652006579	1235.57954402632	1406.81070826316	1403.96419739474	1970.78695209211	3635.18996153947	1611.34818440789	2032.56573284211	1953.57825168421	1252.52911815789	1647.26793217105	1781.41091025	2562.70818717105	1548.11328148684	2303.06540661842	2322.41097625	3408.33960042105	1683.04648630263	896.535786139474	3263.99382880263	914.333574664474	1155.31448215789	2225.51354880263	1808.10427792105	2169.51655563158	920.169583138158	2531.42699002632	1512.05506801316	932.090218213158	761.608973953947	1512.85709819737	3851.71086256579	1338.10636378947	1758.33232506579
ACSL4	445.679082522368	480.839142557895	640.650514821053	275.808157751316	469.014253146053	458.711586813158	383.196379622368	586.073609667105	710.506548775	736.498123201316	620.805334848684	414.868922678947	497.292456340789	640.867351681579	317.309049627632	580.598865194737	570.195449997368	842.458771751316	693.535314730263	1267.48190967105	851.410487409211	869.446128447368	398.417508576316	819.746056881579	708.240039613158	515.372852425	812.176360331579	900.774888267105	1073.33430884211	736.783380169737	758.57669335921	746.729844593421	387.962712584211	1032.53545385526	1439.66291043421	459.307415472368	897.627704844737	993.641511843421	1476.65584713158	1193.83182171053	673.383175601316	495.357956422368	572.854540288158	688.126761875	658.148350167105	707.261370025	1334.87916322368	774.156590193421	1003.47584987763
ACSL5	3550.07617794737	6952.36338471053	5714.70007201316	2506.80560992105	2539.11709402632	4325.60463160526	5877.15841446053	5714.70007201316	1528.06258047368	2677.49000397368	1410.40704435526	1433.67352296053	4770.63289998684	2165.02232856579	2183.74367915789	2452.68359928947	4577.28773653947	3546.51681581579	5110.28802023684	7037.95941206579	2027.44260067105	2456.41975706579	6261.69657901316	816.347518	3067.06398142105	5688.34003252632	6478.31165130263	5030.43183048684	2155.04406106579	3439.11860761842	5804.58738042105	2046.81575125	7863.20972840789	5263.23125931579	3050.08167894737	3891.00118573684	2193.48301332895	1856.84552702632	4815.66481877632	3155.73517935526	3694.24581360526	958.57305499079	2982.69835805263	6341.55800014474	4418.01609490789	3521.09053973684	3140.55038031579	3627.47589027632	769.135356584211
ACSL6	53.6408434969737	49.6539085839474	59.0426935717105	50.1493703118421	60.4507792386842	48.8506975530263	51.1715685890789	50.3542913335526	50.5071772643421	48.0639888765789	56.8457267640789	50.3053091636842	50.3864006430263	61.7483550978947	45.5189893421053	48.6333700302632	48.7859466759211	51.9624461696053	49.4209183339474	50.7657607330263	57.6319547015789	51.8999490215789	91.1662579780263	54.5764388767105	54.9981780315789	55.7860609109211	55.1800104342105	48.6908495360526	45.6035287619737	48.8861961492105	52.8802958982895	51.4724649998684	53.3375507896053	51.3573194577632	56.3745293713158	49.6704847135526	50.9042123378947	50.7309140752632	49.0361137981579	54.8846193231579	72.0190071796053	44.7968619852632	47.9793627361842	49.5776889401316	60.5151827005263	47.7307629615789	46.7442694575	49.1929397468421	50.2971422981579
ACSM1	50.0442197711842	51.2278656482895	48.4053485513158	43.2257901893421	43.5979534406579	42.0516075932895	46.1582557665789	47.7424767348684	45.1345041977632	44.0495115276316	38.0941244760526	43.8063330110526	43.7092165519737	44.5820782531579	44.1762550339474	40.1917953723684	41.3146285582895	48.7776701534211	41.3464899810526	41.6025411231579	42.5102595192105	44.6870589157895	47.5024421464474	40.9118350625	44.1576017478947	49.8441221679605	46.7210379163158	47.4252930025	51.3028406827632	40.5562859702632	42.5007866282895	42.0062160011842	50.9074233125	44.2223970017105	42.7809958605263	42.2771490518421	44.8873883852632	44.2578563035526	50.4308646680263	46.3026050827632	47.1448660417105	45.4677545873684	41.3814069017105	44.7747586396053	51.5828621506579	46.3522172559211	52.1925910121053	45.3828512776316	36.6606210072368
ACSM2A	102.331076431579	43.5138109490789	49.0935961559211	50.5749685631579	46.3715744980263	43.1283312113158	48.2172281981579	44.1576017478947	44.5948632676316	45.8981766363158	44.7871425744737	51.6586291523684	57.0489173598684	52.0067800998684	46.3826006318421	45.6623652936842	46.4770268425	46.2229188251316	54.1338622996053	45.4424552231579	49.8091426147368	52.0957167230263	56.2757343665789	45.7390335817105	48.3701116610526	47.2510394464474	51.1009703935526	50.6622019926316	45.0852338639474	50.1749748639474	52.1788000189474	54.0816957748684	49.7615860534211	52.4933470915789	43.9053971190789	50.0674473568421	55.7583340038158	48.3754303513158	53.8134646996053	51.5712018689474	47.9554215797368	49.8394314992105	48.3479821064474	42.9336208	42.5044005789474	53.6078712435526	46.2353389613158	51.9395499190789	51.1560766332895
ACSM2B	74.9716537168421	49.9116034582895	47.3183527467105	59.6944099842105	53.9712855890789	50.4020718419737	52.4895368663158	51.8768700707895	57.1467825415789	50.2792677678947	46.6149578811842	49.4528676631579	47.6519112948684	48.9022697515789	55.6720398888158	54.4144184831579	50.3225215301316	52.1960123427632	48.0035258856579	49.5758789453947	48.8264100839474	50.0501266125	51.1730381081579	53.5127236361842	54.45292694	54.2485850314474	48.8637095994737	53.2094604523684	48.9677246459211	51.8104661617105	49.5883340553947	59.1122368527632	51.7451820194737	47.7607963784211	61.5727416207895	51.4856633307895	48.6964944343421	53.1206021632895	51.5104863926316	57.7971122856579	48.6936301976316	46.6685877827632	52.9078860171053	53.9797647621053	55.7047991876316	50.1302854861842	49.7602628368421	55.4398992548684	54.9781246397368
ACSM3	194.745640086842	250.178481822368	322.667746359211	115.564223236842	518.38441031579	268.653426852632	238.372494963158	165.267916588158	363.085446780263	252.079485760526	61.2366648910526	319.845512786842	295.632362511842	207.812650036842	108.211801627632	188.069329106579	154.863674351316	391.351364581579	410.985964223684	125.779502876316	161.893971261842	443.827709969737	125.747983284211	102.218479536842	322.566146422368	493.277458584211	233.342113756579	338.136159856579	291.670042905263	329.977030136842	507.283260881579	63.4757235811842	1770.95478231579	1078.77355413158	98.69362993	450.579069817105	283.645165431579	371.407732480263	763.555872851316	1050.50713161842	916.493565053947	436.985419067105	210.066948581579	209.1604532	337.129372869737	362.868121506579	435.263532625	280.46514365	152.627392413158
ACSM4	47.3209408338158	50.5565984246053	48.4233978392105	49.3552219760526	51.4303580468421	41.7617561238158	51.3491495313158	45.2026276106579	48.2822960447368	53.8556551482895	39.2101057494737	49.1016261780263	50.8764315714474	44.5253004290789	44.0080867338158	45.0026849693421	53.47545492	49.5789823680263	50.6076385589474	51.4349746659211	55.7985519575	50.6252267240789	53.7693613671053	48.4562794959211	56.6815496134211	49.8278656753947	43.3496530025	48.4992450678947	50.7792950039474	45.7949168217105	51.1469269802632	45.0057381932895	60.184610495921	51.1259934338158	45.6392496843421	48.4671157207895	49.7904264377632	48.0774677871053	46.0104034888158	47.5680337182895	48.7385808732895	41.9935485778947	50.1756370703289	48.9704517892105	50.9383516940789	50.5642734561842	45.9460997151316	47.4275878455263	43.4870518253947
ACSM5	61.6933942785526	84.0590256818421	62.7508976957895	82.1924633952632	105.791966681579	66.589728291579	77.6828900522368	69.3892826588158	60.4735372993421	88.9954160673684	66.1427743585526	59.2975315069737	58.6095761628947	57.7191703731579	65.2350077756579	61.4975561152632	84.7753257526316	83.7565715290789	77.0958456335526	91.5903464653947	93.1761729313158	80.2747503015789	98.0214657775	118.256002086842	86.0874577986842	81.1428168167105	74.4250064572368	81.3806048107895	108.386013661842	77.1470113747368	70.2517491076316	89.2256444368421	81.5691883422368	62.6523272767105	57.6382253001316	60.6837087422368	57.0298592453947	59.8395528147368	56.6464008277632	56.2135680956579	65.725265293421	52.8490257810526	57.0330619556579	67.6589418453947	62.4885122528947	53.7631981463158	54.4410419242105	68.1014991498684	58.4362911653947
ACSS1	942.967714069737	825.570658513158	485.311002485526	1023.92717340526	821.851754526316	529.028069686842	1010.65246131053	1989.39315892105	368.884038609211	727.229164956579	328.798909230263	417.246709882895	882.493076013158	1048.30464407895	472.781075467105	768.290223013158	365.520541259211	1201.66695261842	267.7451278	697.146321211842	218.750205790789	283.091251121053	407.073358851316	160.714756721053	375.148274010526	1000.20365077895	709.715440739474	324.254373121053	299.467787453947	370.519645975	460.333710881579	105.548901526316	1040.78134236842	600.967758505263	981.563755992105	500.668587794737	485.147530975	725.881532736842	327.819911030263	449.042907453947	414.622659018421	534.125462286842	1358.14384318421	431.4102399	420.289185838158	188.069329106579	934.662476475	290.191970007895	296.497465482895
ACSS2	7216.88992443421	3694.24581360526	6409.29247556579	3460.11479875	4829.09877518421	1410.40704435526	4889.24256044737	6673.67682088158	2000.62795539474	2238.69674669737	1823.30166652632	3394.52916410526	3292.41557736842	5066.72356596053	3001.06912940789	6059.37017486842	3513.95547336842	4868.12630243421	2391.57380869737	3208.92158514474	2861.73940698684	2465.08306882895	6101.65935639474	1618.48922380263	2361.22291213158	9651.05416139474	7774.66124431579	3993.90048707895	1571.53230772368	5194.44310473684	4560.13158234211	7898.85812156579	6375.61489228947	4695.89469078947	4531.33017186842	2400.04880231579	4116.11076713158	4542.90284198684	4733.461693	2711.60603519737	4951.92416272368	3510.00196821053	2821.42084360526	4017.04385477632	3694.24581360526	3158.53262998684	3975.01060660526	2475.87845896053	1965.87934618421
ACSS3	60.1225080130263	52.4012591147368	41.8059186521053	48.6014529776316	49.6396235197368	52.2908778748684	47.8202756727632	48.1868712723684	52.2976163540789	47.4133480734211	47.9930788636842	51.7744444346053	46.4269617955263	45.3080862568421	47.9219622155263	51.2488813844737	49.7658329673684	44.7344983910526	51.3216261134211	41.8977497496053	51.1624374677632	42.3646750269737	41.1228270155263	49.3964690460526	41.1750576032895	40.3403572318421	54.7961027255263	49.7847897155263	47.7785919669737	45.3923583432895	39.8233330230263	48.3646978831579	39.9992790552632	47.2343728688158	45.1055143588158	57.6048565897368	38.3316465535526	58.3035380296053	47.2152046636842	46.2277875325	47.3401891682895	47.3685599518421	50.2104567372368	47.1831615538158	45.7145816528947	50.2647895415789	45.3626677936842	51.4417910378947	51.9395499190789
ACTA1	63.92554073	45.9960967252632	40.6517613930263	49.7629077011842	85.3152068964474	48.7059075386842	55.9495048873684	61.7187555735526	44.1366144101316	1465.79704410526	69.5858356047368	51.4511684806579	54.5929278269737	47.7358509173684	211.642708493421	44.7006162631579	53.9268465372368	45.7630245998684	48.2746857927632	47.5024421464474	50.34854271	47.0376216436842	60.5515866365789	39.4457052147368	51.5039421051316	48.9063377777632	57.9479449097368	51.1435389475	49.6718768186842	60.0051147577632	67.8170506207895	55.9329656625	44.6370186009211	41.6275548263158	63.5754763851316	50.7401403706579	47.1623759846053	52.5354950222368	50.6788429126316	47.8270734563158	45.7014304326316	53.7897074603947	48.9874977776316	47.838833285	50.5581838111842	46.3135536365789	45.8352478167105	53.2793687560526	55.17289452
ACTA2	16725.4987301316	11596.0036764474	26250.6091459211	14548.9569215789	31363.3305985526	21092.3653152632	9076.01831132895	14223.5493205263	6596.37975031579	34605.3186473684	20793.4856915789	33466.7465278947	8519.24642789474	7639.37933332895	19299.8027897368	12801.5228944737	29454.1333192105	27022.7931607895	24260.8372305263	4066.06100743421	8909.86877272368	29454.1333192105	15312.5726688158	24055.66476	23635.9459792105	20094.9087932895	19299.8027897368	15869.7887144737	24260.8372305263	21871.0668939474	30381.3593189474	17434.2690422368	12093.5458930263	13220.3355260526	12648.1444371053	4474.91447153947	17067.6967946053	12242.7244297368	18635.7748385526	24668.7441263158	24055.66476	13431.5585039474	7971.20686232895	11953.0164973684	21710.2686444737	23429.6842634211	6686.55464218421	23068.4760417105	23238.6881273684
ACTB	23238.6881273684	22208.2589893421	18737.1802321053	22531.2341864474	21710.2686444737	19563.3239582895	19955.7608323684	20230.1408397368	21871.0668939474	29036.8331618421	22531.2341864474	23635.9459792105	26749.1340710526	22370.5042473684	31363.3305985526	27022.7931607895	23429.6842634211	23238.6881273684	18635.7748385526	15730.9366664474	18413.0798156579	19698.4385689474	14037.2200978947	19955.7608323684	18848.2822542105	26495.9846772368	18294.8572251316	18527.2280881579	21250.2912453947	18848.2822542105	23068.4760417105	19955.7608323684	23850.9921147368	22712.4730609211	16022.1968256579	16330.3773251316	21403.3836306579	20501.8849226316	25551.4955647368	19421.8816578947	20646.2436168421	25085.6833278947	23635.9459792105	20230.1408397368	21871.0668939474	30381.3593189474	16725.4987301316	25321.9752703947	22370.5042473684
ACTC1	129.833867585526	59.7282160911842	537.837627986842	47.2215012676316	378.341955661842	216.019397067105	91.9669834421053	78.8930474753947	54.1765567214474	481.156718843421	53.4551109789474	621.703574752632	105.184803276316	60.1448249260526	320.687227247368	49.6775688375	678.680115303947	359.416408267105	81.7153068131579	48.4902464522368	52.3573096393421	85.7554053609211	98.0664897613158	68.8003443382895	131.700668627632	133.248703814474	184.798066538158	74.7349752302632	103.003900513026	78.1093997517105	75.8672074131579	51.1209643232895	105.644706164474	91.7032129910526	124.881358378947	49.6466525388158	78.3500875081579	124.951332234211	58.8825032505263	100.772268361316	261.218134453947	101.892731461974	48.1153143209211	82.3913293501316	676.288894001316	105.111146989474	65.4952588252632	154.043034477632	113.905152725
ACTG1	27610.9541997368	27610.9541997368	21871.0668939474	19563.3239582895	27022.7931607895	26003.3921263158	18527.2280881579	26495.9846772368	25321.9752703947	24260.8372305263	27944.5651986842	27610.9541997368	26003.3921263158	29933.9238940789	30857.7857688158	29454.1333192105	22030.6755478947	22895.7520094737	27610.9541997368	22712.4730609211	25085.6833278947	24260.8372305263	22208.2589893421	21403.3836306579	22895.7520094737	27022.7931607895	23429.6842634211	20094.9087932895	22030.6755478947	24055.66476	25321.9752703947	25773.0748139474	20365.9628240789	30857.7857688158	31973.0459697368	26495.9846772368	26003.3921263158	27304.6849315789	30857.7857688158	29454.1333192105	29454.1333192105	29036.8331618421	29036.8331618421	27944.5651986842	24870.2082053947	28646.6680439474	23068.4760417105	27610.9541997368	27610.9541997368
ACTG2	4406.88528030263	2671.24944797368	18527.2280881579	5088.30787592105	25773.0748139474	8979.11866989474	1833.29612502632	10765.5339646053	2371.51354589474	32685.3866131579	19182.9203256579	25773.0748139474	4896.18035857895	1979.46189272368	5045.27231894737	3822.04859580263	21092.3653152632	8689.58180692105	11265.3655913158	369.435557223684	946.828477934211	15869.7887144737	2434.96490557895	7639.37933332895	15097.7161655263	7689.75765272368	8191.87942518421	1644.49727234211	8956.14006047368	9076.01831132895	21871.0668939474	1638.87393035526	3979.92833380263	8538.98730936842	3843.00974584211	1253.73779736842	9076.01831132895	5059.80127044737	2472.36918318421	8797.9840615	10599.6822523684	4309.74368897368	1537.55403619737	6938.44642151316	17162.1793618421	11265.3655913158	2039.11456927632	13274.8292926316	24260.8372305263
ACTL6A	1822.16316205263	2152.15568639474	1109.74012694737	1048.73149442105	1197.19210981579	2600.10915123684	3001.06912940789	2102.54457560526	3119.40500973684	1896.28739557895	2046.81575125	1483.68315759211	1754.27379088158	3208.92158514474	1862.39014447368	1887.08364635526	1386.40484330263	2652.13796322368	2602.104706	2548.98258452632	4829.09877518421	2412.12252648684	2888.41381180263	3776.42089315789	2237.29411514474	1889.33874982895	1944.16786569737	2436.79420781579	2053.31124801316	2873.82849909211	2995.76172211842	3542.74694522368	2523.76057473684	1301.34831910526	2156.49227481579	3605.15049032895	1545.63239546053	4251.96600582895	2977.58729163158	2216.84146222368	1554.80154792105	2193.48301332895	3864.49239897368	2576.55857856579	1484.42905528947	2347.61196172368	3510.00196821053	2044.24301089474	1922.88576928947
ACTL6B	49.4279708515789	49.8176462734211	54.4276966643421	46.3453567377632	46.2216972563158	47.7533401540789	48.3346736934211	55.5873338818421	49.6952399380263	49.2763413607895	126.525917063158	53.8371520998684	50.5087677655263	47.3773242176316	47.3196905459211	48.5436762164474	52.1607763175	48.3385185396053	46.0089523621053	117.707730464474	50.5476834628947	43.7712844539474	42.7697378264474	48.132011245	43.8660966352632	52.5005153167105	43.5014378207895	43.6519206286842	45.0910567898684	43.4281271390789	52.3079182631579	49.2207744669737	44.2319505430263	45.7864217309211	182.618711797368	45.6331264535526	46.8099126422368	51.6673943686842	44.7066624723684	50.46914843	44.0624051731579	45.78124683	43.9025209292105	46.8136960594737	46.9838520371053	48.8980552867105	45.5313916443421	47.5252619515789	49.0591608407895
ACTL7A	42.2243358997368	42.6980933831579	46.3561056175	40.0199880425	47.2152046636842	51.1590688085526	45.2981266065789	45.1642109663158	46.8036218259211	38.7083448343421	45.9219529290789	43.5278296164474	43.5085393163158	50.3308930094737	51.6464675914474	44.0495115276316	50.0687800009211	46.0429422861842	49.9466388867105	41.1689302238158	48.3558600315789	48.5751054967105	45.8496141213158	44.4896639759211	46.6948008113158	40.3048802377632	40.2530331759211	51.2725803367105	39.9851433501316	45.4770372561842	37.0703760688158	46.7909101172368	39.5870180289474	41.8802882584211	41.7737349519737	42.5125072946053	39.0230640342105	42.1585558068421	41.7430381330263	43.5930768868421	41.1006067577632	48.2930142647368	39.7779805597368	43.1427204655263	46.6436189323684	42.2504140075	49.8433876080263	40.0286736761842	44.3349923361842
ACTL7B	51.6532746882895	71.5871183505263	51.6013969994737	60.1980760652632	72.1995051343421	67.2427293727632	79.7227860765789	83.2158313632895	97.8426312306579	58.7258194807895	50.8995936978947	61.8777083	79.9766649185526	77.8813530039474	78.7242848861842	74.3212122106579	52.9693461426316	85.3987768661842	66.3992230353947	47.1487892817105	80.7787559738158	64.3615950693421	60.5736150351316	101.286865719079	63.656211245	57.1019975352632	71.8221761553947	81.4534642451316	46.7789625144737	52.7089462692105	61.5618967505263	85.8381591188158	85.0243250323684	51.5336566128947	56.9463653472368	76.1285546827632	50.9967147365789	56.805464595	56.4621402230263	65.1362698157895	63.9697321578947	71.4573815142105	59.4608666935526	56.3833103325	57.5944626926316	65.1503679857895	64.7047732702632	74.3796076653947	56.8335312711842
ACTL8	57.5340775155263	52.8923026257895	57.954522206579	55.9609204514474	50.0772480278947	57.6742511646053	56.1102596711842	57.252994605	873.218320414474	59.0426935717105	57.3886867073684	71.4960414967105	46.4554775368421	67.0676201507895	55.5277749727632	73.6230096067105	48.0683981165789	47.4810160476316	632.132689885526	51.7299459376316	43.0585140206579	52.8764787530263	45.0788922540789	41.2941072844737	47.8455928335526	46.2804983309211	51.5571963602632	45.1234421955263	43.2724766907895	52.7707081706579	50.0802147753947	64.5850484555263	39.3516978431579	59.7462167634211	50.4554931928947	76.579459988421	74.3796076653947	62.0345014909211	57.8948540327632	51.7587691769737	43.8513858182895	252.646219140789	62.2364446631579	469.910320569737	46.17311023	50.9869232847368	49.9044016302632	50.4050638093421	53.5874410942105
ACTN1	6111.93884682895	7880.43860760526	11154.4241115789	7880.43860760526	15869.7887144737	7557.54897090789	6883.78818006579	6296.44643484211	4075.92257030263	20365.9628240789	7740.59323038158	9764.93111618421	8979.11866989474	4406.88528030263	9464.56132927632	6512.96738303947	9824.30019771053	8133.90731121053	19068.0118067105	5996.70876297368	7590.26049690789	16180.7215213158	7323.561503	25773.0748139474	8211.03815203947	7740.59323038158	8416.30517369737	7574.50364859211	6897.20027181579	6633.84112330263	17814.3632530263	9124.88383294737	4022.00857952632	3355.54111534211	3131.56299975	2856.91516632895	4474.91447153947	3947.76347538158	4095.67459788158	4542.90284198684	6080.44424703947	4474.91447153947	2211.05219173684	2898.41718265789	4440.21839448684	6273.41269911842	2793.92798894737	4293.90991423684	7557.54897090789
ACTN2	71.4573815142105	65.1934387640789	70.1415278656579	61.5984491765789	88.7600259582895	71.8549115756579	75.2314578571053	65.7608879719737	75.1949306577632	109.938817255263	88.6397075453947	73.563037006579	66.5210612046053	94.5818025044737	82.7388369290789	82.3289500878947	79.2041948906579	71.9039349653947	68.9062143678947	73.8338762106579	61.0674283828947	70.5478319111842	56.3745293713158	54.012775545	56.5313510369737	76.2479738269737	79.3696968482895	74.993538375921	68.9062143678947	54.9086516684211	59.4242348301316	64.5510200110526	57.5034419931579	69.4467129006579	75.6568616185526	83.2158313632895	60.7218733997368	85.8204199376316	74.7690924322368	68.1258228385526	67.5746777078947	66.2551392935526	74.8981324355263	61.5826141352632	65.5523330972368	70.7544005948684	85.4796940792105	61.4928347903947	62.6238541128947
ACTN3	52.7900061714474	48.8622856644737	47.2690812832895	55.2050766039474	51.3775013526316	51.6412574276316	43.7299959835526	44.0576348527632	47.404767645	56.9836476681579	43.1032411315789	54.0436015165789	48.6241128963158	47.5365606396053	47.8138361321053	45.9130058746053	41.7968340918421	47.8444017857895	48.6320102027632	38.4550681751316	47.9000200175	50.7127218418421	46.4490065044737	45.9549910915789	44.4656396806579	49.3427065351316	50.7911540377632	34.2127371310526	48.622774565	43.1757285668421	43.62663478	44.9139079927632	39.7396330948684	52.5811230296053	40.4701633890789	48.5961602377632	47.4341371525	48.6052407523684	55.2099783186842	49.8263725575	63.0746509782895	52.4984529351316	48.5159790835526	58.6875047802632	41.8520030135526	48.4825999151316	45.5578243763158	56.4621402230263	50.6512430232895
ACTN4	9622.97727180263	4176.35971675	5859.03834176316	3975.01060660526	3616.26557134211	4247.11788609211	2895.83886636842	3539.14999544737	2814.54075794737	3361.88096893421	2739.90416978947	3506.47910153947	3670.24660403947	4066.06100743421	4160.80552425	3719.12878855263	4406.88528030263	5523.38528594737	4056.11498375	2287.24698927632	2434.96490557895	2292.03048889474	2535.33233423684	3167.58341068421	1705.33127698684	2433.21828878947	2748.54213796053	1076.51562739474	1974.59697773684	4829.09877518421	4237.09209780263	3273.46042677632	2093.03988994737	2250.87335903947	1393.31743992105	2141.03395490789	1658.39390297368	3956.63910230263	1999.42215726316	1591.04435664474	2131.50789825	2396.62567743421	1156.36567451316	2153.61738085526	1900.81722019737	1461.08653173684	994.079538828947	1589.25791590789	1322.68262742105
ACTR10	172.840328907895	613.999830793421	698.847831936842	302.682357265789	402.896084821053	703.566406447368	402.529849563158	255.477282331579	618.905283922368	809.369231722368	687.153468888158	501.597444206579	474.864449388158	729.851902003947	421.601126477632	291.263997639474	481.933033010526	592.475965167105	573.813862563158	650.337135211842	1023.92717340526	601.379481514474	797.052116159211	669.616006744737	630.119185821053	586.073609667105	478.382802909211	789.752869561842	515.207818544737	373.79185355	577.954946531579	769.40231908421	495.843701859211	652.869918215789	737.893231471053	463.402973236842	742.405025656579	776.17016805	1012.27772984868	861.068462422368	816.054047851316	469.014253146053	505.155772192105	763.555872851316	737.059373809211	1105.76713977632	853.113847594737	746.202459038158	1185.07453492105
ACTR1A	1433.67352296053	2014.57551865789	2110.86881385526	1685.95937076316	1867.95379852632	1947.59484738158	1281.43489247368	1893.91582509211	800.851454155263	1611.34818440789	1438.87356261842	1844.34895146053	1145.51749852632	1182.31915756579	1967.15441571053	1500.03808259211	1764.62867793421	1130.39084280263	1856.84552702632	1227.9915725	1400.35379505263	1635.11721247368	991.951171761842	1812.41683321053	1554.80154792105	1599.68324475	1313.82671944737	1535.20266507895	1060.64949803947	1647.26793217105	1590.14541521053	1492.10477006579	991.951171761842	1286.31273514474	1492.10477006579	1122.89778818421	1207.94481365789	1211.86109755263	1403.25571939474	1126.87449775	1396.08734273684	917.587883136842	1569.00348443421	1240.26285843421	1391.91565825	1359.51526603947	841.451420393421	1324.61142343421	1244.28114871053
ACTR1B	543.017343547368	653.540015369737	587.480210618421	426.874629315789	788.553648826316	728.035301959211	790.938597751316	695.248502356579	653.540015369737	696.676080486842	495.188730940789	647.675793260526	811.537456368421	623.617043772368	811.859501105263	622.549062972368	773.052433481579	637.056483464474	527.167208697368	656.756820171053	510.732735269737	659.341408830263	817.546233663158	753.618196280263	517.732251767105	1004.27305610263	657.658402282895	827.192428702632	646.978172205263	566.811498956579	839.840133694737	1041.65045742105	887.789567851316	549.207797278947	721.526553563158	827.812641518421	500.173552380263	508.104174617105	549.207797278947	542.472466782895	590.061268209211	862.379585960526	673.383175601316	650.337135211842	689.085731869737	456.585634727632	524.9271383	632.132689885526	752.779466835526
ACTR2	5706.12280867105	4861.60326784211	3843.00974584211	3361.88096893421	4027.02427885526	4368.78176796053	4764.44797026316	4514.20373425	7757.66974563158	3921.14032322368	5081.11596510526	4931.19605425	3330.39596638158	4480.50568264474	7863.20972840789	4418.01609490789	4086.33299009211	8538.98730936842	4881.86373557895	5697.32579276316	6059.37017486842	4641.92663272368	5506.58780534211	4848.14534819737	4508.17477939474	8058.45270635526	5132.93769468421	5566.84294564474	7113.37046856579	6070.11277763158	5986.03068257895	6296.44643484211	4577.28773653947	5956.38705296053	3339.86938984211	5618.37781451316	6398.04014885526	4346.62192601316	6454.33736261842	6548.210841	5490.25822956579	8499.13471768421	8058.45270635526	5996.70876297368	5750.38876276316	5566.84294564474	5481.60236705263	5915.89214523684	5139.94147390789
ACTR3	308.964070026316	388.754062721053	391.461743432895	421.092478792105	459.581093819737	611.892728027632	304.371909892105	482.535278957895	817.546233663158	710.506548775	680.599748010526	618.281414407895	671.293966422368	780.445949823684	891.658711889474	850.085482711842	717.902487738158	495.531456506579	660.270923898684	414.127318440789	445.114026746053	301.806466797368	337.838582752632	275.320797340789	332.767946635526	437.535763692105	511.406814281579	565.156515292105	671.068473555263	518.226205778947	288.317760113158	528.206498728947	357.919910593421	736.2391239	732.987185610526	635.482213364474	559.417129843421	734.394086077632	729.353090539474	610.238464346053	603.230672739474	812.454548509211	983.131894505263	769.950321713158	670.844365682895	830.462759159211	967.672187331579	987.994743280263	971.284940552632
ACTR3B	62.3438769636842	71.2238479939474	82.7555665164474	90.3336287757895	83.3115410798684	79.0573662343421	75.4988561402632	104.896853463158	94.7227351357895	57.0232709739474	50.1522456186842	55.4136298580263	55.8990101643421	129.265846064474	63.0973940488158	78.5568854568421	50.6109953640789	58.9464253853947	87.5884146002632	212.770618048684	109.600393084211	60.8479752913158	85.3152068964474	88.377482211579	67.8769396464474	69.1258166348684	96.4396710061842	161.673337144737	74.0732020184211	73.1737755184211	80.5596638471053	81.4382643106579	229.621818969737	63.1503764361842	82.9850374602632	104.16535954	72.3482157142105	81.2168074319737	79.3138622692105	69.9131303097368	64.7310336997368	52.806656685	90.753237896579	61.3549991653947	69.7661700178947	77.1854918436842	134.772387368421	57.0049242735526	72.3990499806579
ACTR5	474.574473075	280.229884655263	145.705901302632	607.135871984211	232.004009943421	251.304907127632	318.061316463158	642.659633867105	287.173507331579	320.118794880263	347.462246436842	312.720269546053	744.012329171053	400.133199151316	367.793993325	496.156585002632	407.073358851316	291.425932140789	299.556258373684	381.123624677632	386.559390582895	200.066165952632	407.833213460526	264.829977969737	237.491976088158	329.279127123684	270.803958367105	723.804988052632	286.996291669737	400.977612568421	323.212591673684	289.464708198684	376.465416002632	347.462246436842	289.306867773684	375.923059457895	307.082663896053	391.351364581579	321.902006035526	271.115460919737	251.944006569737	440.149986734211	451.702827169737	335.077686984211	293.692262455263	342.335426828947	519.059866126316	324.349021423684	249.203371632895
ACTR6	255.328543696053	411.612849997368	388.979543302632	340.140537131579	368.322699069737	636.398878660526	569.836003288158	558.474808105263	515.705860768421	530.958751943421	953.500603834211	374.804502955263	296.663024310526	607.135871984211	316.5002379	347.149606611842	526.480328546053	507.283260881579	327.345859228947	481.456245684211	434.445062264474	295.366790822368	269.955139592105	290.925950918421	377.003612032895	325.477638082895	387.137020573684	524.568210065789	495.843701859211	366.395938828947	434.724641289474	345.103487823684	291.843679140789	633.914147865789	634.364727115789	750.031912553947	498.565100465789	667.966549201316	584.491230836842	548.161601259211	469.605639796053	196.689991839474	642.659633867105	456.291639951316	451.702827169737	518.728977393421	587.078862723684	462.673369675	520.070037534211
ACTR8	104.314412282237	105.065747469737	103.460167947105	76.3756645938158	116.004216871053	222.710895177632	93.7341554972368	178.797504684211	122.405728238158	116.664411544737	99.1553328964474	67.4409557326316	72.4351423575	123.019777165789	93.9805052082895	114.620719976316	105.211386515789	190.289862076316	105.525295213158	65.9753603914474	112.988660010526	163.466875576316	123.199396828947	110.092569289474	147.262094272368	129.833867585526	127.055204434211	176.128514846053	173.695800956579	105.449371832895	122.255015031579	138.942889647368	133.312511232895	80.7494675815789	137.647551086842	70.4231339552632	133.115766657895	133.482098251316	118.694335511842	131.668880590789	100.286716617105	98.0664897613158	145.319579753947	81.8822166689474	99.5619391940789	95.1487332807895	165.031147321053	96.5016830040789	114.620719976316
ACTRT1	75.5235184089474	87.3506425207895	80.8224840901316	87.6587813813158	90.0950627868421	68.4716814806579	66.1805096519737	79.1765655605263	65.7760589651316	84.8258963210526	72.9736782588158	131.601721210526	122.465807944737	80.9655455975	80.9247259063158	61.4622210292105	107.444431981579	74.3543341955263	73.0085282298684	86.6097381605263	72.2202797418421	62.7910473738158	72.7476356406579	61.4722184444737	75.1949306577632	76.818283850921	63.5387230522368	56.9778043322368	70.9127110875	63.6128881061842	62.1591892397368	75.7448500803947	64.9091919467105	79.8372157713158	62.5401644097368	80.7636570521053	88.7788810868421	70.3110430767105	61.2569121789474	66.431342395921	88.0175061263158	71.596792976579	74.7459213981579	73.585231043421	70.0180557559211	74.0058692167105	69.1258166348684	56.7145624917105	65.1290596244737
ACVR1	580.025332155263	1327.77046046053	1164.26330125	731.953607882895	1260.87057777632	1212.97956535526	605.301048026316	780.445949823684	594.662490531579	1406.12314698684	1129.38802772368	1055.80850990789	948.788036144737	1061.59391981579	1866.79749973684	1036.42437818421	1260.24482901316	1259.06666409211	1229.15926717105	500.962203932895	694.278905031579	1073.33430884211	431.025903901316	687.153468888158	1142.44409952632	864.054227086842	878.682350531579	958.57305499079	677.238903847368	934.662476475	1050.93723667105	750.845945913158	730.378142846053	1158.94626656579	1089.61373419737	809.075792111842	1013.08728409342	1555.68343919737	1461.83654226316	2023.55791271053	1290.15567510526	963.712408488158	1316.89304059211	1290.15567510526	1353.99458411842	1539.92980035526	926.476364707895	1718.41529326316	1889.33874982895
ACVR1B	1866.79749973684	1509.69443697368	2219.67802872368	1001.00785324868	915.024630963158	987.200805755263	2888.41381180263	1821.12215176316	2687.96339243421	544.065912714474	454.143411336842	484.545978351316	843.747058835526	1846.65623526316	725.6312666	1617.58646053947	981.563755992105	1330.38657559211	1557.33893214474	1457.9904435	1675.30916602632	895.830530119737	7606.05323207895	1270.42806415789	1092.45256360526	1560.59880823684	1790.84324153947	1609.51279989474	850.424274693421	1243.67404802632	1424.89919564474	1373.24130619737	2119.13295048684	1354.65936877632	1246.64130557895	1352.66599402632	834.529461902632	1782.44866588158	745.945869721053	1412.58112101316	1004.70150216184	2566.61170647368	1974.59697773684	1215.78176606579	847.195214115789	722.572161026316	1288.21839459211	800.254041160526	893.774064552632
ACVR1C	45.0689553139474	43.3287722547368	41.1157116177632	37.9788645478947	38.3837804444737	42.7987522482895	41.8830666696053	45.368955455	55.3839157088158	49.8405973522368	57.4348390105263	44.3349923361842	59.7239811385526	49.3342783781579	41.5611513409211	40.3002100964474	53.4484964896053	40.2275244678947	47.0489977165789	44.421412265921	44.6783745896053	52.3408703822368	39.0825604894737	40.4446240432895	40.0242383694737	43.9166451871053	39.334005636579	47.4669822548684	42.5347003911842	44.4955324284211	44.0862622523684	44.8969893338158	51.6141000130263	51.2688298421053	42.0977857785526	49.4627609859211	47.4036228548684	37.8869217092105	43.8921588834211	43.5628635744737	47.5565509628947	45.3010058318421	49.8150064328947	43.7810479927632	46.5099675213158	49.032333855	43.9935611190789	44.2099788339474	48.9928311228947
ACVR2A	155.578525696053	187.113199740789	282.463423296053	184.093444615789	198.497918853947	242.559978451316	244.819854206579	164.948450177632	149.573296563158	230.675070084211	195.224961407895	145.504186536842	204.508600446053	238.569173317105	125.873283173684	169.246608636842	252.145914373684	171.450009814474	163.969630571053	189.03248305	190.398884075	253.417944710526	196.801044007895	207.93236095	201.156185544737	298.188853592105	227.799981210526	210.302985653947	250.318993353947	310.707776975	298.282599040789	244.475289397368	188.678846702632	244.008295744737	212.655865821053	227.73867185	173.784174581579	209.387981068421	200.940942222368	261.865766509211	192.223440261842	154.364218915789	196.745463271053	233.152859413158	230.486695132895	156.878275897368	212.592612771053	201.584365348684	243.524211343421
ACVR2B	90.5192770234211	44.3441697207895	56.6141094467105	77.0210247421053	49.5841793494737	46.1853570897368	51.6758960088158	68.981454141579	62.6003750606579	69.8484399181579	67.8170506207895	63.2100655389474	55.8570992056579	66.8129238498684	54.7841066442105	65.7906978547368	78.4060014332895	47.0858320615789	42.9599418727632	81.9575238173684	48.0669703685526	47.4430918421053	50.4352696627632	48.4261579242105	52.9037424198684	49.5547173117105	48.5072598857895	48.4053485513158	44.9503474877632	45.3191538318421	46.1346202256579	49.1325723857895	54.0750168184211	60.586915286579	69.6721251615789	52.7301963328947	51.1889342181579	55.8352302647368	48.8319023710526	57.1344415278947	61.1676994497368	57.671015035	49.0455172751316	56.9525181017105	47.0326474173684	47.125659505921	53.8245895569737	56.7090238919737	51.6190600203947
ACVRL1	204.394482598684	325.107422135526	287.3338793	182.908684478947	265.206805792105	292.423852443421	110.712221553947	193.661709440789	88.4323402121053	156.838406963158	182.139768009211	333.672105456579	177.322531206579	117.239166227632	306.444444434211	157.292720792105	218.946317453947	158.307157461842	234.439266672368	171.314008388158	150.151871264474	349.541620285526	254.413725194737	208.766403134211	249.070773542105	228.479510769737	347.686994775	99.8413125986842	178.701394101316	253.707566871053	123.946092826316	117.678585588158	118.352563314474	276.951292364474	129.527427901316	101.609220863158	229.865807217105	173.784174581579	223.142619431579	170.910585756579	222.522402086842	120.652544371053	115.043081001316	174.868111465789	250.664275914474	203.607134427632	86.9060532863158	193.505673747368	208.766403134211
ACY1	802.057614939474	1075.12726240789	354.586832363158	503.564038242105	911.821176988158	605.301048026316	606.322522357895	1096.67857614474	1132.85287198684	294.690356769737	152.668252102632	301.532851006579	512.426125084211	1443.51301375	494.065545542105	1202.82250702632	211.004802668421	252.352986311842	813.055234573684	684.454458165789	613.544410332895	844.664253910526	1278.39056581579	512.226811911842	365.961629801316	1221.65566575	2420.96819952632	415.992673460526	301.806466797368	560.701532407895	843.089389682895	541.930973682895	1197.74676225	416.111879198684	668.188796409211	787.415195298684	341.932603263158	436.189349118421	712.785471828947	614.416020138158	565.33844175	793.277371886842	1153.74078413158	640.429356180263	625.784639321053	797.944681655263	565.520380598684	565.520380598684	694.019290096053
ACY3	255.962690826316	80.9802583677632	256.030074263158	137.293080944737	108.261654298684	71.4040503126316	146.884784725	93.2780949710526	79.8372157713158	69.1963015098684	59.2611148255263	67.7519664109211	59.8087442865789	102.701636815658	75.9775258222368	1124.42624925	86.8529376927632	78.2268801767105	138.581869498684	40.1754813673684	61.8675446125	88.9270245711842	105.2859337	49.6982456606579	61.2316327234211	124.719494613158	273.939750177632	62.61210298	103.198631825789	82.0867217621053	87.5000621134211	66.4229792235526	120.948646907895	121.340184025	153.392699568421	64.4246605422368	111.136349401316	185.10511105	75.1462325160526	155.701257459211	237.227892869737	90.9619282368421	174.423324547368	99.6264959817105	259.783106761842	138.692985365789	78.9516295428947	157.045483351316	75.3859777822368
ACYP1	600.967758505263	608.999796339474	801.431971423684	590.652940385526	461.370849873684	431.281091532895	933.189355860526	353.184414942105	1100.03874067105	774.156590193421	2045.49985548684	724.855126105263	1322.68262742105	922.734613781579	570.574929706579	701.37424514079	532.197931114474	363.197344434211	439.743315217105	319.756847371053	417.759669635526	415.6177535	387.602894271053	182.763278434211	412.108718731579	437.392959581579	447.210793680263	333.879841428947	361.553964301316	407.963123669737	416.357119223684	340.449860121053	701.37424514079	439.344018435526	568.517325897368	525.254788636842	506.286468363158	528.540148075	533.955749084211	478.843414013158	443.545175144737	445.821600013158	518.555971746053	436.856744193421	496.494899281579	525.790238640789	727.4993677	438.231002461842	433.670208097368
ACYP2	211.698644589474	135.254629882895	285.442047015789	103.671574515263	213.472248557895	149.877067022368	184.551552707895	262.734937794737	256.816963752632	347.462246436842	469.605639796053	230.925689921053	124.034851015789	127.027557734211	104.827447780263	163.841270126316	207.93236095	283.482398910526	186.515717973684	524.030818663158	539.614661973684	228.046908351316	239.026585909211	397.583096015789	350.614902185526	179.035572239474	229.990999681579	205.567559728947	399.019207897368	231.366715496053	392.064417135526	195.224961407895	109.990693265789	177.082643971053	239.102397510526	218.042026878947	184.602765497368	166.640533394737	212.655865821053	321.710097159211	238.828870764474	441.361326114474	113.881843048684	164.438719027632	233.279585703947	184.354911603947	203.661624755263	245.992967428947	297.418217044737
ADA	489.810495078947	533.237021623684	395.093453222368	440.017065898684	333.672105456579	411.103843518421	327.627883460526	767.697619067105	361.999033726316	228.419779564474	198.497918853947	433.536997402632	424.301497053947	391.461743432895	383.425500403947	711.519497818421	491.089682673684	420.717551593421	473.210420309211	340.247828336842	1008.23356329737	805.077060511842	520.247299148684	738.167071957895	633.914147865789	1014.73859589605	410.09113795	1144.47339732895	1619.37672813158	546.750160217105	219.067235534211	212.592612771053	1540.73674527632	586.073609667105	471.599989556579	388.979543302632	651.496261828947	519.221891819737	520.070037534211	495.188730940789	641.523557743421	378.001332402632	538.748851585526	369.971918678947	721.798361381579	272.121635848684	536.935562307895	623.397805036842	518.885184656579
ADAD1	38.6264542609211	46.9114954368421	45.8871910632895	40.5099199761842	34.8083495926316	41.0471164878947	38.7853028455263	42.0360534203947	38.3316465535526	38.4284178784211	47.2753557446053	42.2949112385526	43.3699364169737	43.3236809747368	43.6219077775	50.8965478197368	42.2704643803947	39.9524256357895	39.1140407264474	47.1420785939474	43.9150344977632	39.9617609786842	41.9774122051316	41.5216610913158	44.4703766723684	40.6093150786842	41.4909877675	38.5845371465789	42.5805037310526	43.4457927244737	41.7899199473684	44.0959441364474	45.3801393386842	39.5255531518421	42.6281868369737	40.8950184919737	38.5495696353947	41.5689426040789	40.8921892002632	40.0120714886842	39.7881437793421	38.7853028455263	40.6722808615789	48.3358933464474	46.8822311701316	40.7249037410526	40.2316766039474	46.0907618052632	40.9969852769737
ADAD2	47.2948236409211	66.7729605873684	44.3726779140789	48.5802079488158	50.6461308111842	56.6936580442105	47.7469051998684	46.9038674323684	48.8781965719737	42.6019269734211	46.0467691672368	52.7837603688158	45.7211862689474	49.0148050384211	57.0425306784211	55.0534690409211	51.7268259967105	44.0170436340789	46.9087219605263	42.6870402611842	42.1257861646053	47.8231400856579	44.8633644034211	42.1455594736842	49.0871077652632	36.1198688784211	47.5444687140789	38.6348915322368	42.1501245485526	51.1243683325	52.9735580909211	52.5811230296053	45.8981766363158	48.3741178148684	70.4231339552632	50.0633116686842	46.1170410985526	43.4714868218421	51.7315539193421	64.9912385077632	49.8783213723684	44.5351207226316	50.2971422981579	53.2437333368421	45.4370202693421	52.7013092139474	53.7519819594737	60.5198613994737	55.5520133159211
ADAL	62.4667557889474	48.4577021782895	62.3990385353947	57.4714836278947	53.8644465078947	61.9135599728947	77.3930929334211	61.3920050198684	86.5205245971053	58.1762619268421	56.0479494538158	68.2704017365789	75.3975266297368	74.3543341955263	62.550889145	80.9390834739474	66.974170955	52.3624340138158	62.4557262338158	50.8696151525	52.2234160897368	49.3919941167105	48.5122008778947	48.3571498913158	53.8371520998684	42.3332504347368	63.3605401938158	62.0943644398684	76.5664400861842	68.1835351342105	65.7182281997368	65.7983734109211	82.7861253164474	45.1515412485526	73.6888138138158	103.386708946579	61.6782329038158	56.1672174573684	77.7360283757895	63.0049503030263	65.8056920553947	77.0710930743421	75.5857076056579	79.3273966355263	68.2794880902632	60.9252049447368	114.786890652632	57.8914403477632	58.4583232880263
ADAM10	125.809823190789	134.876311043421	140.405223752632	88.2897492353947	104.827447780263	131.569632951316	185.302576409211	171.945921489474	137.402687601316	92.2406044951316	78.4192742164474	79.1765655605263	74.8390886510526	193.862540767105	170.150710705263	132.639401317105	96.2457144886842	114.041709659211	152.507199056579	259.420628530263	561.277496743421	186.054557090789	124.246301861842	316.229481611842	219.929739602632	183.405713957895	261.580258653947	409.583860655263	292.953432180263	156.469214535526	248.858649501316	310.445450238158	425.601488822368	120.557630534211	136.639808688158	168.356549842105	149.998071230263	138.228494840789	240.326563771053	231.884563585526	138.265871077632	142.951454315789	185.954021127632	175.850805318421	158.837033855263	279.494266543421	504.205638484211	233.922956640789	225.746709698684
ADAM11	46.3705064957895	40.7182789267105	49.8710980984211	53.1487001819737	53.8090831261842	47.8114438673684	42.0219422782895	43.3923946096053	45.6554382028947	60.0392147922368	44.2687734889474	49.9619587051316	52.0830618959211	44.0306546832895	42.7139444834211	46.8290814228947	51.1162290411842	45.4571114239474	40.9181057836842	45.9668136028947	47.8360674065789	45.9975397482895	47.6054849484211	45.3730408577632	48.5197656997368	45.4677545873684	43.1299548917105	43.3253022968421	43.4440847493421	51.6238243992105	39.1140407264474	45.7354075101316	43.9134327081579	55.8045468709211	50.6905384831579	47.2586064859211	47.7134438135526	47.3307310563158	44.3242208059211	47.1918229509211	49.2164315625	46.1309313528947	45.8470272817105	44.7689374677632	46.8099126422368	44.4985251265789	45.9821925105263	42.0360534203947	41.6603710764474
ADAM12	48.5789301752632	48.4485812389474	49.3850646688158	52.5567054156579	62.6853714557895	52.4761222809211	58.3528012659211	57.5227353660526	53.5894944739474	49.5174833375	56.8365108405263	61.7791830922368	56.1102596711842	63.2745948442105	90.7890296403947	63.2100655389474	56.4372561043421	56.3577298692105	73.9582398135526	56.3662247494737	53.8245895569737	47.6245748506579	51.9715207048684	70.3110430767105	54.9626500115789	57.3137234222368	52.9302930521053	50.6416217727632	56.1760557415789	54.4005729234211	47.9707183771053	64.1316749011842	62.2131047594737	50.8032667903947	53.5802007821053	61.0772339315789	64.6442553	51.3756930360526	57.3690651594737	53.680666188421	55.1655813469737	50.3397458832895	59.4282542119737	51.8524518661842	50.2925019722368	75.7048318548684	64.2163939856579	52.9078860171053	56.5341287857895
ADAM15	5178.47853697368	9707.42317522368	6049.06520801316	14097.8502664474	5532.50747803947	8711.56389313158	4589.28627185526	10496.4402227632	6869.87028259211	5498.74919990789	9257.32893906579	8519.24642789474	7639.37933332895	6219.31607946053	11227.9268019737	6273.41269911842	6804.74719830263	6524.65612260526	6273.41269911842	6817.05495871053	7323.561503	6164.36301268421	6673.67682088158	4595.25961697368	7863.20972840789	7186.622086	11508.7949994737	5125.04014410526	3934.36737746053	8416.30517369737	6186.10346115789	10132.5627871184	5867.59653561842	5490.25822956579	4429.13518673684	9519.08661142105	6647.48269448684	7525.47087655263	5286.75598157895	7128.18954080263	4994.41181836842	6673.67682088158	6133.44935263158	6560.17406373684	5741.51258914474	5016.12439325	6318.77237835526	6070.11277763158	4708.29568514474
ADAM17	642.878160347368	397.217943778947	392.293397690789	690.834231064474	396.044380551316	299.556258373684	346.826627526316	306.351864928947	334.376941243421	449.606798346053	437.535763692105	813.352885769737	677.498695890789	248.386296435526	415.127996052632	333.487357001316	800.537343168421	522.655723861842	255.477282331579	297.247657603947	250.036629059211	203.940230067105	210.422377514474	319.756847371053	173.163334285526	512.914635473684	226.552903323684	162.650505518421	200.066165952632	502.411691290789	163.219151857895	193.958681646053	235.289235572368	437.956766563158	196.142787235526	281.003791225	322.377295925	252.280616884211	286.921526186842	285.922395328947	476.560828132895	261.431929096053	518.38441031579	564.777739636842	399.513266369737	357.505615917105	297.499770997368	347.462246436842	281.979842939474
ADAM18	45.8508633118421	45.6368260767105	43.3813647718421	54.1381949409211	42.1617871113158	40.4024742357895	48.5209926136842	48.8493770455263	46.6544231744737	42.9634573514474	45.18413002	45.4622047273684	48.6362631652632	41.1750576032895	41.8085952886842	47.4380113705263	45.7267117693421	52.0212269690789	43.6745508671053	45.4558675380263	53.7264277447368	48.4351458803947	42.64017436	43.4818875653947	44.9011814428947	44.0400250375	47.7282210669737	49.6937065932895	47.838833285	42.1736894223684	47.2690812832895	45.8731002071053	44.5351207226316	45.1176541188158	43.699386723421	45.8953041644737	47.2727768555263	37.9532380025	48.0910160093421	44.7022149702632	45.6530832246053	43.6554067034211	41.2305937639474	43.6111266572368	43.5278296164474	45.7619043978947	45.0594651360526	43.6830404507895	45.7103535632895
ADAM19	1334.25045607895	753.345885871053	906.817221259211	1329.07098547368	1543.17687773684	1003.85233039868	606.529857876316	679.166303869737	477.185021853947	1947.59484738158	1004.27305610263	829.576088348684	479.762507771053	783.337282307895	1356.72928126316	1300.75580753947	1347.29372056579	765.792581473684	2055.90795619737	340.545861326316	780.124345368421	1198.933523	714.527493227632	1655.52371	284.122970540789	677.238903847368	607.544186665789	440.290623185526	619.745338809211	599.594808906579	964.887958922368	986.381949343421	698.614617036842	1006.23615468421	419.037787564474	286.181065153947	1421.28371722368	559.968661680263	730.885669852632	434.995606761842	1222.19031288158	1091.99395822368	914.683398373684	484.234423393421	766.596621557895	1396.08734273684	412.865131032895	741.103640643421	1137.38880164474
ADAM2	50.7249284021053	49.6186018073684	45.5513370913158	52.0615832961842	51.2883511532895	49.7487554434211	57.9511648843421	49.3175069513158	53.6639669464474	55.7047991876316	47.7724872203947	48.5072598857895	55.4929078490789	48.5674917919737	49.1887364653947	51.3294735275	61.4819830560526	58.5869257021053	56.9056169463158	53.0667599494737	55.3213519257895	66.9662506611842	54.7508604464474	66.3523409644737	60.4363330794737	72.0084890951316	57.540479465	50.9074233125	69.2688180573684	49.5116758896053	56.6611157561842	60.4606928051316	54.1765567214474	54.8535353403947	59.40348798	53.6368924667105	55.1997991525	61.2720990394737	50.3893390719737	45.5488226384211	52.9794009646053	60.3833320121053	47.3135433213158	54.5860117257895	58.7416742402632	55.29585159	52.1839407017105	60.0967885894737	51.7604733877632
ADAM20	42.3217992859211	38.4909483536842	43.4316656311842	37.2934800567105	42.1392012602632	55.3994833953947	38.5594729706579	42.0839047319737	47.3259857219737	40.6480161921053	50.6384224760526	44.7006162631579	45.0852338639474	41.7870477164474	52.2121915823684	42.8726213264474	40.4365681626316	45.6275426582895	52.8413210685526	44.7845551403947	52.8451793489474	57.2568955022368	45.7850705703947	47.6722909514474	53.2634809465789	45.4130579169737	44.7614249625	40.9693953307895	44.1923462577632	45.2626850547368	47.1580400375	47.7307629615789	46.4504903546053	44.7388357543421	49.4019739361842	44.7776675876316	44.5165346756579	34.2127371310526	45.9419948092105	50.3956117153947	46.4933326738158	36.5644700126316	44.0170436340789	41.1902320978947	43.0164466386842	41.9774122051316	47.0547837239474	41.753579655	47.6401074156579
ADAM21	58.3484425867105	57.1086848086842	50.2561343613158	53.2773118294737	54.9431920411842	54.2713397461842	49.8949701330263	49.5883340553947	50.7764323007895	53.4282721215789	54.2421054576316	62.6691597165789	60.0739046280263	60.5692280407895	53.3825388993421	56.2289282881579	63.4280525031579	58.0666302853947	62.4768199182895	58.4149013610526	50.1436431109211	57.5679063603947	55.1127064973684	50.1537057521053	54.9577805728947	49.6937065932895	56.9249764651316	57.2916589340789	59.1560726413158	58.9961600613158	55.0947594688158	50.9089252576316	53.5682322286842	50.1567506728947	51.0993441560526	55.009793479079	48.3860894052632	53.4839767797368	56.7651806139474	51.2201659801316	59.0426935717105	52.8527118859211	54.6841869118421	50.9337035980263	47.7724872203947	51.5895283264474	51.8421454335526	54.3402497730263	57.7158929923684
ADAM22	88.0327989411842	52.5279809194737	88.1675319476316	63.6383012188158	75.8794213767105	66.151356620921	55.7749080022368	50.8688649639474	52.1734869517105	53.1053148468421	93.6500458181579	48.1596463175	50.9402385590789	56.153451650921	47.85450794	52.7535111713158	52.1870900968421	52.9384227439474	47.3401891682895	49.2068998832895	49.1859700547368	49.6849887185526	64.4001519975	46.6633667421053	57.4933936832895	53.6118090618421	47.2547160797368	69.7661700178947	52.0738710448684	54.6513228702632	51.7967435903947	48.9557684355263	49.5370887832895	103.722517055132	57.0737935803947	55.8849439085526	58.0703760277632	47.6030813864474	75.4613947348684	56.3541803768421	76.1521594005263	54.0750168184211	64.1969991332895	52.7301963328947	57.6349413914474	64.4246605422368	78.3500875081579	61.4322265246053	52.7166991127632
ADAM23	105.620902236842	106.107808231579	103.291320540526	51.7066250526316	158.632473119737	151.074730892105	61.8981753332895	64.1012927838158	75.6802903438158	108.645481168421	85.4489333456579	123.078892738158	47.5680337182895	58.6131017851316	81.853152633421	57.0330619556579	75.7562159386842	94.0377332682895	156.103646286842	83.3735024309211	81.7277238588158	257.462006677632	268.424900240789	159.608627230263	220.942711018421	105.599079107895	95.6363014760526	88.6397075453947	140.577937842105	101.892731461974	143.0916161	92.6060138109211	79.4697337571053	89.4643323835526	114.265916405263	53.5210639618421	98.3851600421053	80.0615570505263	116.147676815789	104.314412282237	147.913781480263	67.3859725159211	70.8825481721053	86.7519165739474	122.927707905263	105.087777894737	45.1112986244737	153.803744388158	198.712116014474
ADAM28	71.8549115756579	57.8914403477632	76.6941280397368	86.7014151173684	155.986174361842	88.6057478557895	63.6128881061842	59.491589615	60.586915286579	89.8085674632895	131.500941385526	88.9954160673684	67.2027322223684	47.6218076660526	68.2704017365789	56.5205320480263	105.136247669737	63.6060713634211	51.8257904184211	49.5442420526316	95.8852060826316	55.3758107736842	51.3280225493421	50.7324840207895	91.8230576052632	58.5762198614474	73.3717826235526	99.3565939264474	90.3901444926316	61.2217083171053	85.7222379884211	55.2074887907895	64.3615950693421	142.470089585526	64.4122667284211	79.5937243597368	160.671116886842	83.7877973148684	71.9901925301316	73.1483196998684	78.1752629042105	51.8696185948684	70.3279068325	88.6397075453947	117.297694784211	59.2065732571053	57.3690651594737	109.888667713158	61.8625200164474
ADAM29	55.6213678207895	53.6934366289474	56.786755785	55.6213678207895	59.7071736382895	55.4294567077632	53.804722349079	63.7485380743421	54.0303816606579	48.4274341294737	49.6466525388158	46.0118617026316	44.0701214098684	46.4377080032895	46.0038422936842	46.8465443992105	52.5920979514474	58.1229981277632	59.0691046602632	60.1051225378947	41.2797419755263	59.0037522905263	51.8472503667105	73.7201596442105	51.1959420264474	67.7687059001316	48.1559546367105	54.535731394079	50.3542913335526	53.0191795894737	52.9905019764474	62.6412205036842	54.0239681215789	52.0031258723684	38.2062281453947	50.8183673313158	48.1834108147368	52.4652628731579	52.5828494868421	47.7582683932895	45.9291680196053	51.8206157021053	52.6882760142105	53.2094604523684	48.9624402201316	45.6197972996053	53.7496857993421	49.7273844209211	44.2425770040789
ADAM30	46.3802193851316	38.3035390157895	37.5589656084211	46.7454714493421	47.3481921039474	43.2519385219737	44.3552195663158	48.7986542386842	42.7909068471053	41.8590945990789	47.2741141463158	41.1932951517105	45.8417761727632	40.676430445921	49.5298162713158	44.9616389610526	37.7772843688158	47.0326474173684	43.9419513660526	41.6453504207895	39.2591557382895	48.6362631652632	38.9823635757895	44.4398864873684	47.4084155490789	42.2647630670395	49.5633158457895	41.5163769322368	48.7693686313158	46.0050421714474	45.4286541143421	44.8144742693421	44.2334159405263	47.7424767348684	49.9017801898684	50.601555305	53.2376852346053	43.1983653818421	45.6236544661842	45.0453704765789	48.3754303513158	43.1818379701316	45.2544985021053	47.7508579892105	43.6615029831579	51.2639449418421	53.0080370252632	44.2196185180263	47.8910211582895
ADAM32	53.50261102	55.9891285322368	49.4045280175	104.566368815526	64.4504834160526	61.0093161281579	51.6358886769737	50.5742431669737	57.2147184844737	60.0874057586842	65.0804764105263	61.7630137044737	95.8656975386842	53.4403746081579	132.776989484211	60.6792082876316	65.3453178630263	67.2674321313158	60.4463950355263	51.4856633307895	54.6110324548684	58.6683895652632	51.8785969672368	52.2821558585526	70.6056873152632	54.5192530389474	53.9291089411842	56.1562024052632	53.0810987777632	60.2920013806579	58.2247423553947	51.9016394769737	52.2890965636842	55.1272480702632	55.1556206434211	55.0947594688158	58.1478814185526	53.3744036586842	57.1985495714474	56.47308478	52.5470826994737	53.4902913376316	141.796012086842	53.4339329632895	56.6141094467105	51.9063427431579	61.2120606915789	58.1439478581579	56.1730523171053
ADAM33	56.9581015347368	65.6834343052632	78.1093997517105	66.151356620921	66.0255591353947	67.0909654875	57.5547964626316	73.6555750557895	57.5910224388158	61.9985802276316	55.012116585	69.1258166348684	78.1093997517105	62.4045094753947	71.812845508421	58.2350458973684	59.553514985	67.859067238421	79.2157740675	65.3797429313158	74.0273335342105	63.5505213926316	76.5928941589474	67.0060949385526	84.4216297643421	76.0142906272368	79.0573662343421	64.7772469284211	111.686422010526	82.4071050582895	77.6980013209211	82.8161370148684	73.0196422430263	58.5869257021053	58.6990132038158	58.6095761628947	55.1582062169737	57.1498185160526	55.9975603322368	61.1725573240789	66.7810619006579	61.1984364715789	67.3318756593421	65.813154161579	70.2003212097368	60.4649114957895	73.0085282298684	63.92554073	63.0636583873684
ADAM3A	52.8844559659211	48.1036435647368	48.2574083964474	52.8663444028947	54.6982597277632	52.5904164873684	50.4641095021053	51.0424431934211	51.0820915065789	52.9244575919737	54.8972089246053	55.1320941419737	50.3987061210526	46.1758031978947	46.9617100513158	44.0895567405263	50.7356586975	55.4848547667105	61.2463525140789	55.4136298580263	60.9011404568421	61.6140474989474	60.8337594401316	59.6428856463158	51.3280225493421	58.2488342601316	47.3811013736842	55.6447976193421	47.9855989739474	47.9707183771053	48.2287089523684	54.8392339503947	46.2229188251316	51.5171315080263	47.0763354319737	49.3596970426316	47.5949462443421	44.8100374276316	45.1687030656579	46.9433336360526	47.9193826385526	48.3609213623684	41.419618335	50.8688649639474	45.1318966015789	50.3893390719737	47.1475069282895	44.4427035232895	48.5506580688158
ADAM5	51.4906868926316	50.7324840207895	48.6418379542105	52.3207948859211	51.6238243992105	45.368955455	51.2813610232895	48.2248816444737	48.5828895356579	51.2406923503947	45.8953041644737	47.3042609621053	47.6412928392105	53.1248651426316	49.0604360953947	49.9056470027632	47.7006357193421	53.7246407781579	45.9611442453947	48.5097301853947	47.539248964079	53.3034980975	51.3983315672368	55.4267563409211	43.2357944422368	44.2533737556579	47.2586064859211	48.7859466759211	50.6905384831579	47.988084055	48.0835449025	45.9744064334211	49.7559981659211	47.4632814463158	47.9064749015789	49.4790399135526	42.2416331853947	49.6718768186842	47.95793599	47.6606743082895	46.6239959527632	42.4828057959211	46.5710447388158	49.3495588155263	47.7973890439474	45.2162715319737	50.0399056477632	48.3280951969737	46.4645222964474
ADAM5P	40.5023529151316	50.6211107071053	43.2538625515789	42.2971701686842	49.7874336971053	45.0116057955263	40.1792647368421	41.5736433731579	43.1966859367105	44.9934185614474	43.6586116606579	41.7820734643421	44.1941492267105	48.7186549447368	48.5987217426316	47.9756221577632	39.6567862663158	48.6936301976316	48.1270554927632	46.1233085568421	59.5044008551316	45.7850705703947	48.5723801513158	46.7210379163158	55.3342841876316	48.0192103840789	44.8205647911842	48.6949472207895	45.3191538318421	61.5351957463158	39.6349517957895	59.5616339807895	44.7527353697368	47.0822930290789	42.5305224744737	44.3150959027632	39.6783944559211	45.1767606467105	45.2666731681579	42.1161845648684	44.9239077243421	42.7560830482895	38.0350209605263	43.2357944422368	39.3813477214474	51.2936276731579	37.7772843688158	43.1983653818421	38.8169994914474
ADAM6	55.5573781178947	54.639327755	60.2656348432895	54.7676036398684	52.4672347397368	48.9172634094737	58.8714486425	55.4052286134211	54.012775545	52.081279174079	57.7489079156579	44.5978903373684	61.7238075401316	59.1796582765789	51.0614535226316	49.2776230619737	48.2210351332895	55.7692946339474	51.6094271627632	49.1887364653947	48.0538138148684	47.79135471	47.0389222125	52.1587247748684	52.5753673776316	50.5778973496053	53.5372927077632	46.7288679885526	49.7673143131579	60.1663839139474	53.0041172277632	54.2442096468421	50.8612425186842	50.2075538931579	54.9728102464474	49.9298435480263	47.1930575151316	51.8068185257895	56.6491835618421	56.1672174573684	60.7531851382895	52.7359434527632	56.8784656763158	47.2702098997368	49.6238677572368	51.3313878994737	61.5771201955263	48.9239246548684	49.5883340553947
ADAM7	57.7937325563158	62.1316468871053	53.7740065335526	70.9896427310526	78.8248221148684	59.9675218532895	56.4590616706579	51.9032282213158	58.2116946427632	69.1258166348684	64.691668384079	56.1015814632895	46.7617401351316	46.4454312518421	53.2496179707895	51.6013969994737	68.5834134102632	72.4235932048684	47.9347347156579	48.0562599285526	57.2147184844737	46.3586119389474	45.9680983202632	61.8625200164474	67.5571491013158	50.8982829643421	54.4031677530263	68.9349221126316	177.035528452632	56.7835309996053	50.1302854861842	49.9100390518421	60.2826873903947	82.3448704526316	56.3541803768421	50.7566591981579	111.609067069737	66.974170955	66.7497116148684	65.3929374942105	74.9584359448684	60.2028295959211	57.7096408497368	77.9213398425	77.4067642557895	61.6193975442105	49.5883340553947	109.392678002632	92.4278652569737
ADAM8	84.9915508921053	93.9641612307895	144.006159472368	351.122226063158	116.466675938158	158.024513934211	309.051829060526	109.340757605263	390.022800819737	100.264332955	149.802505615789	77.5100805065789	127.469985797368	168.441551078947	500.351277510526	190.082479093421	159.854310201316	431.150719259211	171.899858028947	122.345562173684	131.069273696053	224.189952813158	156.347608738158	210.721450423684	125.656261378947	124.951332234211	161.850199343421	299.051369238158	244.008295744737	257.172641944737	275.320797340789	119.698888206579	717.637098169737	170.462332013158	120.529065521053	151.932771998684	232.762567297368	121.459624419737	122.564615342105	107.928612742105	127.564143410526	76.4926956165789	168.759511371053	158.271861407895	158.674174901316	347.462246436842	146.735262307895	201.909888467105	100.885456921316
ADAM9	146.698337078947	145.247871952632	90.5386851539474	96.5852732322368	198.982644007895	206.576535023684	163.511082372368	135.150874007895	88.9270245711842	115.924439647368	141.014253006579	263.173568619737	341.932603263158	137.436971894737	261.365125535526	166.145559509211	140.542245718421	96.9602574560526	111.583739810526	215.592870959211	189.875633289474	102.890858922895	124.620378742105	102.794174393421	126.525917063158	121.340184025	188.069329106579	191.077984075	82.3619044346053	193.202826681579	168.535154821053	174.964726192105	230.051787772368	148.214266438158	124.217247323684	180.503073355263	150.587714898684	216.136895773684	171.087751452632	180.777468148684	119.698888206579	134.671549269737	248.936177955263	241.8728155	143.021542378947	356.558448035526	323.400282298684	209.6755583	203.721050178947
ADAMDEC1	154.481564907895	217.616994739474	702.595384946053	194.162793089474	723.314625848684	312.720269546053	201.367875032895	277.103526401316	110.228010809211	65.6617476802632	391.235902092105	198.338705555263	53.6202731269737	223.142619431579	231.303311494737	184.798066538158	417.115664446053	821.851754526316	164.654751653947	423.643919207895	2105.39535185526	306.992688011842	1229.72822939474	1561.41852209211	1201.06112325	254.337106948684	260.717837828947	1785.57392038158	4815.66481877632	597.3604319	72.6105759546053	237.428279464474	467.848111893421	780.124345368421	810.625404475	196.857322514474	1789.80190625	368.661578223684	1295.77765363158	432.622857227632	514.692288928947	274.405394448684	431.790461606579	174.333463103947	902.879548297368	510.897336126316	295.454869825	1065.58630439474	555.03911808421
ADAMTS1	82.3619044346053	187.511402361842	124.652460360526	195.121327032895	146.226015832895	384.462004860526	110.556020973684	117.210099553947	85.7867840009211	341.932603263158	113.297739210526	373.677126057895	143.058153740789	123.468700056579	299.820615703947	128.374097928947	263.173568619737	105.525295213158	117.797578153947	58.1551479234211	102.377157948026	139.973566381579	121.885613630263	87.0938073057895	181.750600551316	263.401320443421	162.829373180263	129.231179189474	241.745853014474	186.957508925	139.227915973684	191.292641097368	89.8636914665789	591.876468689474	302.160683984211	153.467882101316	692.2974968	179.363146564474	397.107087886842	659.106360160526	604.066206076316	170.555132057895	226.673834444737	363.085446780263	369.65594985	229.745847728947	181.991289209211	320.118794880263	345.005090375
ADAMTS10	54.7483329831579	44.4595415215789	75.8035852326316	57.5034419931579	52.8280918990789	55.6968542505263	50.9769183489474	51.0249240459211	51.7538022184211	51.2846510509211	69.9039298006579	43.3114991809211	43.6846691894737	45.8677957332895	53.0350328647368	41.419618335	47.0799779990789	55.2746663217105	63.0162409144737	58.6539291736842	54.416626551579	46.0241722640789	67.8342234613158	61.0442275644737	50.8213118907895	55.9042883382895	53.7308965239474	60.9810671805263	65.3660207176316	63.1555793869737	54.8750266606579	60.4463950355263	62.6361124525	52.8201154510526	49.0016460594737	57.8644287955263	48.9797178840789	57.4279609407895	56.5173934838158	44.0020770588158	51.6273970864474	50.2708415227632	50.3500301021053	53.8001653926316	52.3099836563158	54.4075300180263	48.5392600184211	50.873190919079	46.8149182431579
ADAMTS12	48.5987217426316	39.4399387684211	47.8417765176316	39.2170445614474	44.3122241353947	47.5657164677632	37.7234451289474	43.1686047676316	37.5162689828947	42.3082203851316	41.8830666696053	42.2435848940789	39.3990296378947	45.6289800073684	44.7643317614474	43.6777815243421	44.9783514586842	50.3527796275	43.7042875746053	44.5137682971053	44.3395719672368	44.3616946284211	48.1844907925	59.2611148255263	44.9517994788158	44.0034746460526	47.1867697660526	50.2327939498684	42.0727375464474	46.4818509426316	49.8493217402632	50.9057590248684	44.3209110877632	45.1358092331579	45.3410627821053	44.2471586403947	45.3626677936842	37.7084333417105	45.411659641579	47.5379182719737	37.1617523811842	42.63406898	46.3222958163158	41.0630131176316	41.5975371482895	45.5369426706579	39.23613793	49.5370887832895	56.0055572435526
ADAMTS13	58.7648350430263	72.2937645343421	68.1094686322368	80.0484027935526	78.5701730177632	58.0074001517105	70.9525012063158	59.3046073217105	64.6049584653947	67.7858089156579	68.8447685768421	67.0297270603947	56.5461009161842	70.9525012063158	61.4178570922368	62.6968800417105	70.8041753097368	65.7760589651316	56.5134587975	71.4040503126316	86.9565647943421	62.2423273777632	51.0880402367105	54.6180510077632	97.8220701607895	69.1434259451316	62.5740239815789	67.9664761188158	57.3851124006579	69.2240730518421	59.2532040418421	65.2005025563158	68.4097845397368	66.9984020477632	62.4617048301316	78.4893482098684	65.0042291080263	64.322525090921	65.0461930131579	63.0519461936842	66.9823884102632	74.41339585	67.4550667765789	77.9475319281579	70.3380893359211	63.7167603996053	73.8111855930263	64.8095305034211	60.3873679444737
ADAMTS14	75.1700890965789	65.8702458540789	57.1627039732895	63.0400486553947	52.8318496021053	62.2423273777632	55.2772615757895	53.1169804226316	57.9754018726316	52.6763828422368	60.4165781922368	65.025868876579	121.216085492105	91.0561040556579	84.7141851221053	66.1427743585526	55.0170082957895	55.0868338915789	65.4446367313158	80.3324646193421	68.5583214457895	64.3028387355263	66.6510863847368	55.8352302647368	74.993538375921	72.5357763043421	60.8568320426316	55.9245292078947	57.8914403477632	80.9390834739474	64.3747764421053	58.0463826331579	61.3173712996053	55.8352302647368	49.6878363526316	60.9759500027632	54.7722885980263	56.5605288680263	63.8846893485526	55.2050766039474	81.4382643106579	64.4122667284211	68.2704017365789	59.0426935717105	80.3719703290789	54.5883526009211	51.7015762384211	60.2156730986842	50.0617240023684
ADAMTS15	47.1164646010526	48.4143715596053	38.5845371465789	51.6789468457895	41.9723496017105	51.1324211901316	51.5961301803947	45.2544985021053	51.5977941213158	53.6533519455263	50.4582904285526	47.0208037343421	43.3296393742105	44.7209039655263	54.1012277177632	40.4404236377632	45.4208843705263	49.4279708515789	44.7542418577632	47.1804379013158	46.3453567377632	44.9813910985526	44.6096973336842	46.2769320805263	46.068705153421	45.8026724035526	47.9064749015789	42.9279227760526	50.1820462617105	45.0776496905263	47.2356343838158	55.4536806814474	52.4031756144737	42.4580438076316	41.2883978319737	46.4281413853947	50.038324396579	46.5075524082895	48.1739988302632	48.1283015569737	51.1099426881579	61.6591101767105	49.4266366936842	38.8093142364474	48.7121490701316	43.0604581131579	54.7060200763158	48.9119791064474	49.9056470027632
ADAMTS16	61.3765839731579	46.8429363794737	46.3855723171053	49.2054527423684	50.4126873618421	49.0197770901316	58.5356558568421	56.6904315302632	50.3987061210526	43.6429098960526	39.5514700175	44.7095365363158	50.3730212406579	46.8099126422368	46.6502640235526	47.7785919669737	46.1206232840789	45.1882704505263	43.0506746161842	50.4050638093421	50.1834342360526	58.1439478581579	51.1484201484211	41.9194301201316	48.0284711452632	47.9285679756579	52.5529051242105	50.4923352831579	55.4267563409211	56.9310485606579	59.7151847876316	50.124291345	50.4894397165789	47.5827693214474	48.7934812057895	47.2331157773684	43.148520345921	46.1718776669737	49.8640918910526	47.2394149373684	50.3790042868421	41.6378842872368	54.4829624798684	48.8049965021053	52.2121915823684	45.9885008861842	48.9756151128947	43.9534527392105	47.7657392578947
ADAMTS17	47.4669822548684	47.7386300546053	46.5038250806579	55.7692946339474	51.8439547768421	48.6306804471053	49.5358566794737	51.6029545094737	54.7583178960526	47.4214874252632	48.9769327505263	58.4116115402632	55.1582062169737	60.2474148601316	50.6281545113158	48.8952254475	53.8964244314474	48.6964944343421	50.9982182468421	50.34854271	47.4657895634211	48.6741369305263	55.8787130094737	48.2110789493421	47.2445838973684	53.1226135401316	60.1140063580263	45.2093965427632	46.7429939552632	58.9544763878947	44.9908539823684	47.3259857219737	46.5153149863158	45.0351603775	44.1923462577632	46.4697197861842	54.063689830921	48.9147699132895	49.4019739361842	47.8848562203947	45.6407046381579	53.4403746081579	52.8201154510526	51.0082809021053	61.2812188556579	56.0561686938158	61.7536410973684	54.6562662863158	49.1515577010526
ADAMTS18	49.3312607775	44.7193111465789	49.7176774761842	46.8951284169737	51.7725845436842	44.6856409617105	50.4292358823684	43.7667839086842	47.8258974261842	52.4583007218421	53.9546292335526	51.3394532098684	53.0041172277632	53.7543284951316	52.1716972264474	58.1022676346053	48.6964944343421	41.8085952886842	46.1322273081579	46.2668307735526	48.6572134428947	54.1429187693421	42.9143173561842	50.9057590248684	46.264350685	44.2866994210526	55.1180446746053	51.6291118075	47.6124416428947	51.9220090836842	46.0972158892105	58.2044851597368	48.7818178619737	51.9593318431579	51.3620453803947	47.6257931546053	47.2266787546053	45.4018382009211	51.4605844407895	50.122865435	47.5964576442105	57.4313867734211	60.0392147922368	49.3878057531579	49.3526619961842	48.0509754051316	47.8645497994737	54.1717530544737	58.6645495009211
ADAMTS19	67.859067238421	69.7298286611842	59.8572165502632	58.9544763878947	55.9639318521053	63.3295124439474	59.1000222005263	62.9218988430263	55.8352302647368	59.8572165502632	88.4493026992105	66.4459935578947	74.2982619101316	57.1884418917105	53.5915629953947	66.4385433630263	64.2709814293421	57.2824623757895	50.7837030872368	54.7371701785526	80.1617136443421	64.3810388622368	69.7941727885526	69.2140842186842	63.7719427289474	73.846676875921	52.0957167230263	65.9453564686842	58.597648945	57.1086848086842	54.8920498443421	82.4349373297368	66.9662506611842	67.7858089156579	57.8390225706579	143.244206742105	59.0354140515789	64.5571117036842	54.7273490721053	56.7354034101316	60.9534906035526	86.7519165739474	57.3012253065789	55.2643381013158	60.9343963294737	60.1183026061842	54.8535353403947	54.2032130203947	61.2569121789474
ADAMTS2	51.9187277493421	82.4071050582895	48.1141647392105	66.8421966894737	84.9752391002632	75.7685261918421	61.0772339315789	60.15728685	55.7452851672368	60.1140063580263	49.5187361335526	69.9131303097368	65.2415978572368	73.1604034132895	98.4075673077632	103.862680406974	56.478512201579	70.0940002078947	111.005503573684	51.0552528465789	61.4470441218421	86.8897615663158	47.8670373896053	175.240571444737	63.9880230436842	56.7527654881579	51.5795452253947	60.9109008215789	58.3739900485526	52.5371951546053	47.5213064281579	79.5937243597368	67.79304252	61.8570588497368	56.6057526855263	50.2175658727632	59.4407119139474	63.4150472255263	88.0175061263158	69.4915178730263	62.4045094753947	75.5114883207895	84.2500535977632	84.0900074502632	111.080625327632	84.8768660202632	51.7202579157895	64.5451830873684	88.2708862338158
ADAMTS20	47.2094909360526	51.3028406827632	45.4146125635526	47.6054849484211	44.3632591155263	50.7672665260526	44.4244695152632	51.9063427431579	55.8274986203947	54.1556275340789	44.1410101332895	48.9318862955263	42.8305921927632	45.4102917042105	45.4424552231579	44.5463656861842	48.209729826579	44.4301906656579	44.9530368848684	48.0886751982895	45.5615369472368	49.5939866551316	47.1228406067105	49.0733792992105	49.1900147060526	51.2838786188816	45.47182807	42.6556909706579	46.9357272043421	41.4061435253947	46.4782927359211	47.5500865234211	44.0447894586842	47.2547160797368	44.7431251994737	46.0392678897368	45.3368025119737	44.1688193423684	43.7331452556579	48.6728437272368	44.63998475	45.6919418094737	45.8131177121053	44.1862850628947	53.6078712435526	54.7841066442105	53.1737583728947	43.8097921553947	44.9475386089474
ADAMTS3	45.6106547947368	54.1406418607895	48.6148907780263	40.5317761219737	52.4302264859211	48.0023100143421	41.9774122051316	44.4200101197368	49.2586570956579	55.8132590610526	50.4953531160526	50.4265019997368	41.1006067577632	56.4927455407895	44.6168235961842	48.4040507214474	34.5985839094737	49.8006581672368	46.2287932717105	42.7638282773684	49.3753307611842	46.0533738561842	45.2093965427632	42.6596008013158	43.2759712230263	46.1322273081579	44.4795570047368	47.656666229079	39.8513406217105	47.4465852335526	56.921699225	40.3089491267105	46.7198314489474	53.0852256081579	39.7396330948684	42.7598459367105	45.1994920009211	50.3253628211842	48.5506580688158	55.8215524289474	45.7317343292105	51.2589751463158	42.5026046965789	59.7748438396053	47.9655302802632	57.3170807578947	47.2419220693421	51.7604733877632	60.1265967856579
ADAMTS4	47.9451242425	51.3199550046053	48.1445931978947	49.7037892846053	58.2247423553947	51.2278656482895	54.3353032617105	42.8612275506579	44.2458663992105	44.3538316468421	53.8428590638158	43.9218275825	44.6154868072368	45.5383087048684	42.4475689039474	53.0191795894737	56.2258387167105	43.4229101489474	78.6974780396053	43.6615029831579	50.3070121806579	46.3158199310526	44.0170436340789	55.2592318248684	52.3408703822368	44.4355808869737	45.9975397482895	48.6936301976316	54.5102862425	45.4411464597368	44.2223970017105	63.5505213926316	67.695098858421	50.0946953385526	53.3456999501316	52.7321700919737	53.2000609709211	43.8397676364474	53.563834804079	57.6620465496053	48.3546123518421	47.0846790967105	54.1144821134211	52.2378519326316	45.3841903055263	59.7024258393421	53.142799525	49.3725799168421	47.5148247139474
ADAMTS5	51.7066250526316	60.9759500027632	48.2941638442105	53.9821504251316	68.9062143678947	108.593173961842	53.2516258930263	63.8225281382895	54.8682097767105	57.9722881710526	54.3745928253947	57.65497708	59.135923205	63.7236770561842	95.5780990014474	74.5060821177632	83.9934825717105	71.4249607781579	135.813486265789	69.4657680343421	88.5887450369737	94.5621816528947	82.0414898467105	111.686422010526	99.3565939264474	65.0868301552632	48.9638931440789	98.6266943925	71.7395793121053	68.0411573836842	78.5701730177632	116.381108460526	63.0746509782895	60.1495472317105	74.9831439040789	58.9920707231579	67.9407575067105	68.2607271081579	94.7227351357895	71.9464754410526	77.5776727618421	71.3410131917105	96.2457144886842	76.6575151461842	89.4094514671053	144.350006542105	90.9413012640789	70.9223469271053	90.7711872548684
ADAMTS6	191.811534975	62.5052316211842	101.172906630789	108.489685952632	117.419153121053	66.15858613	58.7607574886842	76.643298661579	127.820011536842	89.5763694902632	87.8456248185526	94.7227351357895	118.114581842105	71.2147549401316	113.019769069737	78.7358665614474	92.0800387401316	94.5019680586842	94.1368539701316	47.6169073506579	55.8380805086842	116.351992451316	77.7993967535526	121.247636440789	78.7358665614474	134.772387368421	78.2685852085526	66.2705477078947	70.2610920119737	92.3702711036842	59.8805766967105	93.5313067335526	75.3269925821053	64.7835642681579	64.2836842964474	72.3699632263158	82.0867217621053	80.4731823588158	95.7006845651316	78.7501106048684	74.7349752302632	99.690969384079	83.4496897725	67.0909654875	79.0979659239474	85.8872943947368	80.5302751646053	76.9827546760526	83.4968770348684
ADAMTS7	61.6733822144737	56.7262118876316	63.4693375490789	53.1603588052632	68.2704017365789	57.722505595	57.7837014019737	54.8997271036842	59.8216935778947	58.6060276261842	57.1817765431579	51.3491495313158	47.1956634390789	56.8939802542105	87.9828140902632	62.2252449075	52.755295045	62.61210298	81.5691883422368	50.7926755556579	50.0572598794737	75.5475526057895	50.9154056972368	94.5217012539474	46.7250492271053	44.7527353697368	56.255476515	60.1614808284211	44.7761910611842	43.3550019002632	45.2966427703947	59.0314077892105	53.50261102	55.0947594688158	50.3686795894737	37.4222267453947	64.2836842964474	56.7414837452632	56.8544700888158	55.7749080022368	60.9580096809211	62.9052323592105	58.9501749978947	53.2478551572368	59.7542462557895	63.5387230522368	40.8400596347368	54.2876121534211	57.671015035
ADAMTS8	80.7636570521053	64.7700539060526	236.487779560526	68.1753471896053	164.523754430263	160.798670388158	56.4170738318421	74.6252607764474	60.9905084130263	221.441671818421	96.2457144886842	163.886346717105	67.9579135888158	52.9363478992105	76.1762149310526	54.6982597277632	209.099670822368	103.671574515263	113.616119490789	39.334005636579	48.7958958798684	72.9517146406579	150.225084107895	47.9944340478947	60.175330445	87.1113762086842	67.1082288264474	48.1036435647368	82.5372519286842	78.0281351175	89.1349205986842	40.0120714886842	45.7000228417105	104.454300336974	80.4731823588158	62.3759336763158	97.9992153042105	98.4525457815789	70.1131958503947	155.103577115789	145.549072023684	69.2240730518421	61.0240697994737	96.0934230728947	92.5683025271053	62.9992729586842	92.4090474632895	94.7022700710526	261.792121094737
ADAMTS9	277.429468334211	308.707442584211	441.361326114474	806.916218111842	309.761422317105	372.710570968421	195.169440460526	401.218053302632	145.782909227632	217.679661547368	215.473350111842	257.751070148684	321.4447109	185.302576409211	429.351675310526	348.502803630263	231.941717572368	266.361416078947	377.892045043421	179.694021594737	164.145284392105	717.902487738158	248.936177955263	87.7588056815789	249.203371632895	305.046251575	277.029198711842	220.887314390789	138.835542498684	354.806311567105	266.361416078947	283.722642253947	181.154053948684	133.820663080263	154.481564907895	179.410125453947	185.649751347368	173.518717701316	443.268976384211	385.608661951316	138.942889647368	231.884563585526	273.151905389474	132.400037713158	196.689991839474	341.243113176316	352.640857780263	205.300048530263	282.539677725
ADAMTSL1	68.452990215	65.6334079956579	59.5365930310526	55.0338631930263	62.3990385353947	87.0938073057895	54.9881515790789	67.0833531478947	82.148184911579	71.4149427831579	76.7431851313158	69.8484399181579	50.1167308873684	59.0271185686842	68.9062143678947	70.3480382755263	60.4320945602632	67.5024697081579	73.1737755184211	72.9736782588158	63.5569383842105	65.813154161579	64.9300144798684	103.124940484079	74.4594642814474	57.97893974	69.4255463298684	66.6424888859211	79.8931335956579	62.3661332327632	76.260112994079	66.2026900898684	86.3965551301316	57.6220990372368	63.4512235372368	78.0542997368421	61.9295095298684	62.4885122528947	69.7941727885526	64.322525090921	63.7541086552632	66.1111914047368	62.0452375993421	77.6431428327632	74.7234744980263	71.1509853544737	92.7090825825	68.1835351342105	74.9439371627632
ADAMTSL2	623.617043772368	694.278905031579	715.817266472368	1139.38483552632	562.00038956579	223.769195306579	716.067580376316	589.264314435526	171.406898327632	624.250304142105	672.910641693421	680.867478018421	730.378142846053	183.550004477632	493.750698381579	374.236059567105	394.046616944737	649.672978455263	694.769237171053	2689.99622460526	324.638988898684	909.289395202632	2687.96339243421	369.100712835526	453.151344576316	287.570376797368	188.579068331579	719.194670085526	274.855792172368	716.342122244737	2436.79420781579	352.760584851316	206.298737453947	265.362772451316	1610.43940396053	456.152867094737	424.969992076316	289.058791180263	328.116313544737	544.778949668421	515.705860768421	465.694721075	257.244803082895	486.713359902632	300.678091272368	352.970002984211	189.819494769737	713.519409851316	587.480210618421
ADAMTSL3	61.1583838442105	82.0414898467105	83.6530463314474	69.5372752615789	98.6266943925	71.2338665081579	59.553514985	55.926080565	58.3528012659211	119.190714821053	58.9880834872368	79.5131163078947	48.8714870222368	69.6721251615789	67.3787079703947	50.0214340344737	80.7942417167105	60.4823627330263	51.4605844407895	48.4457913009211	42.9219458923684	53.0469414253947	43.7909256226316	51.9220090836842	54.390817455	71.759235766579	51.5861124703947	78.5972321863158	72.5565823118421	41.5275774626316	118.8374374	44.0609479081579	56.1870682810526	81.2465455201316	58.4698220025	54.2095327346053	60.7883009135526	67.6435167810526	68.7731938444737	89.371574056579	112.030768946053	58.2313896528947	57.3235173384211	122.927707905263	65.1790178514474	72.4235932048684	62.8545038027632	72.7796438286842	80.4283705244737
ADAMTSL4	66.5672414488158	413.750072272368	102.120339967763	95.5188310609211	199.203650602632	281.407788093421	80.1617136443421	93.1581863078947	63.9327618130263	109.365672714474	71.6471088182895	231.692572492105	88.1142715006579	69.2240730518421	104.943087709211	122.345562173684	142.207803957895	92.7837995521053	166.325611280263	156.225615157895	85.9722923175	150.075946271053	146.884784725	128.786240382895	353.184414942105	76.2879556238158	114.405899026316	125.994514785526	157.617755997368	120.622080277632	127.820011536842	75.2314578571053	73.1737755184211	97.3207593823684	70.941752259079	56.3973368073684	134.397335090789	121.247636440789	109.469397268421	196.801044007895	184.602765497368	71.363664285921	77.5920730231579	188.780341327632	264.161766652632	193.710555542105	118.256002086842	162.322551939474	213.109783423684
ADAMTSL5	121.946322011842	118.552098392105	56.1510125902632	64.7166861221053	80.8086685097368	76.9098817615789	154.404799660526	310.366771281579	61.6337072680263	71.2439182688158	48.0639888765789	73.7557517909211	165.977591939474	137.799922121053	83.9476555646053	159.649036090789	81.1717008714474	60.3741921531579	276.115497592105	137.684808432895	195.071012851316	123.535063081579	89.5208661748684	105.743823602632	57.9650254203947	202.351883480263	174.643823494737	141.272509207895	83.7727790256579	74.2619876844737	97.2544496219737	119.842928947368	77.0450268289474	62.2311702089474	61.8777083	96.9602574560526	101.083202882237	76.5066892118421	75.0523796534211	108.006885177632	93.6314346022368	131.3344285	97.2751187396053	108.111116696053	90.1638073989474	123.596997638158	117.564049268421	90.9619282368421	62.5622395569737
ADAR	3415.23358142105	2352.66437865789	2660.526568	2821.42084360526	2281.27978915789	2041.61417421053	2611.71766348684	3727.43707576316	4191.53562003947	2753.22826396053	3947.76347538158	2485.29939325	3564.33036076316	3608.73694228947	3449.70683280263	2969.81011910526	3149.58749853947	3113.33632278947	1491.30090039474	2098.53786209211	1951.16345706579	1507.29700111842	1635.11721247368	1904.30883593421	1803.72993993421	1403.96419739474	1619.37672813158	1986.92028593421	2113.71189042105	1795.20349303947	1994.38213227632	1898.43882397368	2771.47331782895	2594.18566353947	3582.56656148684	2760.06843093421	3470.84392998684	3456.69571596053	2131.50789825	2173.74052892105	2371.51354589474	2494.05763625	2525.65937047368	2345.88615648684	2479.62386418421	2447.36647205263	3006.32962590789	3305.07025063158	2036.65939530263
ADARB1	1313.20152382895	1407.52941903947	1954.81114606579	1075.5831475	1809.19640346053	944.471169257895	829.871406893421	887.421816623684	1314.44427325	2495.83948840789	712.020371389474	1339.40617284211	1462.63347164474	308.707442584211	744.280347219737	626.650891856579	2548.98258452632	1283.25254881579	652.635901656579	703.325200271053	968.865345953947	954.660857490789	783.934218360526	1617.58646053947	1120.38425689474	872.884873381579	629.670289825	985.12525964079	1834.36967623684	1186.78884030263	2115.05160605263	724.075158273684	682.070713960526	1473.53268394737	780.445949823684	448.082808167105	1322.68262742105	1005.09225063421	697.64568225	1049.63549471053	1750.08324751316	1011.049907925	510.732735269737	947.986371209211	1496.87996773684	675.318684851316	373.468483252632	926.116633480263	998.952834451316
ADARB2	53.3744036586842	60.6889054264474	52.6099825748684	57.2014796267105	59.3278786651316	51.5929574580263	47.4442171511842	46.9741553244737	51.7744444346053	57.1217125660526	72.8414018196053	47.8404635486842	49.5789823680263	56.1730523171053	50.1480369144737	41.1902320978947	47.8533224782895	42.3293286048684	76.9712436057895	86.177736829079	44.6637168628947	57.2049081432895	40.1083600015789	43.2831346043421	50.2203585371053	39.4507602134211	48.1955385153947	60.7172798839474	55.9130556194737	49.8037480894737	56.8209695122368	48.0861139114474	49.7794815778947	55.3081974396053	47.8724073953947	46.1093956489474	51.7520797268421	52.1788000189474	43.4642241825	51.6174910975	52.0212269690789	44.0156400828947	47.4669822548684	50.2747599956579	51.0566298321053	49.6649650109211	55.5148158719737	50.2761978173684	63.1797117968421
ADAT1	329.680063630263	353.937500527632	246.407835852632	397.107087886842	367.360358248684	292.778964098684	271.115460919737	365.961629801316	540.149675971053	188.017703776316	214.655722215789	165.267916588158	240.661637307895	186.004248781579	235.413950675	300.413940522368	232.392699756579	345.812977286842	351.223883653947	256.310289076316	471.741087336842	406.587609677632	263.768694468421	437.254767539474	388.302580551316	336.749563551316	534.125462286842	639.342876540789	468.290413923684	306.906411523684	389.790489407895	426.235058056579	515.705860768421	247.318530532895	203.076263694737	307.348635190789	302.252312602632	342.636728981579	285.676845268421	258.346704331579	273.151905389474	424.561209589474	254.337106948684	274.171179092105	301.989088234211	295.112877819737	354.365613221053	297.001637572368	281.087077121053
ADAT3	162.650505518421	245.027488476316	214.946741698684	207.294046423684	178.935959893421	263.108841561842	153.351103465789	124.652460360526	214.531012188158	105.743823602632	126.056679923684	202.351883480263	742.405025656579	225.132760782895	138.022234734211	385.608661951316	214.357546167105	173.876834111842	201.476674098684	255.615717878947	136.222402019737	153.718601068421	227.170708357895	85.6700550398684	152.011439023684	283.878375639474	207.294046423684	153.031300385526	110.395520306579	126.427816615789	92.0239426132895	99.7979372123684	173.342481248684	130.206956046053	118.408215434211	250.596221314474	159.409052305263	126.646089409211	155.141462398684	187.367777234211	176.657656651316	199.902431861842	236.555111323684	184.142926436842	150.151871264474	123.723735056579	93.3940569331579	125.434281411842	76.0788174855263
ADC	78.5294794097368	133.380527625	107.672843827632	94.3263800640789	168.313104111842	77.9475319281579	77.6980013209211	112.851020343421	62.6412205036842	112.494197917105	127.088698564474	110.395520306579	71.2741934471053	63.6259691669737	104.046776398684	65.6617476802632	122.132617136842	118.694335511842	90.7124531927632	58.5088682539474	46.9318966126316	130.270946240789	69.4255463298684	174.243786331579	98.9727531782895	123.381428340789	58.9131127614474	73.0725831386842	200.449983334211	68.1258228385526	92.8229756784211	90.9413012640789	47.0597066778947	87.0938073057895	70.7843201718421	51.0850942342105	106.085616446053	69.0068821163158	126.056679923684	108.238264313158	118.352563314474	60.2288887146053	90.3336287757895	77.4332762243421	99.690969384079	89.2776644715789	69.3232311531579	112.167632309211	100.928445265263
ADCK1	375.923059457895	283.878375639474	255.823139668421	642.878160347368	344.064158859211	264.679686251316	328.798909230263	226.183999206579	174.377861296053	287.408740876316	284.206075706579	261.504162963158	313.067485725	280.544927410526	193.004468203947	272.046758663158	281.817290330263	218.042026878947	385.959038472368	354.036413477632	395.922408803947	295.982049618421	294.098746757895	315.420587101316	245.366537147368	462.396011221053	344.5790107	268.050060372368	215.362725263158	356.243081403947	224.382821386842	366.395938828947	386.201705263158	287.570376797368	123.535063081579	333.772535239474	240.868778276316	273.701948909211	262.011928422368	192.585828359211	326.142245430263	223.643307092105	239.513858092105	240.868778276316	266.290744019737	194.111006532895	245.232264576316	171.360630478947	177.410281073684
ADCK2	1003.85233039868	1003.85233039868	1684.97011290789	1495.29937617105	1222.73734963158	635.272606753947	641.98018935921	806.310544555263	938.776858997368	679.6588918	452.702507238158	814.543115339474	456.012325130263	823.401507826316	784.812432202632	708.481200751316	1005.09225063421	615.503001230263	1112.11511789474	1491.30090039474	1564.82197855263	946.030493498684	1349.33932346053	956.208807496053	1249.58149339474	1713.35451139474	1111.14039098684	2424.48761502632	1201.06112325	583.140531993421	805.689470136842	1160.03938419737	1030.79691143947	1306.29682480263	1037.74573211842	994.857501601316	1022.23896305921	620.805334848684	951.128674059211	921.281698472368	1019.33968909605	601.174941121053	1034.67476553947	1118.45994106579	986.787943746053	957.805823760526	1232.59393576316	786.833075163158	715.053973685526
ADCK4	473.064596021053	171.406898327632	154.6941892	193.613162634211	131.069273696053	185.649751347368	161.000050956579	200.716844796053	308.623674939474	136.949800097368	113.830248043421	174.243786331579	222.397852867105	171.087751452632	193.102553552632	159.246875569737	242.146383630263	193.812410188158	112.221578656579	141.902692782895	102.747241865658	99.0670918551316	115.644122689474	76.3756645938158	72.7796438286842	149.375954096053	151.321585471053	138.870451519737	61.9035654185526	180.358490998684	92.9450091442105	144.350006542105	147.375800492105	169.025681425	121.008507	205.024101561842	160.876688021053	132.132504434211	149.609862082895	106.435568998684	170.684505163158	183.599204557895	206.520706938158	143.126923740789	130.431107297368	104.000117408289	143.322717156579	134.022561856579	127.532981668421
ADCK5	498.565100465789	316.407912132895	152.668252102632	192.536037857895	377.773106821053	243.108463310526	519.735377069737	328.208378886842	150.304094127632	232.070607335526	425.346654898684	276.642765836842	805.689470136842	162.524924134211	266.290744019737	231.239040880263	333.572662519737	145.705901302632	163.219151857895	305.127089459211	128.914102486842	125.994514785526	260.644724835526	164.567364901316	166.941917625	474.124329923684	265.522251543421	154.164054636842	132.776989484211	129.527427901316	139.045298163158	343.152114198684	235.222409035526	172.210965171053	289.464708198684	442.044550790789	346.226892073684	220.289212094737	381.449689023684	150.996849360526	239.367825219737	220.593327144737	245.849088605263	250.945175548684	282.299422565789	210.545774155263	202.351883480263	151.276456640789	94.9670648778947
ADCY1	50.3339310101316	128.504383640789	76.0667712160526	82.6801364360526	80.6769081901316	92.1989168407895	56.82377582	59.4739456194737	48.83324897	70.6633941305263	165.660834773684	74.3097831736842	54.2968181768421	73.5274081273684	71.9039349653947	56.2258387167105	69.2439219642105	82.7555665164474	73.585231043421	90.9235087289474	58.5539978661842	240.191026248684	182.957428815789	64.2509234471053	129.231179189474	73.9131147990789	90.0767127568421	71.7814014619737	69.6077343926316	81.2604175431579	68.5583214457895	111.872942128947	68.4798124771053	66.589728291579	125.013825240789	63.1200242693421	90.4483798923684	65.1503679857895	84.3738718809211	141.308057431579	97.8220701607895	61.1436354080263	58.3739900485526	79.8372157713158	154.982961190789	90.7711872548684	150.114804556579	91.4499536952632	137.436971894737
ADCY2	58.02908961	72.0190071796053	76.6295904380263	60.1708047596053	70.3760355805263	71.5470464039474	81.4814742506579	70.0092175917105	74.4594642814474	100.634240687237	83.1838135780263	88.9270245711842	81.0689331302632	83.1838135780263	86.8709800053947	84.2189242793421	81.1139335122368	68.8166944319737	82.7105065661842	76.8706479536842	62.3053076617105	74.3212122106579	85.6700550398684	45.0086633646053	63.9626352532895	102.331076431579	62.3053076617105	55.4697146480263	65.0329918378947	56.8302185234211	72.9628296048684	72.3273928531579	57.8418602563158	71.5373146210526	66.8959108578947	97.9992153042105	75.3041146436842	70.1415278656579	74.1336391172368	86.4170385236842	92.159944705	73.1845644344737	80.9390834739474	65.6759978689474	73.8680195848684	77.0322660172368	103.460167947105	71.8437608243421	76.2879556238158
ADCY3	5023.07682230263	4002.79506748684	2200.79337463158	3601.5152755	2982.69835805263	4299.27526130263	2049.44299113158	5609.61016275	3531.96774681579	2175.12556505263	2097.21183396053	3499.33890331579	2941.05664682895	2562.70818717105	2182.32027253947	2613.77461377632	3470.84392998684	3006.32962590789	3182.12611681579	2629.89359303947	3627.47589027632	4106.36653102632	5302.03990853947	3467.29402478947	3654.585379	4299.27526130263	2213.95602892105	3567.75473913158	3571.35899427632	3582.56656148684	3081.31888413158	2733.16129043421	3805.40438975	4272.65217806579	2197.88131226316	2472.36918318421	3620.13348594737	2812.30051031579	3276.59393978947	3539.14999544737	3425.41962338158	2715.87463898684	3574.97227440789	4701.78830938158	4429.13518673684	2263.12481715789	1888.19091722368	3086.80091942105	3564.33036076316
ADCY4	315.606371098684	753.864240026316	298.456716917105	451.702827169737	294.186738922368	328.603032431579	148.729419385526	276.951292364474	103.671574515263	329.680063630263	309.593013672368	634.582861322368	1236.15109810526	110.580878075	741.613812135526	217.326440752632	441.625792957895	284.455727193421	196.033576551316	242.215318763158	147.574825142105	516.191448105263	290.516177788158	168.038122928947	586.073609667105	582.949196019737	248.656354409211	144.125824693421	267.6636147	728.842751964474	280.695986922368	213.472248557895	164.567364901316	355.617526715789	188.780341327632	203.234949993421	400.618489068421	219.377963709211	317.049718827632	421.601126477632	388.979543302632	176.894005242105	289.392767939474	482.535278957895	581.965867365789	315.332277278947	118.636536435526	389.101106255263	396.636194811842
ADCY5	47.4108494163158	61.4420432410526	107.093193257895	51.0036476721053	91.6088141561842	51.1715685890789	55.1973703897368	53.1603588052632	47.1126415442105	168.356549842105	59.2895429877632	86.1036022364474	44.9025123647368	46.9748141520395	51.2039561323684	47.8724073953947	81.0832441610526	88.2163790226316	59.5246111681579	43.0452237931579	52.8280918990789	86.4340912021053	52.4470638386842	46.8530382481579	88.5351813047368	61.1725573240789	66.2853649567105	46.0482501215789	67.5824893921053	65.6264982096053	96.8962655032895	44.1114997838158	46.1346202256579	58.5131186168421	61.0442275644737	46.2691348859211	75.7048318548684	49.1635013267105	54.4787060543421	63.5139727582895	83.7727790256579	45.3560311613158	44.7388357543421	52.8318496021053	60.0927356647368	65.2711363544737	43.9120540252632	55.9666344001316	56.7414837452632
ADCY6	607.975295994737	608.572414998684	739.469066135526	803.262110515789	585.687632727632	438.924729013158	846.5635504	359.204908953947	832.042713188158	596.530881592105	649.885236518421	698.847831936842	580.025332155263	653.083952859211	530.958751943421	374.577994836842	611.892728027632	524.568210065789	552.445643903947	323.868168715789	267.6636147	394.506329482895	237.637179122368	258.196889409211	418.270812648684	662.598244019737	415.499270544737	293.044644923684	180.728677748684	547.110894289474	265.362772451316	620.805334848684	391.235902092105	478.843414013158	257.101016005263	425.094388771053	260.512196396053	326.411351802632	361.020170756579	361.553964301316	446.520334113158	533.237021623684	527.685026696053	304.029946855263	453.441648027632	256.957695089474	191.341240052632	248.109498118421	294.611016017105
ADCY7	135.355163586842	157.211626480263	117.033146363158	254.263568125	130.494726765789	167.287126011842	111.609067069737	173.163334285526	84.7916843306579	130.107078432895	91.2057400644737	99.0910769314474	141.123596097368	129.134290909211	95.0088223896053	105.791966681579	113.856664864474	172.708292318421	114.786890652632	112.712582980263	130.785789428947	142.510321865789	127.755708680263	177.777423342105	142.207803957895	144.428546975	130.494726765789	194.856391472368	338.545235718421	153.312042426316	100.928445265263	101.286865719079	189.665486385526	131.400185603947	94.4436330963158	91.1127597097368	161.714610038158	167.503039407895	123.881464401316	139.447388506579	124.850043902632	151.682862001316	120.979391944737	159.327476794737	151.970060421053	124.330071134211	97.8874065703947	152.902650397368	104.522646693684
ADCY8	62.2874901009211	49.4975640453947	53.9376342207895	45.5995089871053	50.8420721682895	49.9928591777632	50.6665561563158	47.0442279331579	45.8274584211842	41.5433737130263	50.0758141372368	47.0858320615789	51.7050923682895	54.0083093885526	45.9807419476316	46.1853570897368	48.5339071751316	53.0626772380263	48.9915324996053	42.4356063380263	55.1155604665789	52.9141885236842	43.8904832678947	55.8380805086842	64.7772469284211	57.7724517535526	56.3745293713158	59.0730169535526	53.6426800807895	64.2648196051316	61.4368024269737	49.8561079222368	48.2124203142105	49.3510957306579	49.9086311603947	44.4927627239474	50.1084941817105	45.7184480201316	40.9145823714474	49.7332027346053	48.5911893532895	45.8993149502632	52.9438028232895	48.2381256035526	53.3949582442105	45.3314733527632	50.7536333415789	53.1096256463158	63.4150472255263
ADCY9	116.064920132895	448.764386135526	465.39006425	212.824918969737	378.001332402632	265.289438318421	325.6620971	260.440533075	112.878931339474	600.577089667105	196.142787235526	378.229225710526	133.345914198684	159.608627230263	196.857322514474	231.620601006579	340.449860121053	302.505770359211	375.808886155263	130.270946240789	203.129022944737	368.544213951316	127.596873048684	299.133999615789	348.728655813158	245.715680560526	228.419779564474	325.202429613158	149.050862678947	156.797650471053	616.135413939474	138.749658970395	199.740580944737	179.983118081579	182.289129344737	127.851122785526	244.475289397368	167.995323976316	176.844206367105	276.951292364474	279.237375301316	189.875633289474	250.102972119737	219.249915603947	251.304907127632	179.410125453947	94.4823976378947	206.468772976316	212.770618048684
ADCYAP1	51.199174305	73.7998569222368	59.1906937505263	47.9298843644737	61.9714373763158	76.4926956165789	56.6225364480263	53.2673678659211	55.3476948169737	76.4020883198684	63.3109085113158	76.1762149310526	50.6831684753947	72.45829603	60.1893584431579	64.7370759017105	69.3978781330263	50.4141018625	58.0951520335526	56.8116001723684	67.2027322223684	76.3143267632895	66.5287342117105	64.6718431769737	55.0868338915789	58.3104910260526	64.837178223421	61.6242224809211	62.6636548010526	64.9362583198684	71.6166233310526	48.7986542386842	50.4112636	92.9450091442105	84.5535062705263	58.0778073355263	51.2725803367105	64.4911760222368	70.9223469271053	65.7039204718421	70.6347698971053	52.9846128235526	65.3453178630263	81.4382643106579	57.4684125909211	74.1919751859211	60.6142717182895	71.7814014619737	70.0470178193421
ADCYAP1R1	49.9238399931579	40.2121341096053	41.753579655	40.7105753848684	50.0817160392105	45.6969730046053	44.97575452	46.1744751256579	45.9396724290789	39.4170038847368	44.8085029622368	47.4539365005263	44.8390347164474	46.6110450138158	44.2003967617105	47.5926849732895	45.6289800073684	44.2334159405263	40.5739692330263	49.3243790475	54.677230255	49.1203171692105	47.6774935513158	45.5953117567105	42.7716595415789	44.9645890075	45.8627977711842	42.1694472811842	52.7607047130263	41.1508408492105	40.7345629298684	41.1285907189474	44.3892649175	49.9313364807895	43.0544371397368	46.2013659561842	44.0431474261842	43.7744052775	45.2503520697368	41.0563107343421	42.6625785276974	45.1163250688158	39.5719382955263	43.795973771579	43.3325631209211	42.4689004213158	42.3171150267105	41.4576355543421	42.4906092717105
ADD1	6766.50345534211	5915.89214523684	6090.42724473684	5066.72356596053	7430.59335764474	4809.17765913158	5073.96999538158	3747.9705345	5248.14969909211	6830.50996642105	4653.42781047368	5178.47853697368	3723.13121636842	4150.80837906579	5357.30716397368	3352.27319923684	5966.00530714474	7113.37046856579	4299.27526130263	2566.61170647368	3492.18407797368	6524.65612260526	3193.95068985526	5373.46521948684	4396.12631652632	4571.62186056579	3387.84990544737	3030.51937118421	5302.03990853947	3358.77526307895	5574.98423447368	4071.10012017105	3208.92158514474	5558.21384128947	4216.84893539474	3421.93471656579	6101.65935639474	4429.13518673684	4514.20373425	4790.06405673684	6512.96738303947	3022.30314611842	3333.62472953947	4951.92416272368	6307.66141225	3817.88881513158	2364.59024753947	5162.69903294737	4770.63289998684
ADD2	50.1734276928947	52.3589134506579	61.0490989573684	55.3733021439474	55.3081974396053	52.4414123556579	46.2804983309211	48.6214723286842	54.2899475953947	51.7604733877632	54.4666438809211	60.6745367201316	54.8773090796053	48.8980552867105	53.2156890180263	51.3429008103947	49.2124393856579	46.1411485189474	54.5952508244737	49.6606857193421	53.0606584438158	53.9359172144737	48.5261436851316	43.1983653818421	54.9859474026316	46.5277791477632	46.26863876125	49.7643843211842	50.3613839853947	49.0980082026316	46.6200875911842	59.8887160798684	48.1535913472368	52.7955075101316	55.2352683618421	55.5118556606579	48.1868712723684	57.2629246969737	52.4636131481579	53.4053295638158	50.4352696627632	54.0014326513158	55.4873398955263	47.5901074809211	54.3332502192105	53.4653695011842	49.4707280722368	48.5392600184211	46.8567424414474
ADD3	1649.99369094737	1451.12151915789	1847.80827275	1021.01987538421	1256.70582490789	1377.36662361842	1965.87934618421	2116.45450965789	1007.824780175	1741.82000775	1266.85041661842	1105.76713977632	1596.24776365789	1543.96846103947	1217.55662777632	930.227976075	1636.10045997368	1392.60501921053	972.429712659211	547.450137238158	1018.09010053421	974.749655305263	1441.98035206579	862.041310139474	1025.63319244211	1219.93619673684	792.398880102632	3239.19688680263	907.535963690789	1232.05710027632	1148.02574727632	1274.76806302632	1563.15639492105	2619.69044044737	1847.80827275	3323.93336915789	1970.78695209211	2339.09576725	1969.59556439474	1528.06258047368	2514.29294013158	1210.75935598684	1871.37751680263	3401.30224673684	2160.73197014474	612.902524228947	1263.23170972368	1569.00348443421	1229.15926717105
ADFP	2102.54457560526	775.877633956579	748.372511856579	979.931088168421	1257.32740471053	1248.34854832895	1359.51526603947	1933.32708280263	1382.93503994737	1053.59696336842	942.967714069737	782.749938061842	1020.18206229868	1208.48915809211	1245.46549401316	1414.81609907895	609.637688639474	787.702119506579	1774.07093025	3131.56299975	667.258716528947	1683.996683	2974.98784089474	1609.51279989474	3050.08167894737	564.970828952632	2611.71766348684	844.664253910526	1226.82221006579	1491.30090039474	1389.14003659211	2255.40282277632	1558.21950555263	852.092920792105	2660.526568	1150.1203365	1357.45054615789	1579.13312332895	2182.32027253947	1464.23567048684	1327.09474001316	824.021077986842	466.828343761842	1006.23615468421	1452.63230663158	1737.72251298684	975.141256253947	991.951171761842	1706.36676794737
ADH1A	286.921526186842	2903.08719727632	1530.42949182895	681.093508457895	8332.59794703947	5178.47853697368	387.137020573684	282.77604605	68.1094686322368	5423.89021256579	177.410281073684	1716.41652935526	106.834729427632	790.382068275	127.658948784211	198.93092345	2014.57551865789	1185.65780940789	125.301225896053	97.3679565160526	715.304135001316	2506.80560992105	1214.62595713158	40.5495638105263	2410.34080027632	2037.88588153947	6164.36301268421	351.951180056579	1504.863014	1744.95434414474	6398.04014885526	49.7472660136842	4440.21839448684	2063.85286102632	5178.47853697368	89.3514331343421	2885.97746025	8519.24642789474	548.856426075	13688.5279734211	895.830530119737	70.2210497453947	864.388168480263	8559.36167469737	5088.30787592105	152.381083934211	575.015203915789	3137.55968159211	4125.62304531579
ADH1B	51.5104863926316	203.553035935526	94.8857782477632	58.2747597286842	109.834404042105	612.094348107895	52.33178448	52.0686804053947	41.3146285582895	165.537908901316	46.3879483377632	144.797970467105	61.0979717728947	50.5464480747368	48.8506975530263	45.0158609348684	99.0221182076316	50.7581844731579	61.5984491765789	52.2360962401316	53.8964244314474	64.1135701630263	60.1663839139474	43.8199176657895	200.013292289474	129.766668893421	75.9897323714474	67.5746777078947	351.223883653947	119.698888206579	176.373361735526	50.0802147753947	60.9861408892105	160.212635115789	100.587469245	44.9799514957895	174.107973306579	122.564615342105	59.8977704267105	241.339903209211	169.113530213158	54.2442096468421	50.7219674419737	615.717946447368	361.114226302632	54.4276966643421	42.4986889894737	114.295209828947	259.346618492105
ADH1C	145.319579753947	1640.74687201316	752.518754594737	289.144278461842	4931.19605425	2379.95735738158	178.604061005263	141.237781544737	61.4272863123684	2724.50497607895	66.2256772547368	780.124345368421	52.6282840678947	348.616507393421	60.1531358407895	110.092569289474	864.739962693421	927.969457026316	107.726773636842	62.2709017173684	731.670451638158	1963.38076432895	1316.27328181579	43.2325022552632	865.400892297368	1082.55050635526	4701.78830938158	265.827836972368	315.420587101316	1531.21542722368	4181.69459903947	63.7541086552632	3323.93336915789	684.709591463158	2131.50789825	46.6800793152632	870.136760764474	4135.59393069737	212.936016896053	11552.1935767105	219.004748902632	48.5366329385526	518.728977393421	4075.92257030263	2098.53786209211	61.181978535	277.029198711842	1864.62848923684	2232.97018797368
ADH4	97.1712020317105	105.449371832895	96.1615794146053	70.0180557559211	45.5766392335526	57.3920390911842	58.6683895652632	50.4265019997368	56.0055572435526	58.7648350430263	62.2423273777632	86.0407265503947	111.093906490789	55.1099856156579	59.3994771346053	116.856884788158	97.9767287796053	47.7469051998684	54.5077558372368	54.3120068938158	46.5785007430263	98.9974309713158	53.50261102	51.2155363532895	106.489438505263	255.189732540789	966.898134081579	49.1804578821053	68.0323901796053	42.4456921926316	86.6649428031579	55.4267563409211	62.0943644398684	151.074730892105	661.191636873684	53.8624254730263	60.5962856228947	469.302484830263	246.339173796053	437.956766563158	159.166956453947	49.4804496971053	53.8069498786842	290.761834189474	290.516177788158	50.9737207990789	50.2647895415789	58.8211574403947	123.946092826316
ADH5	58.4811976481579	53.7631981463158	69.9423081627632	50.5322903884211	70.0274987175	70.1620087034211	71.5470464039474	59.2773018980263	73.7094642652632	93.9805052082895	69.3698022273684	60.3567118982895	43.4244425219737	100.539777682895	63.5139727582895	90.3538046557895	67.695098858421	65.5969980644737	63.4218410023684	58.1057223759211	95.3975215271053	85.4489333456579	46.2410548477632	102.424836702763	54.8140969363158	59.2021194463158	65.1503679857895	69.1602326385526	49.9086311603947	48.5005735944737	118.929057246053	67.859067238421	50.1972315371053	90.7711872548684	60.6647024005263	107.574353011842	57.5093614267105	61.9602237189474	83.1838135780263	88.2531672514474	65.5594066076316	87.1465601555263	81.8380711763158	93.1975290168421	78.2685852085526	70.99870833	90.3730536186842	79.6362821226316	143.058153740789
ADH6	54.5952508244737	86.2621263044737	62.5622395569737	49.7332027346053	109.110523928947	114.068179118421	91.3732968556579	54.535731394079	53.9094623956579	63.9697321578947	54.7583178960526	64.8433804556579	54.5406140931579	59.0000441825	47.2559769110526	52.5638615013158	63.0334962164474	60.1531358407895	51.199174305	59.0691046602632	53.2673678659211	97.9118903273684	57.2764114975	48.1978936628947	84.042096335	198.605307484211	124.523173918421	267.580219739474	47.6519112948684	43.9633853271053	227.227441721053	39.9155735285526	245.299477789474	61.5878264023684	85.7723714805263	74.9099051857895	82.148184911579	97.1043790927632	97.6964226	83.2484095121053	78.4893482098684	55.253930525	56.3364439896053	105.644706164474	145.063419678947	50.4020718419737	76.9098817615789	81.6991983435526	54.7060200763158
ADH7	45.0565796142105	42.8860307944737	48.576336175921	44.7557725059211	40.8760422202632	41.8059186521053	44.7845551403947	49.2207744669737	44.195862196579	48.8714870222368	43.4766790171053	48.2235889894737	42.7869979284211	43.438964265	47.3496089135526	42.8572435752632	69.3149025814474	43.9731543507895	44.9239077243421	43.2742841634211	58.2598421582895	46.9900084571053	41.3895526464474	210.422377514474	44.9418041996053	54.1251369759211	38.7481654331579	46.3032183321053	59.6730656064474	48.2471744051316	41.5380449069737	49.0693821438158	49.0071892738158	56.4260503277632	87.3187144098684	44.033981065	43.4642241825	46.8975004010526	44.4795570047368	45.5356147172368	41.0563107343421	45.4438196122368	43.3647926617105	48.2904378609211	48.1088675726316	38.9893464347368	44.2549705039474	48.7934812057895	44.4341385389474
ADHFE1	110.175025696053	122.715767459211	194.056814839474	141.574657917105	215.362725263158	113.673239442105	79.8514704238158	94.9868991282895	63.1037142427632	445.821600013158	112.167632309211	228.605790052632	60.5515866365789	51.2783780182895	77.3663731210526	69.3232311531579	290.600863527632	160.131965746053	73.1483196998684	50.8077928961842	65.9232889557895	155.458430440789	97.1043790927632	83.0642697303947	108.672898059211	149.998071230263	56.2167025469737	88.7445799844737	214.592744777632	150.918229160526	292.261409611842	70.6454288144737	99.9998035894737	327.627883460526	86.3632172015789	71.6525706411184	271.510258940789	93.9805052082895	96.0733052038158	125.013825240789	205.244520869737	79.6362821226316	94.2331602740789	162.235702236842	224.006806575	91.5327472992105	68.8003443382895	163.002872059211	207.577671889474
ADI1	110.146139323684	80.0879707846053	83.0480446659211	127.183470401316	152.169039317105	121.216085492105	116.495436017105	83.4496897725	179.8922519	120.681680056579	124.556119556579	88.2531672514474	136.389706517105	133.616080343421	117.678585588158	285.273493818421	72.4699786342105	78.2566198118421	112.712582980263	148.293570413158	62.0619105559211	92.1989168407895	92.1798548125	119.344217693421	68.4969983906579	76.7796839281579	159.890287723684	62.0681349055263	52.0938877752632	123.171182078947	200.940942222368	128.408571722368	156.148300968421	112.521637956579	117.916722522368	199.902431861842	89.0131950764474	120.681680056579	121.583751939474	110.118632853947	122.255015031579	184.407113026316	187.464501510526	148.410089707895	105.502040390789	181.799180668421	122.988639698684	98.3204337751316	137.547524557895
ADIG	47.0678923715789	46.3097887014474	48.1754402205263	43.6711341653947	48.9730070681579	46.9967701386842	45.8830090667105	44.5660703255263	49.7273844209211	46.7038278298684	51.6482195123684	57.0584524042105	48.4657407336842	45.7719622985526	60.7883009135526	45.0057381932895	51.3073399686842	47.3196905459211	47.1705878071053	43.6629114964474	47.5876975172368	45.9157689569737	43.7927261207895	45.0800710428947	46.9244602385526	49.4110170075	40.9498572693421	47.9745513127632	43.6745508671053	41.5949475294737	42.2288879427632	52.6784185496053	39.8370573661842	49.5285205894737	49.4303617722368	63.3489539065789	50.3281444131579	42.415145146579	57.3565229740789	48.7003634277632	46.7000636802632	45.6035287619737	56.0933097496053	49.6733597203947	47.2862823346053	52.8374852153947	52.8262054714474	48.0736535959211	49.7358725580263
ADIPOQ	53.2000609709211	38.9039720542105	47.1435179625	44.4610252327632	49.3808866735526	49.7889966456579	49.38217616	51.5185266502632	52.1009805457895	50.8822667098684	56.7806086427632	58.635463615	56.3918215811842	59.1162788426316	62.7910473738158	48.5924311197368	60.4072773548684	37.7234451289474	40.2490142385526	41.8999961956579	42.3082203851316	50.9353286856579	39.7539956364474	40.6906537132895	36.8525567090789	43.4938846530263	42.8437895027632	43.9419513660526	46.7090360197368	47.9667344009211	48.4485812389474	41.0317750752632	45.4438196122368	57.2308942646053	53.1448930814474	53.2914833521053	46.8477538417105	52.7377564771053	48.5325735425	49.0827335028947	49.0733792992105	47.5187119509211	46.7556756348684	53.8134646996053	51.4825898444737	53.8984827885526	49.4124666351316	52.5241898919737	47.9311187985526
ADIPOR1	846.5635504	1356.08204214474	1019.33968909605	1038.62536692105	636.177215642105	672.441607444737	895.830530119737	911.473932522368	1095.75302302632	637.525022636842	1029.51465170789	493.277458584211	1164.77899263158	1107.72164381579	2124.65411725	1190.02168940789	589.444026568421	1417.69322577632	1574.86869353947	1942.96121346053	1419.81948923684	1173.45079688158	1537.55403619737	1594.56077077632	1155.31448215789	1073.33430884211	1333.55951382895	1647.26793217105	1303.18359731579	1028.67800545526	1392.60501921053	1604.18355297368	1488.25573618421	544.946633551316	1129.86182240789	767.146610225	795.329651986842	1001.8302473	724.075158273684	868.447719368421	477.470957330263	1434.45328467105	1601.51762805263	819.095527794737	611.263393227632	1273.56387868421	1082.11789656579	810.322032685526	925.326676793421
ADIPOR2	1812.41683321053	1662.18135456579	1415.49926330263	2481.45097463158	1148.02574727632	3305.07025063158	2298.37682251316	1740.79104057895	2285.69984657895	960.561869028947	537.63675525	1013.51738947895	835.756230906579	2389.89238089474	886.040661132895	1983.16979107895	961.329317638158	3453.17097843421	3463.56068206579	2537.21442219737	2586.27903055263	1883.58309994737	1802.68094302632	1509.69443697368	1847.80827275	2059.85748671053	2492.34528301316	1536.00446685526	1934.53733244737	1516.88982953947	2178.04065018421	2232.97018797368	1918.24057130263	1550.60639826316	1451.12151915789	1614.01259260526	1285.72781669737	1792.94193894737	1357.45054615789	1250.74635985526	1001.41425166579	1187.88081746053	1888.19091722368	1166.38339807895	1122.89778818421	1919.46614893421	1041.65045742105	1495.29937617105	1250.74635985526
ADK	387.025390198684	319.113894831579	544.065912714474	466.963211886842	467.848111893421	813.055234573684	510.573101271053	1085.31972042105	910.02980816579	445.400324310526	684.709591463158	751.141995060526	587.68058651579	917.989095152632	462.534681807895	325.942248140789	413.495911664474	414.375892381579	707.739100272368	676.288894001316	936.907691844737	553.368254656579	547.110894289474	1029.12308728947	1910.07826984211	409.971929490789	535.012277836842	554.675911343421	572.261651825	811.859501105263	369.767418435526	406.354539702632	520.598516225	414.127318440789	334.778603982895	994.461966153947	549.751433136842	700.905829259211	522.822246597368	557.022153432895	394.634707682895	84.042096335	877.996793984211	494.867246984211	400.3769736	736.2391239	1422.00823496053	493.438151190789	846.269401489474
ADM	1604.18355297368	433.931629636842	1293.23816269737	1061.59391981579	1605.97361978947	1057.11861532895	2755.45655248684	1771.96549069737	1352.03940293421	515.54103184079	615.717946447368	674.555918890789	569.432474772368	1487.48220252632	2639.67512580263	2378.25034239474	612.094348107895	696.448572752632	4678.05267846053	1584.99937417105	730.885669852632	1390.54482873684	1882.47663998684	5592.52923703947	3690.17356514474	2503.25569751316	5110.28802023684	1105.24344069737	1323.35413090789	1585.86685838158	1017.68940478553	2977.58729163158	1475.87892267105	1138.38474286842	1225.63850975	683.729310861842	1718.41529326316	2389.89238089474	1828.83548081579	1635.11721247368	1353.31286917105	3033.26711330263	515.54103184079	974.357026102632	2349.30860140789	2539.11709402632	1656.45723013158	1512.85709819737	2295.18970043421
ADM2	322.757215319737	160.343722980263	166.894049273684	325.942248140789	83.6671484292105	169.113530213158	321.902006035526	169.687175096053	253.487810221053	112.629575602632	110.317291890789	189.609273409211	258.992265392105	241.339903209211	362.2167548	695.003567885526	162.235702236842	123.468700056579	173.386643648684	198.282447357895	66.3992230353947	123.629220092105	234.762711861842	95.3370086052632	193.505673747368	314.794658578947	268.424900240789	263.173568619737	229.306949689474	148.646791959211	131.228614772368	257.244803082895	206.350223910526	211.755513810526	235.743132285526	496.324401896053	265.206805792105	241.606726998684	150.548327436842	268.653426852632	205.626131713158	315.968653031579	245.575377823684	225.871908918421	216.840013548684	384.462004860526	361.872458138158	256.816963752632	173.068787521053
ADNP	356.558448035526	225.014374653947	224.128321584211	243.458063557895	249.895592785526	325.852648222368	281.657288585526	498.728457410526	504.205638484211	268.280463598684	220.705101367105	176.319640318421	280.844414356579	681.808920303947	332.873729403947	323.677292461842	282.056636551316	339.653533121053	212.824918969737	344.900256436842	370.635960956579	225.132760782895	445.537922143421	191.182820356579	235.598934627632	263.92930815	234.186550993421	402.175179132895	340.044729296053	327.076601556579	339.338117378947	170.233640760526	294.611016017105	373.364078678947	655.165151992105	373.250370015789	373.250370015789	451.840578617105	378.125325975	392.064417135526	244.343604360526	452.858752889474	397.824480988158	372.923255860526	333.672105456579	343.057504002632	538.919381752632	501.424745686842	443.407917897368
ADNP2	430.133010414474	246.339173796053	259.783106761842	311.635056640789	348.502803630263	298.961706531579	272.684996640789	480.839142557895	326.789115503947	276.49447560921	238.044285515789	234.114871110526	240.326563771053	527.345917776316	338.028659006579	332.475961880263	294.010130038158	327.253060852632	360.691835061842	542.110860398684	492.195705761842	524.9271383	823.090012163158	567.933310586842	340.739647857895	440.812400596053	458.867431068421	466.675925093421	503.88487085	507.608435111842	517.568427076316	685.173420457895	549.57165980921	413.624171473684	440.290623185526	341.351109885526	271.035561185526	364.282988306579	298.372447397368	336.749563551316	324.921334407895	312.274095185526	394.269169467105	258.628436473684	334.580524422368	312.450624131579	532.026704698684	423.643919207895	384.928946340789
ADO	273.079108368421	436.189349118421	474.723708709211	361.872458138158	544.946633551316	489.180656160526	425.094388771053	379.131791192105	467.696707335526	613.107850563158	456.152867094737	531.327476569737	337.838582752632	602.210943778947	384.928946340789	350.912131922368	539.276773463158	379.343336992105	368.544213951316	249.144213932895	272.046758663158	441.903033602632	317.669995510526	277.985100036842	661.420153978947	283.798597860526	237.367516897368	630.5613279	429.351675310526	399.885358177632	407.329306196053	439.883529763158	341.351109885526	664.692858719737	680.154841396053	647.675793260526	471.599989556579	501.765717296053	670.110310034211	637.056483464474	602.626418834211	421.482471605263	695.248502356579	589.264314435526	541.930973682895	583.537671743421	794.481169353947	507.453629269737	701.852065911842
ADORA1	163.044678497368	185.905396852632	213.109783423684	165.660834773684	146.425416415789	231.5556963	140.193324360526	225.626341906579	76.7916121661842	106.463607821053	84.584971	193.202826681579	413.364967747368	143.627377742105	395.568532961842	208.551753776316	218.161582714474	112.437758098684	251.666640873684	70.5773192838158	90.0589321223684	185.754660469737	136.704892715789	176.082470343421	291.0909547	167.945092705263	152.987911903947	78.6258443044737	261.504162963158	204.057004142105	89.2416216909211	129.973298019737	108.261654298684	195.169440460526	100.403546341316	85.9216595402632	231.303311494737	153.073834788158	223.519060797368	201.696079777632	247.184208732895	133.083145038158	139.903057073684	143.058153740789	257.532517846053	195.663797052632	1011.88960921711	266.671536430263	239.299030155263
ADORA2A	191.704674143421	152.342916756579	213.942725717105	201.909888467105	176.270496242105	189.351532003947	92.5683025271053	118.144899290789	78.2965622381579	146.998952171053	186.763875553947	187.261076351316	121.885613630263	76.4020883198684	161.129870290789	141.902692782895	234.373491834211	225.565720786842	194.391699986842	104.141193184342	181.107673875	266.219313675	256.889149951316	179.363146564474	247.251491361842	180.777468148684	137.436971894737	219.442746710526	596.839632619737	173.610392822368	133.049244064474	185.159228664474	152.169039317105	236.962624610526	123.291160686842	114.347558634211	374.131349146053	129.527427901316	130.621873411842	131.069273696053	275.017325128947	92.159944705	109.008914002632	129.665725873684	211.698644589474	211.411500438158	81.0550972305263	222.153965275	117.007921976316
ADORA2B	148.098881392105	84.1073489922368	95.6363014760526	126.241888903947	76.6575151461842	209.387981068421	183.849401193421	741.103640643421	124.330071134211	80.3848732526316	56.8515334960526	91.5132969351316	84.9604572335526	540.149675971053	86.6278709538158	133.018351047368	269.887621057895	108.698382567105	361.445112727632	411.612849997368	1036.42437818421	258.696580121053	861.402232657895	606.109040418421	208.102506148684	240.259005136842	134.056434797368	729.090884402632	113.673239442105	199.421718468421	106.085616446053	104.406698526974	339.852678019737	193.912889611842	80.25898737	128.757112492105	102.494666878421	180.777468148684	130.431107297368	82.0275523925	161.673337144737	175.759646803947	95.4610657782895	161.764040334211	143.397063463158	171.854533651316	202.013219377632	139.938521592105	362.639321596053
ADORA3	74.2982619101316	165.932844934211	100.11833391	299.467787453947	181.799180668421	114.209061727632	141.687434201316	156.919795484211	162.570366669737	181.355509239474	160.714756721053	173.429591297368	77.5354342697368	174.643823494737	126.132488180921	283.326864860526	125.301225896053	103.745270000263	226.983703656579	139.552039823684	766.867128498684	128.078270027632	107.621770602632	300.328655284211	240.868778276316	113.933136540789	122.620409617105	314.704567536842	199.256230769737	122.899966140789	155.382173605263	57.2147184844737	122.806870777632	152.546806172368	152.745736903947	190.970231727632	137.329032036842	196.583433803947	148.370211325	160.298208281579	119.312811790789	150.075946271053	246.473744371053	235.289235572368	170.506057332895	152.987911903947	193.613162634211	192.793748052632	216.485791038158
ADPGK	1198.32054088158	421.601126477632	410.985964223684	941.482658411842	552.445643903947	430.761851388158	694.019290096053	708.240039613158	609.207940517105	266.361416078947	369.100712835526	355.003456209211	771.928498801316	428.820180282895	561.277496743421	473.064596021053	589.64789303421	779.572083843421	394.269169467105	444.54765855	620.393224956579	420.035491988158	466.261639398684	603.852265772368	476.095890689474	603.852265772368	532.197931114474	619.351262317105	584.692904846053	848.461813426316	283.878375639474	562.387542407895	473.979499611842	351.323737869737	377.552436584211	454.143411336842	656.756820171053	405.105543903947	487.817690422368	318.154531451316	431.790461606579	424.301497053947	2607.83608517105	414.003647311842	462.964276609211	419.788642332895	372.500416306579	539.614661973684	377.892045043421
ADPRH	71.0508690705263	70.3279068325	51.2309503185526	53.6620433290789	69.5285957157895	68.2607271081579	67.0297270603947	54.0482014388158	80.5596638471053	69.3892826588158	59.4206043165789	65.7760589651316	87.8933591010526	94.4058566156579	85.4489333456579	68.1919437275	70.673582790921	63.6259691669737	48.3385185396053	47.2936168932895	59.0000441825	50.2898465796053	55.1655813469737	46.4620856861842	61.45195261	47.2380086290789	44.0125870260526	47.7220488203947	50.1272012872368	46.5736363521053	49.4804496971053	57.5713499322368	50.5596363673684	86.6818958171053	62.3493887855263	66.2026900898684	64.9091919467105	58.1229981277632	52.2325612630263	66.7572453163158	65.6264982096053	80.7333017125	63.9327618130263	66.7411947982895	73.2176812288158	55.7558423161842	70.0940002078947	62.8942161728947	63.5081521647368
ADPRHL1	76.7916121661842	168.267905621053	218.946317453947	100.928445265263	155.382173605263	127.500501459211	149.915992090789	113.215978875	201.262924707895	71.9146989365789	91.7795317780263	69.7018859994737	153.115948398684	69.9527290017105	117.916722522368	157.459227342105	57.8115138103947	96.3953209638158	110.819911598684	359.636941572368	79.8088717460526	97.8646312823684	115.362399547368	72.3798157968421	220.223258668421	141.383922940789	121.160203852632	91.6658841202632	102.890858922895	75.9530345413158	80.2312420281579	88.6397075453947	110.659045294737	94.7227351357895	204.394482598684	166.145559509211	73.3281996880263	82.3773303567105	83.404825320921	158.430390317105	139.045298163158	72.1890772064474	95.6363014760526	106.886358493421	82.6658006561842	93.6706399972368	479.003521873684	120.854247614474	91.8880721421053
ADPRHL2	283.326864860526	305.046251575	286.266440344737	329.092293938158	234.832065598684	273.151905389474	371.962089464474	417.115664446053	418.773389638158	291.670042905263	347.578292205263	357.812341868421	307.536010422368	277.103526401316	330.465440701316	648.134418230263	384.928946340789	157.896575715789	153.675706055263	155.743798656579	322.757215319737	234.114871110526	295.540452872368	234.895788590789	233.922956640789	196.689991839474	226.300446722368	187.716687278947	152.707903934211	197.228294756579	162.444315660526	230.552212206579	274.017542886842	277.429468334211	248.656354409211	461.203781226316	293.934070475	274.171179092105	356.8741087	288.554732460526	290.106032911842	346.125480311842	266.968809564474	264.829977969737	259.711723390789	484.234423393421	409.583860655263	240.661637307895	284.122970540789
ADRA1A	61.2812188556579	60.1531358407895	63.0636583873684	72.115486941579	79.9195032410526	61.6984929018421	68.4969983906579	64.7500574668421	58.0184395538158	62.4228710938158	51.9414347113158	64.2102047452632	82.283726588421	55.5921834223684	58.8862731203947	66.4229792235526	64.7442036556579	69.9805921582895	62.6636548010526	58.0568687196053	62.7844932306579	66.5973817822368	73.6230096067105	61.0192030694737	67.3318756593421	58.8247407269737	65.6903655863158	83.3892010956579	70.3760355805263	77.6980013209211	69.2240730518421	75.0871523793421	72.0190071796053	62.4228710938158	57.3597148573684	65.5222635268421	59.5452698781579	64.0132771321053	66.5374357382895	60.1448249260526	63.5936613303947	54.7747881611842	61.5457301806579	66.151356620921	69.186303065	63.7719427289474	75.0292851714474	54.1187052077632	69.0522508475
ADRA1B	65.8056920553947	52.5529051242105	57.53043556	181.706217280263	68.6173430746053	72.6957303465789	60.5819507447368	77.5641130342105	82.9399208446053	60.2521713769737	66.5748812517105	59.0314077892105	111.324851885526	50.2342629678947	164.271099269737	60.1315303272368	53.5190390739474	85.5467512610526	78.0160762296053	97.3432601626316	72.2304192836842	61.2120606915789	62.3493887855263	80.2747503015789	65.3797429313158	51.7621156173684	65.893371050921	67.9488517381579	87.4006430794737	64.7166861221053	86.7179682027632	80.5163279414474	74.8981324355263	59.0271185686842	47.9347347156579	69.4562625978947	51.7503519271053	59.6521184259211	66.4229792235526	59.1398910219737	59.3748988436842	82.8632863731579	63.8286983184211	50.1537057521053	62.0619105559211	56.2642588013158	112.379924710526	52.1046283775	64.1527041847368
ADRA1D	57.4457756957895	75.9775258222368	75.5360911080263	82.2222099192105	81.7277238588158	82.3448704526316	63.1384746980263	75.122455085921	58.5166815576316	69.4832178478947	59.3046073217105	68.7220486843421	56.6551880768421	55.4426597775	66.15858613	55.8570992056579	60.1797987315789	95.8064521209211	65.0329918378947	78.1093997517105	112.272240460526	68.0581505227632	68.8350048105263	89.3140727256579	63.9327618130263	48.7302048842105	70.3380893359211	96.3721793434211	152.861813392105	55.8352302647368	73.9704933852632	124.217247323684	121.946322011842	89.5564770176316	94.2703511298684	81.3225746380263	97.8220701607895	91.3357439210526	64.6372679464474	68.0925999485526	80.7942417167105	66.4385433630263	71.1613536907895	75.8306241482895	67.2506669577632	75.0871523793421	114.347558634211	66.942260545	72.9289599319737
ADRA2A	49.6173768334211	1026.07677494079	84.7916843306579	121.766969643421	249.276283443421	205.626131713158	74.4950746261842	61.45195261	63.8722314890789	84.1393035892105	70.8533737553947	105.525295213158	58.8376213684211	57.7158929923684	72.5016385710526	120.737167190789	96.5432274385526	190.917596771053	60.7492461711842	47.5265513975	55.5148158719737	448.358417752632	55.1295992034211	143.891936069737	309.051829060526	85.6700550398684	112.906272901316	57.3527863982895	86.177736829079	238.569173317105	88.8130046056579	78.2566198118421	81.3954492348684	120.529065521053	76.5185256688158	485.608392781579	102.241830052368	68.2174505090789	137.799922121053	229.374402453947	155.227948567105	71.1104274010526	107.14573065	207.991958067105	225.261532114474	55.3190843085526	116.237218832895	174.821830422368	219.442746710526
ADRA2B	55.9301705918421	69.01538294	58.2044851597368	66.00610893	60.1614808284211	68.0737793640789	67.1009211438158	50.9353286856579	85.9380882573684	78.5701730177632	60.8568320426316	74.471384045	67.5332956927632	86.6649428031579	73.4060633738158	91.8652840128947	76.3392832106579	60.5433732418421	55.9752354765789	61.8625200164474	49.8573613226316	49.2951093159211	44.4703766723684	52.6429884	53.3972973588158	55.6056885993421	54.9215289688158	64.0021109943421	55.7213996292105	62.0394205902632	63.280148758421	68.0323901796053	63.5210563575	75.5114883207895	57.0049242735526	84.6517854156579	61.0049889086842	70.5274707801316	86.8188223744737	60.0606969244737	72.0726846372368	83.1994277988158	98.5391319518421	75.9279154565789	67.4088657911842	66.5601120968421	90.8289528652632	63.4452061568421	62.5346551426316
ADRA2C	54.3353032617105	70.6454288144737	62.8315926298684	71.596792976579	66.5748812517105	59.4655332632895	96.6070972415789	70.4981089105263	58.7376618752632	55.8732334371053	50.3626632103947	50.9121229217105	55.1272480702632	55.2985150931579	59.6816406260526	56.9496180061842	51.2326547165789	60.8915436010526	74.3674089796053	249.754894292105	65.8359858438158	57.9135584483553	150.151871264474	63.2157447867105	74.2501733552632	63.3919412332895	65.3929374942105	66.6808103143421	74.9330081075	73.5388898252632	63.8286983184211	68.0664086306579	68.4192025418421	59.40348798	67.5992490196053	98.5170865472368	60.6792082876316	56.9525181017105	57.3527863982895	56.0536787448684	66.589728291579	65.8285348248684	57.0858312409211	54.2899475953947	57.9303222205263	59.6903301892105	55.8879435053947	60.36141905	56.2313897710526
ADRB1	48.0822274364474	50.3339310101316	48.8221970669737	42.431379085	43.2652927360526	47.050514186579	64.0762522573684	52.6018308056579	54.0413387196053	42.9818234442105	50.4126873618421	40.5170807617105	84.699371385	51.2278656482895	44.6297396011842	54.0730073593421	43.4730541423684	44.3773020753947	42.1161845648684	45.1955105215789	41.9520073235526	38.9109855942105	46.6961266901316	40.4741402347368	47.8347977772368	40.9820846725	46.7789625144737	45.9248183115789	47.125659505921	40.9302890982895	54.5668025063158	43.4352523635526	45.9325249335526	41.1782321164474	40.9693953307895	48.8278089531579	48.1657053848684	42.5844438601316	49.6145894211842	43.5155361125	41.4881095121053	41.6453504207895	38.2348401855263	37.7084333417105	44.9921147044737	42.1023745853947	45.4758128952632	39.3039279184211	37.4863907806579
ADRB2	62.9879178910526	151.682862001316	163.841270126316	132.162762251316	199.851511332895	151.889488785526	76.4020883198684	93.9805052082895	58.2920345425	241.674674769737	103.791305281053	150.625786569737	51.8439547768421	46.6685877827632	60.2521713769737	70.8236191846053	170.194424076316	162.194936757895	90.4090832767105	48.5898758823684	557.9306741	228.231682964474	193.351371153947	390.989816911842	312.542504127632	182.618711797368	118.780796046053	165.537908901316	503.252672239474	229.559829821053	294.690356769737	246.407835852632	104.499598291316	278.379032715789	123.019777165789	132.229637803947	225.746709698684	104.896853463158	118.005388663158	239.367825219737	262.527146536842	101.469845606184	79.9066724307895	269.265666865789	268.208040919737	81.3654532671053	68.6707664615789	306.174939282895	280.922952851316
ADRB3	51.5591887344737	43.3149555171053	43.2595913332895	40.0818232502632	49.8049516073684	45.8651966869737	48.4992450678947	40.2651095803947	46.2277875325	51.2341854525	48.5789301752632	49.4180046139474	49.2708123761842	56.6844788073684	48.6572134428947	48.6175669105263	47.1817725494737	47.9919325225	43.0452237931579	40.5529228380263	43.7315698697368	47.4096049868421	43.0585140206579	45.5880940925	46.5696211156579	45.5528957898684	42.6964013046053	44.5210479646053	47.6067223685526	51.1162290411842	47.5406333477632	39.9384306580263	42.415145146579	49.1361584401316	47.302768775	39.7779805597368	43.4192891639474	47.1892167796053	47.9868903967105	44.5978903373684	50.2605213361842	50.8326634998684	46.1068779960526	55.4188543790789	46.0089523621053	49.3780604511842	50.3026106785526	51.2655818268421	44.7193111465789
ADRBK1	47.4229189181579	47.2432326021053	44.6915379176316	44.3518030851316	44.9799514957895	42.8263416361842	46.0919592964474	45.8843684689474	40.9050585432895	41.9680230172368	43.3008926442105	44.7305399747368	52.0139660553947	38.7853028455263	44.1705036639474	46.2397941722368	38.9242667442105	44.6856409617105	39.4457052147368	43.2074973911842	48.3346736934211	45.4196213117105	47.9502496821053	42.8342689782895	41.3464899810526	40.9498572693421	42.1370102689474	46.5401078060526	39.7881437793421	38.4813844375	34.5985839094737	35.6677468694737	37.8362987478947	37.0334771742105	40.3626636825	44.6354385840789	41.4259264831579	38.0245459801316	39.5094797206579	39.3460414496053	43.7892702902632	35.5661492177632	36.2168502663158	40.4024742357895	36.9012256027632	40.5948008889474	40.2530331759211	41.9747105736842	40.1369202582895
ADRBK2	53.2594247811842	52.20156763	50.3500301021053	52.5241898919737	59.0539148634211	46.2062949510526	48.7573604897368	48.2878554925	53.1111922892105	43.9748282555263	53.9731741206579	43.9699496219737	48.5870808861842	48.8807737075	50.8342208103947	45.7354075101316	45.4995528782895	52.4722592007895	43.5682323910526	44.6154868072368	49.6132513756579	50.0713202005263	66.5672414488158	45.3342795810526	35.1964392315789	46.7738490667105	40.20018322	56.0589283728947	43.3571000927632	49.6451335369737	47.8620398940789	41.9680230172368	42.1412351978947	60.7257545519737	54.0659780059211	47.7824696723684	45.3896047477632	51.1129058111842	43.6044434751316	50.6728058536842	48.9528140885526	53.0931419140789	49.8206736680263	51.3673136328947	48.7708780428947	47.4442171511842	46.7871146428947	44.2286937688158	41.8036737667105
ADRM1	1651.78089209211	831.122250214474	760.222498094737	1606.86159048684	777.280746659211	1162.67325067105	1329.07098547368	1991.96187897368	2615.77433951316	1630.45190773684	1867.95379852632	1759.35097868421	2357.82007827632	3061.39991055263	2422.72816993421	2876.19038502632	1858.01877931579	2371.51354589474	1013.51738947895	878.334322614474	893.093091680263	581.767222013158	1271.01221169737	783.029886703947	576.394394285526	1037.29542957895	763.833019452632	959.786022642105	683.729310861842	1117.47840214474	883.523789896053	1237.33181221053	1154.25069731579	1307.53243169737	1064.72297535526	1735.77181953947	1749.08029210526	1911.23789581579	1199.48578427632	817.546233663158	1045.19466411842	1941.74115427632	2572.47512388158	1556.54213177632	1002.66531956711	1821.12215176316	1991.96187897368	1201.66695261842	1014.34372471711
ADSL	2588.29333331579	1549.76791139474	1498.41313310526	1521.75970239474	2566.61170647368	3236.15069871053	2988.00829823684	2373.18600661842	2252.34823721053	2694.52680972368	2232.97018797368	3027.66102689474	2396.62567743421	2969.81011910526	1836.64332407895	2576.55857856579	1558.21950555263	2301.44158251316	3008.99108094737	4171.03774657895	2295.18970043421	3295.67956460526	5139.94147390789	2611.71766348684	2285.69984657895	1776.16320907895	1484.42905528947	2406.94065886842	2481.45097463158	2928.28558477632	1935.73967489474	2675.30710198684	3408.33960042105	1735.77181953947	1515.32424572368	3817.88881513158	1611.34818440789	2160.73197014474	2079.83638952632	2488.82332577632	2179.43688527632	2218.28966913158	2062.561144	2167.95448357895	2285.69984657895	2541.02082335526	2366.41324223684	1969.59556439474	1907.80317353947
ADSS	1298.20740114474	2017.17684553947	2024.83181038158	856.068492815789	1910.07826984211	1563.99229376316	1394.70740556579	1541.54355359211	2255.40282277632	1553.96013998684	1588.44330540789	979.931088168421	2228.49358822368	1457.25950117105	1945.34203085526	1189.47176590789	1607.71031169737	2592.24275207895	1673.39448357895	1486.71158986842	1866.79749973684	1736.74879984211	2523.76057473684	2234.42107876316	1608.63071919737	1634.21213864474	1861.31600047368	2212.47631764474	2036.65939530263	2258.49301336842	3011.71609777632	2434.96490557895	1967.15441571053	1827.7341095	1989.39315892105	1754.27379088158	1451.86534894737	2472.36918318421	2252.34823721053	2401.76052877632	1417.69322577632	2315.83942364474	2698.67874613158	1660.34989865789	1542.38205260526	1757.31657815789	1960.98421107895	2039.11456927632	2466.84789697368
ADSSL1	122.988639698684	903.227532447368	153.675706055263	210.302985653947	113.643965488158	126.646089409211	172.934344285526	71.8754812528947	105.014582519737	144.393524630263	673.866748702632	457.143788948684	517.888343692105	113.183389225	345.406406227632	348.929774853947	191.915979905263	158.837033855263	102.982891806316	71.596792976579	65.4517247643421	111.530708273684	73.822099114079	660.959989844737	129.068490648684	90.753237896579	89.0475239588158	193.561519503947	94.0377332682895	244.211388059211	138.442925955263	374.457868892105	61.9184674372368	179.224759728947	370.746018740789	279.574434827632	117.769752877632	100.634240687237	83.9476555646053	128.541308196053	204.170128359211	226.737492431579	66.0551462389474	132.468048601316	114.733990478947	81.3072615730263	85.1399949451316	86.6278709538158	136.776896352632
AEBP1	1210.75935598684	1042.52970498684	1241.98825434211	1551.44822136842	2809.89648719737	1765.68697582895	978.701925940789	1346.63850290789	256.448153411842	1202.82250702632	2501.43377719737	5407.2274616579	1030.79691143947	905.351023278947	4066.06100743421	1703.45585814474	3146.40257488158	1281.43489247368	2296.70178306579	216.193834503947	291.670042905263	2143.92703790789	262.888313214474	2615.77433951316	1081.18752378947	648.346893456579	648.576255625	629.897965428947	1029.93769870263	995.296022765789	1054.94293982895	810.625404475	433.931629636842	2098.53786209211	884.619185105263	372.710570968421	1871.37751680263	1039.44489192105	2077.11279026316	2145.32043184211	4056.11498375	1654.503537	1009.42788819605	2049.44299113158	2216.84146222368	1568.12163040789	191.552665030263	1842.20945207895	2292.03048889474
AEBP2	168.082024772368	211.755513810526	200.940942222368	251.019561072368	237.428279464474	234.700225544737	215.304876267105	246.407835852632	222.950054769737	206.520706938158	136.323116371053	176.128514846053	243.804400706579	450.448994878947	186.614496363158	118.898326019737	252.430057265789	422.615981089474	264.009538794737	151.238355052632	244.077355596053	232.762567297368	172.030605602632	161.630486040789	172.753209982895	210.660640206579	188.780341327632	175.433352511842	258.769120725	174.472313634211	241.938317189474	234.502814785526	220.765793326316	268.208040919737	211.814286135526	175.673045114474	200.228222985526	260.372310865789	250.945175548684	256.097019039474	236.3428134	204.508600446053	336.471446682895	201.801284452632	163.969630571053	190.614725973684	253.707566871053	230.863912534211	215.780232334211
AES	2852.19899136842	2830.69248880263	3873.60026839474	2864.06449367105	2954.02912748684	2175.12556505263	1577.43190007895	1280.81161743421	2366.41324223684	3317.55445873684	2993.11247042105	4623.95995384211	3067.06398142105	1983.16979107895	1995.68184523684	2755.45655248684	4051.40449327632	2633.84949881579	1974.59697773684	1871.37751680263	3263.99382880263	2998.39260809211	2102.54457560526	2082.39967777632	1704.4121465	3190.90783435526	2422.72816993421	1867.95379852632	1679.16896021053	1623.90702973684	2520.15364928947	3358.77526307895	1926.39878632895	2873.82849909211	2798.65333971053	1713.35451139474	2718.13733390789	1280.81161743421	1518.50415328947	2256.98030142105	2658.54271319737	2386.60537526316	2339.09576725	2483.39211094737	1980.69309989474	1643.57029369737	1133.35743714474	2162.23967136842	1866.79749973684
AFAP1	723.314625848684	901.111977746053	1454.92622363158	1118.45994106579	1340.76086019737	715.817266472368	615.717946447368	450.022352060526	405.355922301316	1414.08208175	664.261982276316	688.866241602632	945.264403209211	469.014253146053	1548.95606093421	858.802327932895	1482.13240147368	1275.97988738158	1277.79262769737	511.406814281579	313.165938738158	1581.60616684211	765.506113125	769.135356584211	741.873996131579	820.052712017105	557.022153432895	426.874629315789	568.310787192105	993.641511843421	768.857589267105	1561.41852209211	618.694405585526	734.10371006579	296.912437057895	390.748612747368	817.546233663158	663.552587178947	726.411486315789	598.776170348684	1435.91822847368	456.728709278947	469.910320569737	576.606744719737	892.372827646053	640.206183584211	217.137373752632	843.747058835526	828.972817819737
AFAP1L1	67.8090879796053	116.237218832895	107.574353011842	112.712582980263	114.649096855263	111.349392953947	68.5675928544737	88.2531672514474	72.2830715517105	72.7476356406579	82.8314997693421	83.2484095121053	73.4282806128947	75.2564999385526	128.606623952632	65.5017237677632	89.3337125452632	91.6278397710526	144.610796330263	131.261971831579	117.825416788158	183.599204557895	123.291160686842	143.202149051316	158.674174901316	131.432065763158	144.760209707895	118.780796046053	145.705901302632	142.878202539474	128.180915218421	126.179116980263	120.681680056579	121.3702674	88.3439887047368	88.1142715006579	109.753009825	83.0480446659211	126.958379477632	129.163242603947	99.9279344492105	76.9957768686842	94.4236082727632	100.539777682895	115.978813144737	159.649036090789	112.521637956579	103.601941707763	160.131965746053
AFAP1L2	444.678322501316	1869.13241105263	786.23099268421	460.190775997368	276.190326282895	919.466653002632	393.354956142105	244.819854206579	286.754236803947	802.365750801316	301.806466797368	594.264009290789	292.175183217105	222.590997323684	690.609822388158	589.64789303421	443.686106206579	596.946732573684	654.002867831579	228.294543796053	661.643169772368	1018.91874067368	351.024482686842	2450.97926159211	549.207797278947	519.059866126316	409.21126475	277.029198711842	781.876415301316	957.414499311842	733.551412455263	502.718508777632	403.874845330263	728.57280445	204.508600446053	229.559829821053	402.414037161842	326.236865410526	589.64789303421	731.670451638158	470.366977648684	323.581672422368	325.575486418421	1032.96704363158	738.697342671053	406.717003821053	294.866303625	603.639699902632	510.732735269737
AFAR3	73.2376134084211	190.566038617105	121.641127556579	102.331076431579	158.271861407895	88.7600259582895	224.749029543421	117.707730464474	100.11833391	105.959980344737	116.800724693421	214.946741698684	327.719088356579	175.619680313158	160.010321178947	172.124110096053	75.8424697534211	104.382772149737	56.8597784043421	76.3756645938158	47.3559056452632	93.0450589327632	79.0170044205263	39.9155735285526	73.1483196998684	106.007086210526	125.203025734211	58.2633433340789	41.6353484877632	72.4116928753947	76.4671113313158	53.3869626842105	89.4643323835526	160.091117382895	96.9392115825	169.644496909211	94.2703511298684	96.4830843711842	95.0289760996053	81.4221692476316	139.589916714474	69.9905063573684	260.372310865789	143.164213753947	140.936096464474	74.8282796868421	129.231179189474	76.7553948248684	85.4969721148684
AFARP1	44.2703698536842	53.2338149423684	47.5354002531579	57.3628995127632	44.4488494044737	56.9088062102632	54.7651721244737	45.0982428811842	55.06623132	52.0269111992105	54.5214166243421	50.9011374706579	74.5174054088158	58.2280458418421	55.9495048873684	55.1344563859211	55.6341875776316	58.4620289607895	53.9865396428947	58.2006268936842	52.7049874588158	57.5000304765789	68.3564283336842	56.7527654881579	50.9769183489474	49.6119346972368	45.2026276106579	56.2049210777632	44.7831357488158	50.6342165294737	55.7452851672368	46.1296506063158	53.2437333368421	51.8172946453947	54.2599659923684	55.2074887907895	49.0840403089474	51.9874432113158	55.3994833953947	59.937335815	41.5051597622368	49.6225221563158	53.5850909177632	59.0394595717105	55.8816154925	51.9048442160526	55.6993023182895	57.3597148573684	52.1839407017105
AFF1	146.998952171053	176.471796226316	148.927348228947	98.1066543467105	194.056814839474	179.321267190789	264.085471594737	182.193697364474	135.635684610526	401.931349665789	145.969099402632	124.132187625	101.059060256974	228.671748597368	202.907395547368	274.092757965789	165.799078540789	328.116313544737	280.695986922368	148.370211325	287.8979792	188.579068331579	197.438522032895	252.430057265789	262.011928422368	209.892989590789	249.96599655	415.874510744737	288.639894265789	138.375184967105	255.823139668421	164.523754430263	277.585903323684	133.049244064474	136.423177785526	130.461222175	163.088793789474	229.055226196053	191.453355225	214.124180390789	171.270737196053	205.351236514474	128.115035235526	148.370211325	208.102506148684	212.655865821053	234.186550993421	215.720068760526	225.378441357895
AFF2	71.7190303046053	46.1569205777632	50.7371788819737	44.0701214098684	45.5057076815789	52.3280947107895	43.7269707581579	41.87621826	54.8226381506579	54.3428139080263	53.2574435181579	51.7086152888158	48.5339071751316	48.2221463757895	51.7776006465789	55.5326900175	56.3015322415789	51.4692688077632	48.9406967493421	82.1783093663158	49.8783213723684	50.8507076038158	44.3316896985526	53.1943091006579	54.0058041232895	63.0575684022368	47.1672007718421	46.6910804794737	48.1088675726316	56.8658599327632	47.9118334653947	48.6990597669737	49.1041689057895	53.2574435181579	62.9218988430263	50.0309359871053	60.3423450709211	51.1243683325	41.3926272789474	51.6392134357895	57.2340441494737	43.7943482602632	52.7202292263158	49.2054527423684	52.4087952126316	48.0986801236842	53.8775410931579	46.8330122951316	50.7186659994737
AFF3	58.2888470573684	66.6580279714474	108.386013661842	143.058153740789	124.983518673684	163.176313831579	51.2472949018421	58.1125716096053	46.2114188098684	167.196579956579	64.9362583198684	120.498493771053	53.1603588052632	52.1046283775	62.1701420522368	51.8332362955263	172.440401121053	94.3678549632895	50.1648553464474	48.4966543198684	55.8906646536842	128.115035235526	260.933821561842	58.1057223759211	127.469985797368	57.1985495714474	75.8672074131579	53.1351625584211	175.5663995	98.3614942160526	130.175862726316	53.2594247811842	64.9639074160526	221.848094489474	196.525634934211	62.2076203784211	309.849191109211	84.1713831335526	63.5634553064474	148.098881392105	259.92995735	51.2372258243421	50.0282413690789	118.287352389474	166.805829492105	62.0681349055263	48.0736535959211	143.627377742105	131.968281894737
AFF4	151.641787209211	229.685421710526	166.189297401316	100.11833391	169.600838014474	152.902650397368	184.949547825	199.313627177632	366.174719736842	403.995029332895	204.057004142105	184.194162214474	183.798979889474	388.192529107895	276.880841132895	278.068918068421	200.286130461842	252.646219140789	218.394251127632	83.2786605873684	183.449499132895	167.241521756579	121.340184025	133.855638540789	167.152941344737	214.592744777632	183.849401193421	184.551552707895	221.909495172368	115.480219932895	467.986447365789	317.580165915789	227.425049277632	169.422988985526	200.501813613158	216.717129190789	224.444847976316	354.806311567105	361.999033726316	276.716349613158	263.108841561842	393.122942151316	415.874510744737	278.921860459211	291.502427246053	527.345917776316	351.323737869737	366.814972705263	390.874934626316
AFG3L1	508.104174617105	188.726947840789	145.428338809211	301.532851006579	158.758432878947	193.056060401316	439.612316589474	206.634499082895	315.694183459211	129.902156238158	156.592554253947	132.883821202632	293.526374727632	182.957428815789	145.625357003947	133.049244064474	173.784174581579	164.822783167105	199.628608235526	263.473417610526	366.606603210526	304.542830602632	291.578854606579	287.8979792	170.866351464474	293.526374727632	233.726173151316	231.749245372368	263.545958411842	364.841460756579	177.499073188158	245.027488476316	283.798597860526	216.717129190789	122.532364521053	393.006464969737	259.126511071053	161.294738951316	145.705901302632	104.359047792105	163.886346717105	164.271099269737	173.736150326316	266.058023909211	260.372310865789	147.696558280263	201.311605428947	194.442032906579	142.020423123684
AFG3L2	1774.07093025	1088.67530619737	1489.80814388158	1779.33185148684	1324.61142343421	977.882731207895	1386.40484330263	1628.63025534211	2475.87845896053	876.601974755263	635.713557427632	1460.33117847368	1897.32336753947	1628.63025534211	788.863399938158	1879.08581439474	1160.56108139474	1091.50256076316	786.833075163158	868.124778918421	1164.77899263158	999.363026494737	654.233950371053	932.449314631579	734.394086077632	1016.00871119737	1263.84814771053	617.416219734211	558.646989009211	1442.70345918421	383.660777956579	794.481169353947	1377.36662361842	1492.91023669737	1614.01259260526	1280.81161743421	2108.09045636842	1281.43489247368	1318.19161093421	1129.38802772368	1356.72928126316	1967.15441571053	1382.28999430263	1007.43569963026	1136.36808501316	1236.15109810526	1784.49608380263	901.111977746053	1100.96374165789
AFM	54.5406140931579	42.4602257255263	45.9208063247368	77.1747145663158	57.5650737852632	45.1897953955263	44.1813009172368	43.2957863372368	47.9064749015789	47.1280108905263	39.7303916353947	40.5456328705263	45.3896047477632	41.7564689461842	43.5682323910526	35.9267580763158	47.7850567453947	42.4725662125	45.2802743771053	40.0036884688158	45.2189164127632	42.8690356446053	43.9808638911842	35.7172500539474	42.5750174523684	42.2992677122368	39.4986850531579	57.1217125660526	40.2530331759211	49.9677775607895	36.8525567090789	33.3389877848684	43.0962462213158	55.4954413832895	48.4916021078947	42.8860307944737	39.3936687156579	44.1502025140789	42.4828057959211	33.3389877848684	39.4934501853947	52.9141885236842	38.5495696353947	48.1857273840789	35.7172500539474	41.3054223752632	44.8815891642105	33.3389877848684	37.7772843688158
AFMID	142.916346972368	303.493257113158	175.719718293421	172.395790319737	131.131959073684	279.574434827632	416.736708218421	328.896033538158	134.056434797368	143.322717156579	73.1737755184211	117.651448501316	175.095687209211	185.704650267105	135.322067501316	311.449514361842	222.211252917105	137.723859719737	197.337000771053	1169.11763125	208.213342102632	176.844206367105	359.416408267105	272.599692907895	205.73931855	116.856884788158	248.035311431579	406.466251560526	149.177731551316	204.227217269737	125.905023538158	126.825586602632	550.310738884211	77.4471305405263	208.213342102632	159.929204439474	144.202449894737	319.566392251316	131.500941385526	168.940930903947	163.554570881579	197.816900743421	94.6603197752632	111.136349401316	128.972542561842	192.065530743421	290.270852132895	165.031147321053	169.869310484211
AFP	125.463339588158	44.2734420875	41.6505986844737	48.1384909306579	44.3998562315789	51.9255283011842	45.9732710705263	48.9582869180263	50.2575772976316	42.3103240825	58.5904809693421	43.9986172452632	47.2254767918421	46.7986377292105	43.5138109490789	47.404767645	43.8318439198684	48.4838047489474	45.9157689569737	49.5343478243421	49.6580254992105	38.8545803003947	47.8074889476316	39.7303916353947	51.7202579157895	41.3557590423684	43.4493975876316	77.2610722986842	42.6379293251316	45.0479930040789	43.2164215246053	43.7649128835526	51.5285111590789	76.2879556238158	53.8943012844737	56.8734579216447	67.859067238421	60.7492461711842	57.2946973581579	48.9089367690789	50.1762992767105	389.101106255263	49.3725799168421	56.7618451598684	54.9121416664474	52.4160639165789	51.4990613498684	50.9263248257895	47.0691395455263
AFTPH	367.684601205263	211.004802668421	151.113936690789	173.563570655263	175.240571444737	175.895346239474	230.426875113158	219.810424768421	536.418768697368	240.525973890789	233.218233371053	245.027488476316	334.876079803947	377.227055503947	297.760791169737	429.866356932895	241.142351609211	320.118794880263	219.564193302632	234.895788590789	220.108858511842	155.905288189474	240.122589476316	114.679113634211	168.715700807895	243.254216497368	299.384138001316	367.684601205263	200.501813613158	237.975090318421	373.577025417105	259.420628530263	277.103526401316	281.979842939474	197.712719244737	403.627806515789	339.338117378947	357.716006207895	227.491503326316	344.900256436842	245.647817022368	457.283141851316	514.025920281579	356.451096963158	243.804400706579	284.455727193421	426.235058056579	296.317564084211	281.407788093421
AGA	189.716315657895	539.614661973684	342.335426828947	380.571635561842	355.617526715789	327.719088356579	218.336900373684	145.464944734211	651.277785431579	398.782488171053	490.604808460526	296.912437057895	513.076106406579	313.612297567105	438.503960193421	434.862875519737	557.577768860526	225.812023851316	188.217625469737	194.391699986842	85.1071096268421	174.377861296053	233.598977180263	294.866303625	314.704567536842	298.456716917105	218.161582714474	412.729286910526	367.574610636842	236.821284365789	341.547129557895	250.945175548684	393.122942151316	365.961629801316	395.814994805263	91.9249203605263	363.085446780263	363.737641692105	446.102650751316	543.380577443421	380.001240278947	357.191981452632	1323.97060081579	217.137373752632	313.436458871053	584.692904846053	419.920888955263	466.542982563158	460.630567543421
AGBL1	46.8911434810526	45.8051177551316	46.6412714746053	50.4308646680263	46.4933326738158	45.2952405922368	48.0509754051316	54.7196308726316	44.3092608947368	44.7108762061842	44.5562016860526	54.0659780059211	46.9914358131579	49.6481931988158	46.3085044001316	55.9891285322368	49.3610500351316	46.8036218259211	46.8836029276316	52.9674861505263	51.4195935406579	44.7845551403947	50.4568332506579	46.4183151771053	50.7235400914474	46.8643560525	46.0330935801316	47.8202756727632	49.4317090190789	45.4798317756579	50.6342165294737	46.1814817443421	45.4758128952632	46.4645222964474	45.2310386777632	47.6994298631579	42.1257861646053	42.0244066372368	45.1739454855263	46.1801594589474	47.0572218998684	46.7148404485526	42.2574767539474	46.0266267140789	52.7068869655263	44.6054678514474	44.7332612227632	43.0658048771053	43.2451947381579
AGBL2	59.9288703143421	40.1711337913158	47.6606743082895	47.3867581202632	42.3646750269737	50.8405050977632	51.6326700635526	47.9012987693421	45.0565796142105	51.0491219144737	44.5779006384211	51.4709509613158	63.0636583873684	47.1918229509211	50.4126873618421	47.1635128411842	54.6539943801316	46.0415770728947	54.818288160921	45.7823953290789	46.2384703142105	42.3313137194737	56.0028592776316	53.0429855123684	49.7861247365789	49.1998636315789	46.8453315189474	45.5204284336842	39.8554102760526	44.3518030851316	44.5863242440789	44.5323013081579	41.7383452461842	46.1582557665789	41.3260579021053	44.0527896878947	47.5865111727632	43.1071832861842	41.419618335	45.0260219361842	43.5053191421053	40.8983825760526	45.0879332294737	46.5153149863158	47.1050368394737	48.1221049196053	47.1383593130263	44.8070581026316	42.3513948536842
AGBL3	45.5423663543421	52.5078085910526	45.0916778057895	45.7907443407895	47.4974451717105	42.464408205	39.1506603942105	43.6812442088158	46.9357272043421	43.5682323910526	49.7904264377632	43.9871422580263	48.7452061560526	44.9067236535526	48.9821996942105	46.3085044001316	48.1088675726316	43.2884677180263	47.1981769710526	55.4848547667105	46.9741553244737	50.9769183489474	44.0306546832895	51.9874432113158	46.5468432510526	51.8120009481579	45.6035287619737	39.7686304014474	43.1929379535526	45.9630425556579	46.98626641	41.9144323763158	49.9665057228947	46.0520384873684	48.7986542386842	43.2451947381579	45.8377962328947	41.4942518992105	44.4641792751316	45.3247975414474	39.1442282013158	47.6763525872368	45.0689553139474	42.4538136682895	43.4558177069737	46.28174598	42.8184772002632	44.3599135006579	46.6085352210526
AGBL4	44.3502096323684	45.4262194017105	49.0816207575	49.8464297688158	42.5768145689474	46.5339856727632	48.7238135876316	43.4108165951316	57.7128723380263	58.7754062486842	61.2412212690789	48.2930142647368	51.5609838330263	42.2900072551316	48.3780974347368	45.7305104032895	66.9899897582895	43.686302085921	44.2255361986842	54.8348568389474	44.9110083897368	41.3146285582895	43.5118714503947	42.4129081414474	46.5826696703947	78.1752629042105	38.2539512386842	44.2395250086842	45.0173041102632	48.3201479472368	41.7281117343421	46.7606037771053	39.9105218544737	44.1068529025	38.8401078097368	46.8680680482895	46.8186548044737	43.3236809747368	42.4668179434211	44.3892649175	40.5064298672368	41.4655937302632	36.3429974446053	45.6816128747368	49.6966696353947	48.5594560240789	39.3582842890789	40.0681796189474	44.1719500223684
AGBL5	733.551412455263	375.148274010526	485.908299313158	494.867246984211	449.194195396053	334.271686190789	625.984876247368	468.134682869737	897.279338076316	835.151755310526	427.380328398684	403.995029332895	511.064231771053	401.101994867105	319.845512786842	669.616006744737	477.917593198684	429.481916622368	501.275029526316	596.732532665789	455.005838288158	356.139929377632	546.041689997368	449.606798346053	259.061028344737	475.029455373684	515.874361396053	987.609046867105	428.171459964474	405.722648318421	433.150318613158	519.221891819737	432.881346323684	401.691206468421	530.427107634211	744.012329171053	355.207114073684	456.427620151316	255.962690826316	569.631465735526	432.622857227632	488.591563397368	636.398878660526	434.724641289474	310.275760178947	249.685857589474	692.558631865789	302.768214192105	423.780205505263
AGC1	56.6729892807895	52.1215738877632	45.5904996402632	46.0855262211842	52.3425687769737	49.5174833375	56.8629297288158	47.0275442434211	58.0035026763158	48.8100088496053	57.3819869693421	49.1252623347368	58.1022676346053	49.2494805605263	62.7791647080263	60.564665675	54.1900550323684	48.5366329385526	51.2039561323684	47.5515126563158	47.8986406610526	47.2331157773684	47.5515126563158	47.1904658032895	46.3172354581579	47.7560148372368	54.1945199810526	53.4713161065789	61.4674902648684	52.6558436171053	50.0975627263158	65.8626716490789	48.9035807042105	49.1761843436842	51.2883511532895	66.0971904532895	53.618205750921	52.5470826994737	56.1898223218421	54.4731520532895	53.7413265372368	47.4108494163158	51.9016394769737	51.1682428865789	57.0459571623684	54.3035152431579	54.0839200939474	49.9071180035526	49.7076075551316
AGER	86.7179682027632	54.2992225782895	50.2311451836842	63.2447887202632	51.9960784218421	53.9459679031579	59.7748438396053	53.9821504251316	60.3781161361842	67.8926142746053	55.3317640188158	62.3438769636842	86.2777417335526	52.3369803717105	51.5201746885526	56.805464595	48.9022697515789	59.3669217706579	59.8887160798684	63.6688099169737	52.3994750002632	47.2007353686842	54.9753433425	56.4260503277632	45.789192221579	53.1053148468421	70.1332382761842	69.5188915855263	73.1355128657895	57.5944626926316	71.4040503126316	61.3713735426316	84.4552685868421	62.550889145	48.19665755	57.0198341910526	54.0659780059211	53.6408434969737	53.4529941264474	53.4920499888158	62.3931983072368	57.6220990372368	54.6562662863158	55.8542428926316	63.2213701006579	59.3203594044737	53.939689631579	59.2611148255263	55.4398992548684
AGGF1	313.165938738158	399.513266369737	484.087602890789	247.746360755263	508.927337198684	494.372765857895	484.385391763158	381.801838686842	491.589592443421	539.614661973684	295.889570040789	352.442431851316	208.878864421053	503.564038242105	294.525816619737	399.756733377632	320.978169869737	440.812400596053	437.808963852632	210.660640206579	334.680079317105	513.712304188158	555.580581811842	541.930973682895	560.891919028947	514.206543407895	573.428131527632	532.366763798684	581.965867365789	282.299422565789	607.325448205263	718.421501975	707.009691598684	571.303444107895	620.805334848684	451.986439568421	613.999830793421	581.572002278947	559.417129843421	759.704415730263	619.351262317105	453.593240602632	384.585303859211	447.658867538158	647.210981127632	556.858030035526	745.663460090789	576.606744719737	725.364418178947
AGK	473.676437582895	486.713359902632	581.572002278947	540.850482192105	574.628683781579	623.397805036842	358.028970713158	588.067461425	531.135539184211	540.149675971053	395.689591831579	339.12685208421	430.004607832895	543.891360461842	392.173004618421	456.728709278947	327.434280264474	434.313670844737	537.63675525	1071.96027719737	652.412569993421	527.853921986842	747.004563689474	559.608791305263	493.135671902632	481.772381307895	391.706117152632	572.084223426316	663.793848139474	453.744222365789	535.537714125	464.267881627632	532.905240881579	371.407732480263	368.773474264474	752.518754594737	370.854212390789	503.416127532895	471.118266740789	475.172782352632	400.503486339474	356.769718917105	535.189645463158	308.352462252632	354.701212665789	698.614617036842	715.817266472368	420.035491988158	435.126986253947
AGL	651.496261828947	690.093100068421	654.466065244737	544.778949668421	892.00488235	531.327476569737	495.531456506579	566.996063346053	895.830530119737	1151.70224292105	1003.04256779211	1042.52970498684	1062.51217906579	980.330512382895	502.876683494737	673.628246565789	1311.93485253947	334.680079317105	297.849434830263	308.623674939474	407.203348314474	580.796681530263	271.035561185526	324.733432371053	270.887154986842	498.890422580263	627.448323835526	458.569915519737	433.931629636842	445.537922143421	276.642765836842	587.877494338158	337.226014321053	1279.01055868421	824.643554161842	1000.20365077895	798.512656898684	675.318684851316	814.853086494737	646.748010553947	988.812681722368	711.015953146053	573.813862563158	817.258874132895	957.414499311842	607.975295994737	639.969350330263	490.775142828947	526.480328546053
AGMAT	3925.44584825	629.897965428947	2244.68652006579	601.584459034211	839.188415098684	1306.29682480263	1034.25242642105	832.965596371053	1071.96027719737	643.332161936842	1139.38483552632	547.618624326316	446.376221505263	797.361065827632	227.674965375	1718.41529326316	264.085471594737	167.503039407895	432.061761428947	797.944681655263	188.937560293421	498.728457410526	594.057259969737	112.796679753947	263.699258175	627.043575688158	646.034630231579	1126.36093307895	278.530420893421	434.724641289474	201.909888467105	128.180915218421	754.686696022368	632.792416234211	208.323591986842	502.876683494737	621.703574752632	1219.93619673684	1041.19918901316	651.728719164474	1109.74012694737	1131.88157740789	978.701925940789	873.861932461842	1010.24409877368	515.372852425	1139.88270286842	281.892855636842	225.071097307895
AGPAT1	569.252489538158	385.276729488158	500.668587794737	424.428499956579	449.879277213158	347.578292205263	348.823982568421	233.859156527632	475.624645855263	570.574929706579	538.919381752632	356.769718917105	513.874521498684	474.424279910526	658.148350167105	454.285570944737	327.253060852632	569.252489538158	608.774605375	455.588287517105	347.251833653947	388.754062721053	327.532104552632	345.708133925	194.696349935526	306.076239680263	259.199771130263	297.849434830263	249.613296888158	247.678066981579	367.143115518421	383.545036380263	318.447835996053	228.231682964474	290.761834189474	445.821600013158	253.915705296053	225.071097307895	235.094452359211	236.018115418421	300.159753688158	837.318335064474	838.574769160526	240.360569955921	229.179846384211	318.061316463158	331.999494743421	208.878864421053	258.196889409211
AGPAT2	855.056534968421	2826.08559043421	894.818335096053	750.306436182895	883.161788480263	579.255837255263	981.563755992105	2340.70520967105	608.176286359211	376.258229280263	613.999830793421	3173.46887559211	2677.49000397368	1580.77054593421	1952.39928285526	1665.88857702632	693.768019515789	497.782483567105	872.231421040789	925.326676793421	343.242267167105	657.438422065789	1125.39037975	473.210420309211	853.458846782895	1086.26147313158	1292.03374406579	760.222498094737	271.815277182895	536.232713798684	430.641611427632	1139.88270286842	1079.77712705263	563.661015467105	873.861932461842	688.382689134211	510.090619790789	1239.04007230263	412.346768968421	390.874934626316	502.094226961842	1146.51292068421	661.420153978947	1042.96909855263	460.774003309211	847.831277402632	426.106039185526	523.674621902632	1071.06788856579
AGPAT3	146.346998801316	77.9475319281579	89.1527321727632	91.1480578063158	112.302322347368	127.950998426316	147.537411034211	106.231483467105	108.929637192105	60.4363330794737	78.8404452917105	84.2807324478947	109.493502451316	97.5840703339474	132.332471146053	119.281764446053	67.7434743077632	128.012403485526	260.644724835526	358.8887089	208.820743377632	135.084562569737	428.551951363158	178.701394101316	127.755708680263	211.117566506579	246.204304411842	222.83015595	152.257002069737	150.996849360526	127.244083190789	303.047224725	462.964276609211	96.8755006368421	158.508087146053	133.380527625	123.535063081579	203.828241669737	97.2980955103947	129.198076053947	110.228010809211	156.103646286842	136.639808688158	166.325611280263	99.0670918551316	152.588085677632	161.251397557895	124.719494613158	118.114581842105
AGPAT4	243.804400706579	173.563570655263	218.690165402632	306.174939282895	246.272962032895	163.387060582895	104.872978440789	349.140618367105	323.400282298684	306.174939282895	202.013219377632	276.571718340789	246.896976832895	118.380562314474	332.384790267105	118.059888978947	198.712116014474	277.263180031579	316.958185994737	209.892989590789	66.8804257521053	369.65594985	57.5227353660526	275.886226988158	195.278858547368	143.775901615789	129.799373515789	96.7302901860526	121.521170978947	241.071835040789	228.046908351316	175.338215540789	89.5763694902632	199.313627177632	384.928946340789	159.526881584211	154.522847969737	196.033576551316	236.624082725	154.522847969737	238.434949323684	158.548896057895	147.732895223684	195.550493157895	320.393915886842	186.212771576316	85.5313199440789	219.312799663158	310.611694196053
AGPAT5	82.4801851138158	160.547878523684	107.803050928947	105.184803276316	164.226282584211	395.689591831579	356.661639634211	275.252632315789	156.429469506579	126.958379477632	97.0248046143421	65.100743600921	177.035528452632	827.497761039474	116.004216871053	168.623448105263	70.6161065751316	226.183999206579	301.806466797368	397.945452098684	549.207797278947	288.891064431579	899.048334209211	313.255223018421	414.003647311842	261.580258653947	364.397820843421	283.326864860526	281.892855636842	147.035559581579	303.405509160526	248.109498118421	1347.29372056579	177.824456231579	294.611016017105	388.867262705263	257.462006677632	295.889570040789	421.850472343421	496.649998572368	210.545774155263	213.942725717105	1151.70224292105	340.044729296053	319.287860388158	253.915705296053	589.264314435526	305.993262056579	236.821284365789
AGPAT6	61.5668868227632	53.4484964896053	43.0378911575	48.874041873421	57.5093614267105	67.6250124364474	74.7349752302632	55.2512895290789	87.4826404931579	67.1620257273684	98.6266943925	66.6049593711842	77.34147414	105.983474167105	79.4405986314474	79.0979659239474	56.7835309996053	50.8597904126316	50.5809648525	43.8414044911842	45.6919418094737	60.2656348432895	65.165070305921	67.2674321313158	49.5979566734211	42.7967804030263	61.4071094677632	54.7371701785526	58.5939513867105	42.9559080535526	73.6986429268421	67.4729671844737	50.0309359871053	81.9139611025	61.7187555735526	70.7445195572368	73.3161938877632	115.839081411842	73.4600503482895	68.1670617151316	77.0829019743421	70.2314105419737	76.7299340590789	75.5360911080263	83.0778770589474	78.5701730177632	116.034286911842	67.5571491013158	68.5401924817105
AGPAT7	80.5731277648684	299.467787453947	201.476674098684	108.386013661842	133.345914198684	195.606970636842	186.212771576316	119.344217693421	102.723902122237	133.890591384211	88.9080074244737	158.508087146053	190.188503922368	217.070533615789	215.720068760526	306.076239680263	149.838612567105	118.173000581579	161.086259132895	162.789095986842	213.591978836842	218.822779839474	124.430954623684	140.899502389474	141.123596097368	116.090562260526	326.142245430263	156.919795484211	97.4334132160526	216.366379690789	101.539498692895	164.739249102632	325.107422135526	176.270496242105	126.056679923684	140.612076588158	121.340184025	152.465053435526	155.341884347368	140.334808830263	99.9751477127632	137.647551086842	126.792794561842	176.082470343421	150.262963103947	197.816900743421	181.254920582895	153.718601068421	146.080087013158
AGPAT9	300.858592122368	123.535063081579	212.770618048684	175.240571444737	180.728677748684	140.978171739474	249.754894292105	91.6278397710526	139.745707996053	144.760209707895	204.335444390789	246.966618548684	199.313627177632	140.755414257895	133.820663080263	186.515717973684	131.635077392105	96.8962655032895	340.640169611842	171.576147742105	170.953958742105	198.93092345	67.1702115935526	110.873048805263	92.1203647317105	320.878045768421	464.547487073684	124.190081959211	131.034153975	178.652044846053	110.712221553947	164.100314661842	123.261718385526	591.455847647368	402.896084821053	99.9065096347368	240.259005136842	193.452403030263	235.026419884211	151.847819980263	215.188771071053	247.031824510526	95.0678377801316	297.081799623684	358.358358669737	506.802895894737	159.409052305263	178.935959893421	191.704674143421
AGPS	477.033223168421	323.768797372368	176.171674160526	310.794109002632	371.407732480263	480.062629956579	527.167208697368	426.497627046053	945.264403209211	237.153667076316	356.98555554079	363.856882093421	545.678471488158	544.23729049079	386.670129540789	373.677126057895	264.161766652632	297.418217044737	762.956276223684	729.851902003947	692.797996663158	665.154117365789	457.708528789474	1039.04304822368	501.275029526316	358.358358669737	662.835319721053	841.134900426316	575.798226247368	471.443193084211	381.568386471053	773.871486993421	145.782909227632	211.117566506579	304.029946855263	550.653544514474	386.559390582895	372.710570968421	488.441002203947	331.052097740789	258.416986793421	369.971918678947	427.657384896053	372.500416306579	366.174719736842	519.059866126316	506.957912793421	313.255223018421	506.957912793421
AGR2	152.257002069737	578.874488010526	465.694721075	631.673436082895	711.772622298684	733.265434936842	523.176627055263	148.098881392105	858.802327932895	620.590666873684	1011.049907925	1949.96389523684	480.532659638158	756.640901677632	801.740158840789	730.124596777632	182.241969007895	608.572414998684	91.4327889660526	62.7791647080263	417.640149689474	429.481916622368	78.7501106048684	44.0065726956579	103.101886142895	353.937500527632	1065.58630439474	87.7588056815789	71.9901925301316	571.702421256579	330.175304671053	118.725463202632	832.042713188158	653.767656017105	400.503486339474	550.996893801316	373.915596377632	682.070713960526	1115.95212267105	3084.03714955263	246.062888347368	763.240245523684	730.885669852632	860.410808422368	1207.94481365789	605.078757263158	3226.82939390789	824.021077986842	1765.68697582895
AGR3	98.1680189076316	1723.50161225	480.062629956579	375.148274010526	576.986319255263	2202.22292973684	4071.10012017105	63.8532459242105	247.184208732895	487.970379538158	1649.11190973684	1458.77716617105	1025.63319244211	1809.19640346053	2042.90767014474	569.631465735526	254.337106948684	639.121337930263	661.889870569737	3125.40479193421	4848.14534819737	2539.11709402632	1324.61142343421	69.4657680343421	1875.80023546053	3929.71213322368	5549.66953710526	423.643919207895	185.704650267105	2337.43357813158	3027.66102689474	1247.76169073684	8819.24968230263	794.75143275	566.432261693421	1318.19161093421	901.471082394737	828.1018589	3553.65423248684	4288.89272846053	617.186787043421	137.684808432895	161.764040334211	4191.53562003947	1998.18039110526	3188.07919940789	6364.60719828947	3116.38086134211	2675.30710198684
AGRN	588.468045219737	1046.50344425	726.960141225	1380.86918128947	700.149535397368	471.741087336842	730.124596777632	435.793735163158	418.653438306579	413.12256879079	298.188853592105	563.089797976316	1938.16596811842	815.164890389474	1804.84226967105	686.406057573684	1035.97455089474	977.503682078947	624.476071523684	437.535763692105	587.68058651579	434.313670844737	308.083109580263	628.999055930263	212.936016896053	522.322776571053	290.270852132895	510.253249025	145.860828197368	503.564038242105	394.634707682895	765.792581473684	407.833213460526	469.456212615789	280.384542857895	1100.96374165789	399.513266369737	790.938597751316	325.202429613158	197.764411798684	354.148607914474	505.472030584211	377.892045043421	384.462004860526	304.201115934211	597.554250830263	346.432146163158	376.691845189474	331.052097740789
AGRP	46.7090360197368	49.6746466602632	52.3299714748684	50.2327939498684	66.5210612046053	57.5438863414474	49.4417851673684	45.4382400481579	47.0678923715789	48.1712238696053	51.3588035363158	50.0572598794737	54.5475262853947	58.4540831413158	61.4322265246053	57.5093614267105	47.9655302802632	53.0646458763158	50.7067765690789	44.3051605565789	52.1083425786842	50.3367603818421	44.5748132046053	52.7359434527632	53.6242916688158	47.8633148114474	50.1734276928947	59.3552309448684	56.1155573118421	39.2529942388158	45.2640309481579	48.7121490701316	47.0519248125	49.2026788189474	49.3766896955263	48.0721841844737	46.4220441398684	50.4020718419737	45.8248814248684	60.5515866365789	51.1324211901316	48.8291662688158	44.2840162975	49.8337501094737	50.5628557325	53.7897074603947	46.4377080032895	57.9081093510526	85.6505303973684
AGT	1393.31743992105	1245.46549401316	171.804934878947	73.3958326007895	1112.55827118421	575.798226247368	239.987991868421	490.775142828947	495.997869563158	480.062629956579	696.22320731579	1094.30786564474	52.835836638421	404.115711371053	232.330521540789	197.914706786842	221.378245546053	103.246495435921	430.004607832895	602.841491544737	412.988256231579	2057.27467694737	240.938830419737	54.1123906997368	2521.95403115789	500.817236107895	1057.97050271053	139.708621830263	211.814286135526	894.475517717105	191.401210217105	71.2338665081579	167.596812505263	376.366962121053	272.910562985526	55.5355063173684	303.131418613158	278.455871973684	1543.96846103947	2503.25569751316	723.804988052632	937.304441626316	384.355477631579	511.741611936842	543.202083085526	265.748777922368	486.872908181579	1664.96736396053	735.977410210526
AGTPBP1	548.506306993421	390.618109077632	417.246709882895	433.931629636842	384.690043834211	538.5739698	528.366642935526	949.178727740789	588.266098668421	386.670129540789	876.974920956579	408.086541268421	756.092524121053	435.529729961842	414.750354543421	273.863993838158	503.88487085	700.428519089474	388.519836463158	861.720981161842	591.876468689474	461.660852407895	671.293966422368	558.280451701316	583.910335542105	716.865290114474	429.221955686842	357.085652210526	763.555872851316	629.223932168421	446.805652023684	962.517209563158	564.036874728947	377.670850161842	452.417968982895	660.500434892105	522.154536565789	384.814914239474	531.862347432895	401.810218680263	419.037787564474	380.787082413158	513.712304188158	473.367005892105	416.485900151316	293.208162103947	371.198034902632	396.401197136842	385.276729488158
AGTR1	50.2998784447368	48.763998936579	73.4167446044737	45.9031465981579	99.3565939264474	86.4340912021053	49.0628407682895	53.3456999501316	49.7822605782895	188.371907298684	151.198817525	63.2986600109211	49.5751698530921	46.7262930617105	61.3331475464474	49.8206736680263	105.259212846053	74.5288985569737	80.8671190001316	242.766479722368	51.8032218186842	102.633101427105	54.0730073593421	87.0078648396053	73.5499041186842	62.7327269594737	50.2104567372368	57.4050808763158	79.4548730196053	54.2992225782895	377.227055503947	67.3396923305263	48.4591442993421	56.6904315302632	53.7740065335526	44.2084026956579	54.8485692985526	54.5170198922368	54.8682097767105	56.5235063984211	69.9131303097368	47.3248610855263	47.0170443721053	63.5450569160526	87.4187551253947	61.0580212342105	60.8204034086842	67.3069373332895	236.276893223684
AGTR2	68.4097845397368	82.8785990496053	68.9902998957895	74.4594642814474	73.4060633738158	66.0764476671053	83.1994277988158	77.1470113747368	62.1534941655263	64.5128855132895	47.7682935260526	69.5768622414474	61.5030035847368	66.4151525223684	66.8804257521053	62.1591892397368	73.7094642652632	62.7268199213158	88.8722057802632	70.2825330423684	61.5567702398684	80.4428569175	64.0197518113158	92.8229756784211	72.89638948	88.0327989411842	67.8090879796053	54.9552598727632	69.8484399181579	85.5813069327632	71.2741934471053	63.2685978975	70.2003212097368	73.9458603975	56.0306619842105	68.9984154446053	58.5433144610526	65.6196485763158	65.0804764105263	64.1393740036842	67.3242821148684	52.5694473478947	82.5225897294737	56.0278013655263	53.7014650310526	69.1343365289474	63.9053922956579	67.234370036579	64.8095305034211
AGTRAP	128.572652361842	284.613129396053	225.500338813158	217.679661547368	202.126699893421	290.761834189474	110.659045294737	125.562129203947	246.830422917105	117.974279031579	166.325611280263	164.523754430263	299.898421288158	259.636295317105	426.497627046053	457.577058444737	136.389706517105	156.963773852632	243.735226596053	168.580069027632	163.088793789474	178.510954560526	139.082559710526	407.699478565789	179.035572239474	110.767871867105	143.665735032895	308.964070026316	149.649155528947	102.890858922895	115.951772857895	203.449590171053	182.193697364474	173.386643648684	140.830756206579	430.892132543421	169.916044975	263.699258175	164.523754430263	240.055393863158	150.188567398684	269.955139592105	184.949547825	192.013272189474	119.669589457895	209.043200988158	398.304636547368	159.409052305263	208.323591986842
AGTRL1	229.990999681579	1251.92951618421	328.992089655263	636.842445356579	502.411691290789	992.373888923684	258.485914225	396.165116830263	140.899502389474	540.330754380263	519.564467701316	786.833075163158	441.090015676316	244.609015422368	1047.39093685526	273.461264689474	871.891577472368	325.6620971	278.997007335526	188.017703776316	298.792560928947	693.282982335526	400.503486339474	243.940259246053	532.366763798684	320.586959236842	460.487426552632	374.689401684211	814.543115339474	465.39006425	252.430057265789	461.803227473684	310.794109002632	710.253955165789	723.0681182	376.574013048684	598.9819908	486.070370201316	1536.77896965789	1078.34192840789	1128.39596985526	494.867246984211	445.537922143421	925.712286755263	1032.96704363158	975.940905565789	383.7783607	889.21140745921	784.249566207895
AGXT	65.2711363544737	45.2476731451316	48.2418451465789	51.2997848230263	56.3662247494737	51.0566298321053	70.3193927406579	58.3598187521053	200.940942222368	53.9648349207895	100.237490409342	60.2431275444737	47.0786592967105	58.8678855644737	50.2460280952632	84.4552685868421	49.4499557414474	62.0730474614474	58.2633433340789	67.5571491013158	57.8914403477632	50.6401705017105	55.253930525	51.1277907251316	49.1068633411842	62.0229908776316	67.5253389122368	55.8514767476316	53.8878509867105	56.6611157561842	53.7519819594737	62.499598894079	58.3927905898684	57.0893552197368	53.0098072789474	52.0830618959211	50.7114670865789	62.4821880059211	54.6584922319737	114.487877876316	48.9704517892105	47.1994071834211	73.8574960751316	53.3204406422368	55.1582062169737	50.0041650668421	56.1071810697368	53.7436479897368	53.9138300573684
AGXT2	39.2844706848684	41.7334842626316	43.6317114644737	61.2862488011842	47.6425593060526	41.9723496017105	41.0317750752632	40.9882107273684	45.9408378407895	42.1049116923684	43.861351235	43.7892702902632	46.8553915793421	38.3587161975	38.1146881918421	42.1069088681579	44.5934185071053	45.7184480201316	47.4303322447368	42.2792325996053	43.0767759753947	44.9139079927632	45.1501943039474	39.9899386269737	41.8210283976316	40.8725490605263	49.0790616448684	43.4192891639474	43.4407767439474	41.9446644198684	46.8225631021053	40.0550022560526	40.0639408142105	41.0848237263158	42.5726055701316	44.0279591626316	42.7016698144737	49.0604360953947	45.9248183115789	44.8043300505263	43.9218275825	44.4595415215789	42.8380908586842	41.1628180836842	43.3185850730263	40.869251115	47.7724872203947	44.5310564447368	42.9599418727632
AGXT2L1	50.9042123378947	50.8884994947368	61.5142449631579	51.8223014055263	52.1521251	42.5384824514474	49.0121406165789	50.8672742822368	59.7197301219737	56.126188275	62.3553493428947	54.3120068938158	58.1057223759211	51.7843906773684	46.5812416673684	47.9051287247368	65.1229893101316	55.8570992056579	52.4968418192105	64.7700539060526	71.7088415544737	48.9488571025	51.6586291523684	55.6835584560526	56.0028592776316	59.1485960161842	59.9842268409211	53.5310971960526	57.3328253992105	60.3011806531579	64.0132771321053	55.6082350040789	52.5155348736842	103.507146077895	54.4484122372368	52.4357490456579	55.6240655353947	51.3874578031579	48.1295701206579	51.9787780005263	52.2800908657895	50.3542913335526	56.2527892248684	50.9752007730263	49.3610500351316	47.9767854521053	52.1699376471053	53.7586402960526	52.9829078942105
AGXT2L2	554.324978055263	263.473417610526	457.577058444737	481.772381307895	369.323270555263	255.328543696053	238.569173317105	211.925593797368	229.116601061842	293.772461589474	257.532517846053	303.670969598684	332.767946635526	238.239126540789	295.805534721053	182.241969007895	442.178753043421	225.626341906579	182.860354359211	206.844749951316	236.821284365789	206.691352535526	280.844414356579	339.338117378947	313.165938738158	424.168294157895	436.985419067105	236.962624610526	422.878742338158	336.652546655263	230.486695132895	289.538250509211	295.030976913158	360.582493714474	192.585828359211	210.125210260526	410.727251672368	215.592870959211	211.411500438158	211.984613380263	384.355477631579	210.660640206579	162.915733405263	265.206805792105	359.093001576316	186.265091076316	166.640533394737	323.400282298684	283.016241207895
AHCTF1	1212.40965480263	579.843254648684	732.229350688158	549.207797278947	489.038384851316	514.206543407895	605.514724805263	854.755017172368	979.5225203	645.812183548684	492.817513580263	600.967758505263	836.676982696053	974.749655305263	781.304507477632	618.694405585526	535.012277836842	716.067580376316	752.779466835526	756.9436141	618.281414407895	487.015315293421	899.762913284211	478.382802909211	532.555307190789	430.258190560526	567.933310586842	850.085482711842	558.280451701316	710.253955165789	570.930708185526	685.668764294737	534.470368460526	913.611530409211	615.503001230263	699.100059709211	512.06601009079	619.119501843421	573.052450597368	532.555307190789	515.372852425	1155.31448215789	1002.25098715658	596.099186853947	524.9271383	646.978172205263	654.002867831579	573.052450597368	687.153468888158
AHCY	5209.53848911842	2354.49418646053	2615.77433951316	2391.57380869737	3694.24581360526	3301.96949625	3248.52448555263	8041.58799225	5566.84294564474	2545.06843343421	1314.44427325	1553.10454565789	2083.77105281579	7008.95263014474	2241.62559253947	5132.93769468421	1683.996683	5178.47853697368	3355.54111534211	7415.44200289474	5154.94223861842	3714.78667139474	12853.9789782895	2244.68652006579	3869.15394190789	3627.47589027632	4100.98274142105	5309.96470690789	3908.08396538158	5178.47853697368	5309.96470690789	3855.85644073684	5886.77400081579	2941.05664682895	4554.26050227632	5066.72356596053	2180.85756401316	3128.55120264474	4683.91359984211	4171.03774657895	2175.12556505263	5125.04014410526	6609.09731788158	3173.46887559211	2020.91639553947	3149.58749853947	6420.68841672368	2679.59225322368	3623.82082048684
AHCYL1	2408.60652006579	2112.33456869737	1024.78952996447	1518.50415328947	1444.97880032895	1038.17862480263	1176.78309072368	1711.38070015789	2995.76172211842	3439.11860761842	3535.62540646053	2617.67436825	3349.18663775	1583.28477281579	3635.18996153947	3251.65024067105	1843.30046707895	2255.40282277632	2116.45450965789	1565.63679497368	1467.38320017105	1558.21950555263	1207.39575026316	738.944542490789	1405.38540685526	2124.65411725	1510.45201940789	1371.87995446053	1231.48191960526	1654.503537	1398.96214834211	1342.69681717105	1874.68397492105	1297.02875296053	1168.57954790789	2258.49301336842	1571.53230772368	1822.16316205263	1360.84638756579	2322.41097625	1731.61422406579	2412.12252648684	2169.51655563158	1468.16070584211	2042.90767014474	1619.37672813158	1848.92153639474	1393.31743992105	1963.38076432895
AHCYL2	191.453355225	1008.63627575658	445.821600013158	354.586832363158	384.462004860526	483.935872286842	264.236535128947	223.643307092105	178.750377519737	226.363492955263	87.1286412459211	273.304510586842	62.2709017173684	310.366771281579	123.690923828947	261.580258653947	305.735861293421	657.910137892105	160.343722980263	178.463166435526	472.616121776316	743.208786390789	187.416518606579	143.929123276316	918.718805301316	1164.26330125	836.676982696053	259.346618492105	474.424279910526	393.239489355263	416.111879198684	230.115031560526	5162.69903294737	641.077675898684	315.512119967105	284.206075706579	288.149231277632	574.430523168421	540.330754380263	730.885669852632	219.312799663158	191.967421256579	333.572662519737	844.353481244737	295.454869825	259.92995735	459.307415472368	368.884038609211	194.494507022368
AHDC1	273.151905389474	353.395569517105	188.272589303947	259.92995735	235.950315048684	179.937337827632	171.177869678947	119.930374436842	104.262454513026	337.838582752632	234.570284598684	270.329332193421	314.982798027632	105.236496830263	290.106032911842	118.226823698684	239.367825219737	289.538250509211	210.248163889474	132.434736806579	155.262411678947	167.596812505263	86.9235541510526	230.486695132895	149.497529644737	150.587714898684	129.037222456579	122.590599128947	130.398247675	192.645280963158	199.092075371053	175.5663995	100.193046589211	130.621873411842	83.0936032476316	184.748510818421	189.137411906579	124.190081959211	90.2025192906579	96.9392115825	187.464501510526	172.395790319737	93.6903761681579	154.086223311842	159.287766084211	106.965803910526	88.0327989411842	121.340184025	102.589106101974
AHI1	572.648920511842	377.670850161842	425.346654898684	409.084924686842	594.057259969737	699.100059709211	424.168294157895	466.828343761842	348.929774853947	569.432474772368	915.747360539474	499.048443827632	895.830530119737	421.601126477632	362.748356998684	274.941026255263	589.264314435526	633.22699415	263.401320443421	383.072364332895	355.617526715789	414.375892381579	214.357546167105	373.915596377632	301.989088234211	483.621653818421	314.608284373684	254.621263514474	396.510713752632	905.351023278947	405.105543903947	239.026585909211	260.000676138158	926.476364707895	569.070443072368	426.497627046053	557.577768860526	410.344208752632	458.867431068421	471.296995830263	667.481101897368	295.719270071053	472.916827925	692.2974968	736.783380169737	262.959786606579	247.817777115789	448.496541784211	347.786078227632
AHNAK	1344.66687825	5714.70007201316	4002.79506748684	3320.71176042105	5732.68926530263	4155.79997631579	3788.66688544737	2310.93720097368	471.889436782895	7277.21610580263	1701.38337638158	4727.18075802632	1484.42905528947	2155.04406106579	2707.27344931579	2472.36918318421	5574.98423447368	4221.75509736842	2890.93744522368	563.661015467105	4841.92686585526	6251.38737788158	1112.55827118421	4086.33299009211	3305.07025063158	3003.64815171053	3152.58593347368	2516.27623844737	3506.47910153947	3710.77284505263	6489.79349557895	2334.00015025	2613.77461377632	4390.65131353947	1975.84014580263	2728.82087788158	3226.82939390789	3190.90783435526	3710.77284505263	3843.00974584211	4796.15163903947	2138.41109997368	2501.43377719737	7053.13907440789	5514.87482234211	3365.17205888158	667.481101897368	4066.06100743421	4617.89696660526
AHR	16101.0265156579	12437.4430697368	13688.5279734211	18194.6192506579	9413.7277324079	11464.9771009211	10496.4402227632	9051.67510956579	7024.07468993421	11723.0064023684	12906.9527447368	11998.4624505263	12490.1284740789	4571.62186056579	10326.3427669737	7541.07113735526	18294.8572251316	11341.7864023684	5786.88383293421	7446.14453636842	6143.72394876316	5644.40531517105	5549.66953710526	5407.2274616579	7723.31552867105	16406.6571121053	7827.52289452632	8151.48975864474	7844.12726267105	16180.7215213158	4972.42521163158	7590.26049690789	3492.18407797368	9202.77993581579	5768.96570873684	3650.73852811842	10359.1052097368	8211.03815203947	6466.36232013158	6856.84089725	13431.5585039474	8841.21675865789	8353.82741756579	10797.5635178947	11265.3655913158	6512.96738303947	3979.92833380263	7478.21086568421	5110.28802023684
AHRR	57.3297306732895	44.2564089438158	49.7727997444737	56.2167025469737	49.38217616	49.0749963628947	45.6144886827632	44.5180294046053	50.7141066275	52.3261237539474	40.5595675471053	44.5793649905263	52.097262843421	51.8557060096053	42.6672459536842	56.3973368073684	42.4906092717105	60.6548898690789	53.6162107528947	45.6895513427632	35.3295785451316	44.9475386089474	49.8405973522368	47.7508579892105	43.7495170825	46.0226541373684	44.5407539493421	56.4004194930263	46.6910804794737	44.3033986584211	45.5044776259211	48.2432217163158	53.0831754044737	48.0762914740789	49.3188244907895	50.4265019997368	54.0195431828947	53.9051722344737	48.4131370036842	49.0442097938158	44.2944569476316	53.87960997	48.4973069284211	49.8433876080263	44.7277152914474	51.5625717413158	54.0436015165789	43.9435065213158	47.5112630371053
AHSA1	527.345917776316	620.805334848684	1279.56858032895	670.110310034211	578.323899230263	956.208807496053	797.361065827632	641.077675898684	1643.57029369737	1112.11511789474	777.566082693421	960.561869028947	1021.01987538421	1451.12151915789	785.664797157895	942.232219881579	736.498123201316	305.649195009211	620.805334848684	563.271067618421	476.25969475	346.125480311842	665.630959107895	521.477103336842	458.867431068421	574.817703143421	489.657519339474	771.928498801316	383.7783607	410.344208752632	458.001448511842	896.911892953947	1105.76713977632	402.303293325	370.073573543421	507.608435111842	456.152867094737	625.571349668421	551.889075744737	468.578882075	415.747492028947	695.003567885526	498.251346234211	389.218887544737	452.858752889474	700.660700413158	647.210981127632	363.737641692105	518.728977393421
AHSA2	542.110860398684	161.587140621053	115.670461721053	314.341770103947	168.98366635	141.423196522368	166.189297401316	185.400750038158	395.093453222368	303.581746644737	411.987705825	607.544186665789	817.258874132895	212.770618048684	402.303293325	228.605790052632	321.710097159211	127.691761846053	80.8523612930263	110.118632853947	107.621770602632	108.006885177632	74.8510393110526	55.2428097867105	57.8683285364474	288.722719030263	151.484544885526	145.549072023684	145.93188655	214.888990757895	220.648036625	110.395520306579	108.929637192105	325.017438814474	111.900607923684	253.417944710526	349.239384642105	199.628608235526	155.262411678947	192.536037857895	244.890872942105	546.750160217105	265.674785564474	526.13119889079	326.411351802632	115.564223236842	169.464277856579	297.081799623684	155.262411678947
AHSG	58.6019386227632	54.7221308419737	45.4677545873684	45.8612859886842	46.2353389613158	51.2248745653947	44.5562016860526	51.2918596655263	62.8884946971053	61.8262639513158	54.5644570093421	56.5862753440789	52.9162169434211	70.2718491388158	53.0230773540789	63.0862080003947	43.3531712698684	51.7809743361842	51.9732618984211	52.4565564522368	45.9369063897368	46.3715744980263	54.8438686330263	39.8464941128947	42.6636584555263	43.8788286230263	43.3978128357895	48.7681631226316	47.1370660286842	38.1663278631579	42.6755789915789	40.0199880425	40.1754813673684	55.9276319221053	49.7188092871053	50.5596363673684	44.4503220238158	69.9711008552632	56.8629297288158	60.2562800239474	56.3045828001316	67.1318387581579	53.9952586801316	51.5642171714474	54.3257151906579	64.8756009677632	55.4773594569737	59.6264056606579	53.672103589079
AICDA	48.4706133772368	47.7018463418421	43.4953160213158	42.8051344385526	46.9677502685526	56.2338933638158	41.8110887203947	59.2144006884211	49.9367457338158	50.8420721682895	42.1651406096053	54.7605642472368	39.8279231627632	54.6748933227632	51.7231904857895	46.8643560525	49.4180046139474	45.3814704805263	56.2785521467105	46.9497033306579	42.9369439473684	47.7067629344737	43.8480234330263	45.0581092422368	42.9032386240789	49.9071180035526	44.5106414181579	48.2891057452632	58.1229981277632	45.34804022	45.1428555677632	46.3789274998684	42.2090204268421	62.1424980505263	53.6078712435526	54.8682097767105	43.1504116959211	48.3852919421053	53.2731831063158	49.8991847139474	53.1111922892105	49.7990651457895	48.9343610421053	58.7497805181579	39.9948827309211	56.1452234410526	52.7626915893421	47.7318496484211	47.8724073953947
AIF1	903.227532447368	1897.32336753947	1910.07826984211	2110.86881385526	2527.59740407895	1528.82327796053	543.550848155263	803.578271081579	283.645165431579	1165.32143288158	1070.17540214474	1397.54490242105	274.941026255263	298.282599040789	1109.25172848684	795.888096019737	2556.74348153947	2525.65937047368	674.806442413158	643.104668082895	3539.14999544737	2535.33233423684	1014.34372471711	2798.65333971053	2276.80755735526	1600.63672965789	1288.21839459211	3257.61181652632	5498.74919990789	2364.59024753947	1558.21950555263	618.480456531579	1279.01055868421	2028.67708468421	1108.77078319737	1010.24409877368	1709.48142630263	1321.39634725	1899.57299651316	1349.33932346053	1809.19640346053	687.887365865789	1302.56391398684	1974.59697773684	2602.104706	1774.07093025	547.110894289474	2069.27179710526	1790.84324153947
AIFM1	1206.26152396053	1387.08138856579	1520.14746492105	902.519685605263	1056.69563426316	1207.39575026316	1582.49260915789	1323.35413090789	3041.69623786842	1061.59391981579	1163.18036698684	1403.25571939474	1512.85709819737	1634.21213864474	825.269582938158	2438.45430581579	872.563404625	1323.35413090789	2058.52582209211	1557.33893214474	1250.74635985526	1181.16760873684	1243.12662319737	698.614617036842	1463.46160680263	1318.19161093421	1270.42806415789	1504.01531069737	691.573216840789	842.458771751316	1226.82221006579	1998.18039110526	1490.53569525	1774.07093025	1219.34074111842	2106.69525035526	1516.88982953947	1345.36296613158	2033.99823364474	1274.17339455263	1790.84324153947	1241.40400097368	2778.13783596053	1382.93503994737	1027.38107669605	1167.48718386842	1530.42949182895	1046.04583746053	734.10371006579
AIFM2	102.027956895921	105.814405939474	170.462332013158	144.535362581579	108.184439273684	134.636763875	142.430379051316	150.351880348684	126.024054823684	103.698569626316	96.4396710061842	100.928445265263	120.170948776316	162.402563761842	131.228614772368	140.226395030263	118.867572565789	112.086103736842	147.990952455263	103.268744795	94.7227351357895	104.499598291316	101.678128752632	63.8663114344737	209.6755583	108.621281036842	106.007086210526	124.006091242105	93.1581863078947	118.438067036842	93.2361450652632	169.025681425	78.4459639514474	97.9992153042105	124.652460360526	136.151957756579	85.3299999325	86.6818958171053	102.401111833421	100.286716617105	83.5460870767105	69.7560523565789	193.812410188158	141.237781544737	84.7141851221053	114.265916405263	119.431944082895	116.064920132895	113.269642846053
AIFM3	53.8538411847368	58.4186197261842	51.7947029940789	42.9701286819737	51.0373697328947	50.9568949519737	35.8891544486842	45.0453704765789	68.2521251743421	60.8626003402632	64.9498353548684	58.3327328390789	59.9625645440789	50.9937157435526	63.6315356367105	69.3978781330263	43.9793531676316	46.7871146428947	44.1366144101316	48.0799442989474	61.9352129382895	50.7748732682895	49.1214549080263	49.0536535610526	47.5901074809211	44.6354385840789	54.1493997209211	41.3952719714474	41.8954718889474	44.5137682971053	42.2051487031579	57.2500897782895	56.7500901523684	57.9582756034211	55.5355063173684	50.5704174901316	49.3625891390789	54.4304348957895	52.0990971078947	62.2423273777632	54.3035152431579	55.5654846807895	49.1622638407895	58.9721814425	48.0469429467105	56.9778043322368	60.6007448397368	58.4434103013158	54.7698481305263
AIG1	610.866295289474	136.288500022368	298.111159288158	265.444364242105	175.850805318421	147.616778623684	374.021467296053	236.409947385526	511.569475373684	405.606411425	600.967758505263	225.071097307895	702.595384946053	200.013292289474	178.982861131579	306.992688011842	207.413643393421	250.596221314474	393.006464969737	368.773474264474	344.270248619737	184.602765497368	310.611694196053	282.934033215789	186.661080794737	190.398884075	185.454269314474	186.312980998684	284.206075706579	291.843679140789	256.030074263158	160.914516427632	76.6710874986842	240.995915519737	243.735226596053	285.515962160526	246.128058623684	176.270496242105	254.688750647368	286.266440344737	236.080835784211	329.186318776316	354.909205797368	225.626341906579	245.161308875	265.522251543421	238.306777271053	279.651282246053	290.677512051316
AIM1	88.7445799844737	100.355463090921	81.4086750594737	109.600393084211	104.262454513026	84.4736073603947	103.625452083816	117.388617292105	105.236496830263	100.950327480658	74.885595155	90.8848354222368	86.8897615663158	118.408215434211	77.4332762243421	83.5460870767105	70.6347698971053	91.9064764632895	98.1241930738158	72.7685599022368	112.932570673684	71.5470464039474	111.427301260526	106.058838426316	87.2502516081579	129.595118915789	105.814405939474	124.398360339474	75.5114883207895	73.5148186888158	85.3459109342105	128.115035235526	115.480219932895	90.1473792072368	68.2174505090789	562.387542407895	88.0175061263158	107.550078588158	108.261654298684	73.846676875921	113.616119490789	94.2514309326316	86.7864963034211	113.643965488158	101.561477925395	103.507146077895	114.148143840789	98.1900777778947	87.9097695753947
AIM1L	159.649036090789	287.975614168421	57.6115046565789	66.9271352921053	84.1237431728947	95.2938099257895	196.525634934211	229.306949689474	130.75371645	62.8315926298684	57.0198341910526	63.3545381164474	237.227892869737	216.660455810526	141.498797777632	280.616584225	134.501357390789	68.3998382927632	270.562960643421	81.9296810675	51.9503117122368	53.8329888963158	86.7864963034211	99.0910769314474	51.0264695440789	132.639401317105	74.8390886510526	79.4288088910526	48.2863696806579	64.1784286342105	66.9823884102632	102.241830052368	78.8404452917105	54.8348568389474	60.8479752913158	111.845310971053	75.3519129496053	95.6593192713158	60.9428282478947	50.7764323007895	62.5052316211842	95.498493611579	60.4961988519737	136.356584380263	56.9463653472368	152.342916756579	69.0716203826316	59.1000222005263	55.6835584560526
AIM2	118.694335511842	165.148127522368	427.902961693421	502.570449405263	201.696079777632	361.872458138158	106.538985826316	144.720257425	323.023405110526	112.141532939474	218.750205790789	211.698644589474	83.1994277988158	89.0131950764474	98.1680189076316	106.51410925	856.779266043421	351.848810623684	117.916722522368	139.589916714474	821.555267496053	232.825931647368	855.422865519737	444.678322501316	523.843607623684	345.907768903947	91.8880721421053	440.543649061842	1518.50415328947	164.611349288158	71.8020485319737	112.004157159211	1057.56448951316	531.135539184211	171.177869678947	177.972198535526	858.48521978421	297.081799623684	204.335444390789	207.413643393421	634.825377305263	147.954012319737	1000.20365077895	156.760300984211	285.836773136842	167.329210290789	119.813529743421	494.065545542105	204.170128359211
AIP	1248.34854832895	1372.58709480263	2213.95602892105	1244.28114871053	1097.14620192105	1198.32054088158	792.708565872368	991.180088915789	917.989095152632	1181.73968407895	1497.62722494737	1548.11328148684	1480.61504986842	894.136036285526	822.173030856579	1236.15109810526	2166.52432902632	1407.52941903947	1086.76745261842	720.251656580263	1063.38470047368	1279.56858032895	922.004802468421	1136.36808501316	1250.74635985526	930.945979751316	900.084576655263	1059.29515134211	1485.18458759211	1267.48190967105	826.206575578947	530.780899572368	489.810495078947	1086.76745261842	1026.95549903421	871.535879219737	1345.99642226316	809.369231722368	796.791424519737	734.10371006579	1106.24973160526	637.056483464474	640.867351681579	759.129865094737	1016.42511570789	522.154536565789	558.280451701316	1042.96909855263	768.006946831579
AIPL1	53.9376342207895	59.1318088282895	60.8765576631579	54.9455347109211	55.0714037731579	49.3243790475	55.5821793582895	55.6291275072368	48.2273998893421	56.5341287857895	49.3243790475	61.7187555735526	50.1676331371053	53.5894944739474	52.4393473347368	50.2104567372368	61.8208376722368	54.3100948475	50.5430738017105	54.5264418355263	57.6811624118421	56.6168744547368	47.0572218998684	53.3204406422368	55.8462469652632	45.1400878475	63.3045839438158	56.0278013655263	49.4890665714474	60.9580096809211	59.6304356289474	59.7542462557895	55.1344563859211	47.3428895856579	50.9597149213158	62.61210298	56.6341655061842	56.3973368073684	49.2265945372368	56.7743677059211	59.1122368527632	57.2401752825	53.7264277447368	48.8125776822368	45.5383087048684	50.4808106376316	50.4126873618421	56.0306619842105	58.4777967855263
AIRE	16639.2311605263	9911.9244875	13582.7341463158	16974.5935280263	10066.9118291579	10666.2454871053	13167.4900413158	9651.05416139474	8499.13471768421	14157.6402572368	14416.1913668421	12648.1444371053	16406.6571121053	6111.93884682895	13113.9441590789	9202.77993581579	19068.0118067105	9311.25480177632	4647.66727522368	9519.08661142105	4678.05267846053	4727.18075802632	4216.84893539474	3188.07919940789	6938.44642151316	17067.6967946053	8114.09474917105	8077.16426502632	7216.88992443421	11082.9546277632	4352.01504714474	5867.59653561842	4357.38707956579	11304.0813415789	6869.87028259211	5523.38528594737	11723.0064023684	8023.02777110526	6817.05495871053	6341.55800014474	12191.832085	9176.46487271053	11045.1370590789	11045.1370590789	10666.2454871053	6420.68841672368	5278.80654138158	9257.32893906579	8499.13471768421
AJAP1	57.9081093510526	66.4671487032895	61.3439639264474	72.4922136132895	56.2313897710526	54.3167832880263	62.1591892397368	60.1663839139474	58.3404388251316	67.9093822465789	61.5878264023684	97.0657086215789	59.1753597275	78.8123666176316	78.1495791696053	66.1731279348684	62.0229908776316	69.1434259451316	115.729461626316	59.2532040418421	49.5044614313158	130.814688688158	73.8791831427632	99.9279344492105	62.7508976957895	74.5410063086842	66.6424888859211	69.4170440598684	78.0680856913158	71.2338665081579	77.4720080584211	74.2401455856579	81.4941487582895	66.6357547551316	71.8325570622368	84.2346229461842	70.5384116125	60.8296214715789	78.5022967026316	68.3564283336842	67.7605721678947	65.9232889557895	66.0831304521053	61.6193975442105	71.9349797707895	81.6848145589474	63.56971175	63.7048256293421	75.3630815211842
AK1	137.329032036842	324.733432371053	262.157746761842	391.819818202632	446.246614347368	398.417508576316	304.959971275	150.958473325	160.914516427632	344.685973831579	321.807606935526	358.468817364474	448.764386135526	329.577565053947	577.562670675	616.135413939474	272.443347982895	245.161308875	264.829977969737	403.404927022368	130.720069503947	312.179660671053	175.522332956579	456.152867094737	409.084924686842	180.224136061842	455.145627361842	267.279414688158	187.867864089474	280.46514365	710.253955165789	407.566237411842	145.549072023684	247.817777115789	358.572492653947	736.783380169737	350.299076753947	418.773389638158	213.054149786842	280.922952851316	371.407732480263	276.038648123684	719.991865867105	397.583096015789	294.186738922368	349.875530968421	425.346654898684	241.275887297368	390.256820260526
AK2	1802.68094302632	2554.91874210526	2273.79003564474	2746.37216265789	2442.03483592105	2408.60652006579	2707.27344931579	2928.28558477632	3864.49239897368	2319.17993151316	2219.67802872368	2590.27937973684	2176.55479777632	2199.40976343421	2468.64329646053	3339.86938984211	2876.19038502632	2108.09045636842	2920.61300788158	3298.80371415789	3311.41423276316	2677.49000397368	2237.29411514474	3140.55038031579	2371.51354589474	2619.69044044737	2709.38302485526	3164.60565111842	2497.72778913158	3435.63313056579	2518.24587209211	2477.73464251316	2477.73464251316	2011.97173475	2545.06843343421	3731.58408256579	2389.89238089474	2071.88525757895	2859.35455122368	1934.53733244737	2116.45450965789	2278.38763228947	4341.41642443421	2726.56892925	1892.75508323684	2617.67436825	3167.58341068421	2073.14708331579	2160.73197014474
AK3	2481.45097463158	1829.91716434211	1471.21498418421	1469.72175497368	2062.561144	1625.80733407895	1327.77046046053	1498.41313310526	1100.50005922368	2022.21731185526	1393.31743992105	1860.21874514474	1513.72129517105	1760.39124765789	820.052712017105	1475.12460725	2048.17928453947	1349.33932346053	1152.72166961842	2342.37632142105	2049.44299113158	2252.34823721053	2150.77678788158	1359.51526603947	1792.94193894737	3463.56068206579	1862.39014447368	1201.06112325	2443.73827872368	2102.54457560526	1753.18593353947	1124.42624925	1708.42580171053	2352.66437865789	1466.58302330263	3481.68715771053	1587.57938202632	1592.77771376316	2698.67874613158	2105.39535185526	2925.76350806579	1501.64912239474	1547.32664127632	2677.49000397368	2516.27623844737	1360.17602525	2261.5787915	1561.41852209211	1496.03954902632
AK3L1	866.749231710526	99.2452858060526	300.588911984211	1246.03192717105	279.237375301316	998.152830931579	692.797996663158	1282.01069390789	762.147889380263	1087.22799125	112.988660010526	268.653426852632	151.321585471053	1679.16896021053	112.302322347368	669.860937694737	473.064596021053	924.237513510526	171.491698731579	465.109105485526	1233.201152	852.442012107895	421.482471605263	990.7793212	241.938317189474	559.220613669737	561.810322210526	134.056434797368	156.0636135	735.430879832895	486.713359902632	565.33844175	844.991220211842	211.642708493421	163.511082372368	643.540125336842	197.337000771053	545.870111248684	160.171249980263	170.819443492105	214.357546167105	459.874994290789	183.255069386842	315.332277278947	236.3428134	181.991289209211	188.886801677632	188.272589303947	680.154841396053
AK5	50.6109953640789	58.5686952027632	49.9367457338158	49.9494764544737	79.4141098493421	50.7127218418421	53.720553705	44.3242208059211	45.4824745938158	62.5346551426316	55.3555263910526	43.4262391246053	48.1631521077632	45.5698766888158	68.0156643439474	52.1251003892105	49.0816207575	88.0823068928947	69.9131303097368	49.1662241136842	52.9283953247368	48.1196211543421	48.4311769961842	85.0074432477632	47.0104001707895	47.3235138242105	45.2681638413158	50.3971236080263	60.5381577298684	45.5830203014474	58.6759959568421	51.9135089586842	54.6202361601316	50.2647895415789	49.2897995730263	44.5351207226316	52.9754490813158	50.6967885064474	40.2855008378947	49.6594763907895	44.7601055435526	44.6606251119737	43.3713931864474	47.9793627361842	53.3660853207895	49.0749963628947	53.2574435181579	46.7352833653947	75.1700890965789
AK7	44.1827953139474	41.1932951517105	42.8670693615789	46.9779299892105	48.4444778348684	38.3035390157895	47.5060936068421	51.8032218186842	39.5573375832895	44.26538859	49.8876356975	60.15728685	43.1612937444737	59.6428856463158	50.5764123027632	53.6100147136842	44.4341385389474	42.2435848940789	39.5770512765789	43.2863753243421	43.0850137225	44.9186084061842	40.4848561131579	36.8309199246053	37.9376808825	41.5736433731579	37.9116487489474	47.0246221884211	45.3260413592105	43.7810479927632	39.1639885585526	41.5304297343421	39.0955027096053	41.3260579021053	47.8896998573684	51.1811774073684	44.0185128598684	46.7657287867105	41.9194301201316	49.7904264377632	41.8110887203947	57.3426234485526	47.4060575484211	51.8768700707895	43.9104946085526	47.1817725494737	47.0110604206579	52.8083070242105	49.1704862013158
AKAP1	127.981521709211	163.466875576316	178.221774264474	181.799180668421	170.775204497368	230.799709878947	196.195659075	281.817290330263	263.173568619737	265.674785564474	188.579068331579	161.808635790789	159.448280969737	236.821284365789	222.038542059211	315.332277278947	214.768862236842	129.432706532895	113.803956492105	133.049244064474	122.284603089474	130.969224114474	155.986174361842	88.5887450369737	85.3299999325	126.922888172368	166.764187348684	117.330179021053	110.606935557895	128.306516781579	195.976625776316	200.338884632895	154.6941892	213.171893821053	136.253179789474	199.740580944737	95.230590815	239.587518906579	84.0590256818421	215.245495813158	163.176313831579	315.420587101316	180.128496572368	235.807894848684	146.153873159211	145.464944734211	358.786515017105	106.566163342105	216.543780332895
AKAP10	80.0759012993421	90.4298291111842	59.5871350213158	110.819911598684	73.6888138138158	74.6737941806579	64.8824222040789	112.712582980263	75.5857076056579	74.4250064572368	61.3331475464474	56.1155573118421	91.8433404114474	85.4305108230263	71.2043983709211	80.6618065002632	94.0591076376316	87.36602555	109.235055928947	117.623508460526	148.927348228947	105.087777894737	183.204033917105	140.470629865789	115.538321884211	96.3721793434211	90.4850374711842	126.179116980263	102.747241865658	64.5703632452632	80.9390834739474	148.098881392105	128.884608684211	87.0573256418421	79.3273966355263	81.3954492348684	138.653078248684	111.795343659211	94.865979473421	81.0689331302632	100.4740594175	109.317294906579	59.0655449632895	178.363973686842	87.9097695753947	83.0167534728947	90.4483798923684	83.0330361547368	84.699371385
AKAP11	415.874510744737	482.696913322368	591.876468689474	279.237375301316	538.919381752632	463.402973236842	550.478042984211	520.780574202632	818.794571692105	820.95614675921	559.220613669737	367.793993325	470.366977648684	566.996063346053	584.692904846053	458.569915519737	536.770668836842	751.411701753947	728.57280445	380.222016447368	472.456994352632	634.582861322368	466.675925093421	421.601126477632	582.152824155263	430.761851388158	407.566237411842	498.565100465789	792.991486661842	546.395574673684	670.844365682895	521.652397303947	593.083402081579	1048.30464407895	802.685957976316	652.176611875	824.335889669737	906.078884838158	822.782914568421	1012.27772984868	883.877056373684	527.514031322368	938.038587467105	958.57305499079	734.10371006579	889.21140745921	1161.08625807895	762.956276223684	878.682350531579
AKAP12	84.7916843306579	95.8064521209211	125.139683561842	123.755419551316	139.151051319737	144.949247643421	108.160033269737	115.924439647368	89.3514331343421	165.031147321053	78.0680856913158	149.649155528947	104.590127503289	106.331697915789	89.7167230189474	89.4285381272368	129.068490648684	119.249648240789	125.203025734211	121.069945231579	82.7861253164474	243.874931314474	102.192510956579	106.255703810526	189.716315657895	118.173000581579	100.795116642895	104.335047077237	196.092488456579	78.5838871675	254.621263514474	142.987019067105	81.5985671090789	144.237780575	100.193046589211	101.821787191974	133.616080343421	90.4090832767105	182.575111902632	164.014612638158	163.969630571053	99.0221182076316	82.3289500878947	156.509257359211	151.602467225	197.075169011842	97.2117952038158	122.465807944737	241.8728155
AKAP13	1219.93619673684	1686.90511167105	1945.34203085526	1896.28739557895	1676.25744886842	1176.78309072368	1797.35104255263	1134.33582935526	905.351023278947	1132.35551852632	671.974651414474	1086.76745261842	688.382689134211	1173.98664235526	1637.00710573684	1021.01987538421	1169.64482193421	2744.15488522368	2170.91327403947	673.383175601316	1329.74300140789	1734.73184368421	1188.45384913158	1735.77181953947	2106.69525035526	1449.52050246053	1467.38320017105	1443.51301375	1703.45585814474	1133.35743714474	1344.01496840789	1450.29266878947	1041.19918901316	1342.69681717105	1070.17540214474	709.715440739474	1685.95937076316	1103.80529159211	1178.39803777632	1355.37223626316	1055.37856261842	1068.77739046053	664.470790493421	964.887958922368	1599.68324475	1384.26912642105	570.574929706579	1455.65808294737	1508.09416784211
AKAP14	46.7442694575	101.678128752632	65.0394410598684	43.7395353776316	50.5897696230263	47.7547916394737	61.8931527597368	56.5042089344737	48.6190558751316	46.6531631332895	42.0795292828947	48.66887678	47.4133480734211	52.4302264859211	51.6841008482895	56.0198835184211	52.2251969782895	52.9715772803947	51.4195935406579	53.8025504875	125.079259369737	51.0183763457895	53.3909076594737	49.0628407682895	48.7493055096053	68.3829075626316	57.3362492082895	73.3608410093421	46.9497033306579	55.4591594480263	50.8951387688158	47.7257914330263	261.079885735526	49.9394159205263	47.9425885610526	49.3146201313158	44.4046131610526	55.9722406365789	48.1168784503947	47.3294838106579	103.365985788026	48.7681631226316	78.652585550921	49.9184749006579	50.4851810447368	47.2653689859211	50.5523112790789	47.8533224782895	53.0953051186842
AKAP2	99.8843507061842	78.3112833103947	100.772268361316	115.839081411842	88.5181646906579	97.1712020317105	89.1349205986842	84.2030212947368	70.2003212097368	71.9349797707895	69.1434259451316	84.9915508921053	88.4138592251316	65.3860833594737	74.5174054088158	76.0909610736842	87.2673740125	104.046776398684	106.279270414474	131.003631947368	121.130499127632	91.3910793847368	133.312511232895	112.932570673684	128.541308196053	155.458430440789	95.3370086052632	89.0981248763158	113.325348207895	112.272240460526	86.5742992652632	98.9974309713158	89.6273638639474	78.711272721579	69.6806524014474	86.2936661873684	86.5939414894737	74.2747324869737	74.2747324869737	78.5159967023684	81.2309859607895	75.0292851714474	83.404825320921	57.0263688432895	73.9582398135526	83.4808125528947	79.4548730196053	64.0573424021053	65.1863528702632
AKAP3	84.1393035892105	66.0687418244737	66.6268361423684	74.1919751859211	78.3925397867105	79.3828464872368	59.478700736579	64.4373106389474	70.2917528294737	75.9663493	67.9907941923684	70.9127110875	56.2313897710526	88.0175061263158	77.9069950363158	87.3506425207895	71.5871183505263	65.9834076139474	66.9662506611842	64.9498353548684	65.9010345732895	65.2972144268421	71.5067390343421	63.1200242693421	66.9583597180263	75.939691218421	66.8804257521053	69.1506124582895	68.6173430746053	61.2968345967105	66.2026900898684	86.7014151173684	69.1602326385526	65.100743600921	65.9531297242105	75.0641338701316	64.9300144798684	71.3314660928947	90.3538046557895	64.7106367572368	69.3698022273684	77.6562908648684	69.0349206336842	61.593732195	64.0325478697368	72.7160609628947	89.6098750131579	68.0925999485526	80.4146946185526
AKAP4	55.2592318248684	52.6390064911842	62.5283164327632	57.1854401107895	52.1101728773684	54.6368967376316	54.6110324548684	59.6114468785526	55.6185993243421	54.9238564184211	52.2176463901316	59.3203594044737	59.1443527935526	65.2558754832895	56.3891519910526	56.0653364428947	56.1125958793421	55.5821793582895	62.3553493428947	53.9564009142105	63.69802625	55.0714037731579	62.7138808359211	58.7025929126316	53.7496857993421	56.8749942885526	48.3595333842105	54.1968345011842	64.1012927838158	66.344597155	62.1263017831579	53.9268465372368	55.0388486052632	53.8468864168421	54.2139296764474	52.9597111455263	58.1762619268421	53.4632732422368	56.6109255760526	50.4778931389474	65.1585850161842	56.1510125902632	55.2900418861842	56.5134587975	53.993201491579	64.3747764421053	54.0218376892105	55.2719757590789	62.6968800417105
AKAP5	44.1862850628947	50.4851810447368	50.6312469075	52.4968418192105	47.7763437944737	52.4949199989474	46.6332550769737	54.9954530553947	46.5530198247368	46.7442694575	42.7889847096053	48.1834108147368	45.8859403775	46.1490987980263	48.6949472207895	46.1477192280263	53.9291089411842	49.5701805809211	49.7258376078947	43.7075746947368	49.5298162713158	47.4289679875	49.3087137356579	47.8455928335526	46.9887659321053	54.2599659923684	44.1054917688158	47.2741141463158	52.7802979552632	41.3895526464474	43.0253079368421	43.3663495755263	44.9418041996053	49.7049828073684	48.9624402201316	48.5031565932895	49.6199562881579	55.6106916980263	58.5131186168421	55.3476948169737	48.5948145919737	51.4740739069737	59.4206043165789	48.2772789147368	46.2410548477632	50.8326634998684	50.0916216546053	51.3280225493421	54.7171185892105
AKAP6	43.9920123865789	41.8546752803947	79.4141098493421	40.6379065243421	72.1033161844737	42.5963352688158	46.6738853478947	43.9150344977632	45.7267117693421	133.751320561842	43.9386948286842	48.0296954027632	45.9448447134211	39.6837475656579	45.8731002071053	43.8131650648684	58.5166815576316	50.7882703678947	45.3535133836842	42.0426810984211	52.9538692713158	66.5374357382895	39.0895600090789	51.5846276123684	50.8507076038158	54.4099527019737	45.9846572144737	54.117771610329	56.8597784043421	42.9779739236842	104.262454513026	48.1781104181579	47.8973993067105	48.2760441803947	43.9649591657895	38.7322738305263	46.6051985731579	41.4552257714474	43.8547759264474	44.3648230936842	51.1746544951316	42.5181105734211	42.4212304711842	44.05577085	44.0170436340789	47.9156025078947	43.3850450132895	48.5545214925	46.8669909132895
AKAP7	934.662476475	311.804835907895	340.937968392105	466.261639398684	613.107850563158	313.877297128947	648.134418230263	435.263532625	527.167208697368	776.444659442105	82.6658006561842	313.969325355263	130.653525277632	128.441881014474	171.761429347368	322.757215319737	334.271686190789	737.059373809211	155.262411678947	235.538813188158	186.004248781579	570.75971015921	318.916529222368	375.586397469737	402.664660496053	451.414004288158	622.974451057895	350.299076753947	941.058982489474	574.430523168421	920.560061227632	124.303167517105	640.867351681579	743.754708277632	501.275029526316	74.2864890425	514.025920281579	226.363492955263	508.605785286842	327.345859228947	506.802895894737	1635.11721247368	152.987911903947	457.708528789474	439.612316589474	161.714610038158	243.524211343421	608.999796339474	405.722648318421
AKAP8	569.836003288158	578.143571759211	642.204337210526	472.171292589474	624.702512784211	637.056483464474	490.775142828947	942.604412439474	469.753254315789	551.709716230263	605.078757263158	389.218887544737	575.40994725	547.110894289474	548.506306993421	284.536760543421	506.127066576316	648.346893456579	511.741611936842	556.508306067105	737.893231471053	605.514724805263	714.263062521053	523.674621902632	684.454458165789	654.707813419737	753.084455461842	426.106039185526	828.972817819737	1055.80850990789	510.253249025	597.958157744737	624.922277901316	505.965858909211	329.092293938158	529.380899615789	470.521213532895	382.842357592105	494.532688382895	492.978099568421	549.939630893421	566.996063346053	625.571349668421	579.843254648684	488.290131306579	372.064770146053	462.237457864474	425.849857640789	417.759669635526
AKAP8L	1170.72158182895	651.496261828947	1073.77966913158	1178.90810890789	638.906897265789	449.332709963158	526.831048656579	659.341408830263	405.976855618421	557.577768860526	1139.88270286842	544.600464609211	1179.46280146053	519.898064071053	570.384015788158	310.015681432895	443.1321595	336.167066084211	409.21126475	563.480338334211	450.172059659211	312.982025978947	469.605639796053	447.503361828947	380.001240278947	523.674621902632	429.09956155	235.743132285526	333.386319394737	813.352885769737	223.393512698684	364.956802613158	298.878982365789	681.093508457895	400.133199151316	686.652432831579	675.055671585526	304.115925410526	229.745847728947	209.785200198684	699.361577551316	1823.30166652632	343.753782381579	379.454371761842	403.753735953947	209.275897809211	220.705101367105	216.597178098684	168.715700807895
AKAP9	81.5240566268421	53.0230773540789	56.2135680956579	70.8141362590789	49.3377440447368	54.7396788777632	81.6145897096053	45.6705655601316	70.3855385894737	48.8236043185526	83.2786605873684	89.9337179752632	65.3929374942105	62.9218988430263	77.9213398425	59.2419562261842	49.3891172897368	77.1470113747368	41.5586461115789	50.7778096459211	43.378206835	41.6249839647368	42.3147481071053	45.2776021406579	43.7009597975	43.3605384739474	47.1215607207895	58.2747597286842	52.0174202348684	54.5264418355263	54.3402497730263	55.0743176788158	59.3873029848684	70.8141362590789	62.6578660164474	65.4446367313158	60.2241155005263	65.6834343052632	56.0849800743421	60.5105463576316	70.4601074573684	66.4671487032895	67.2674321313158	60.3063445568421	56.4081919114474	69.89484437	67.3069373332895	60.4649114957895	55.4023269125
AKNA	482.535278957895	443.407917897368	855.056534968421	899.762913284211	811.859501105263	873.218320414474	425.213961493421	380.222016447368	298.878982365789	452.858752889474	721.798361381579	588.658213839474	282.624043693421	355.307306678947	477.185021853947	457.004062569737	866.409615165789	522.322776571053	301.709703755263	216.019397067105	332.475961880263	548.690062226316	611.677046457895	426.358567242105	989.182246428947	410.596705072368	399.141854248684	421.482471605263	1539.14908077632	397.705035873684	255.189732540789	362.748356998684	445.821600013158	1242.54539921053	443.407917897368	420.840207486842	1663.09622589474	559.795988519737	381.123624677632	418.530195109211	1207.39575026316	259.490340664474	342.143646075	463.819715019737	924.982420925	222.211252917105	205.626131713158	777.015939078947	337.521945263158
AKR1A1	2715.87463898684	5016.12439325	3560.76334839474	2664.81899952632	3125.40479193421	3418.32267205263	4145.63985544737	3248.52448555263	1895.06587726316	2475.87845896053	2814.54075794737	4051.40449327632	2925.76350806579	2798.65333971053	3947.76347538158	4514.20373425	2187.93489805263	3834.49582111842	2698.67874613158	3586.17202201316	4155.79997631579	2819.23744681579	4140.77464238158	2703.07505311842	3460.11479875	3352.27319923684	3864.49239897368	3089.71741096053	4841.92686585526	3006.32962590789	2379.95735738158	6501.29952936842	3873.60026839474	2529.52132672368	2662.81486103947	4600.96551428947	2330.62616965789	3295.67956460526	3358.77526307895	3970.47839172368	2664.81899952632	1605.05541746053	2483.39211094737	3642.84983269737	3267.301829	3033.26711330263	2819.23744681579	2673.20373972368	2946.15330046053
AKR1B1	904.303608425	1005.09225063421	1017.26618003158	824.335889669737	1183.96595602632	707.992619848684	510.090619790789	1668.68289284211	1051.38802307895	1266.24746339474	493.277458584211	1021.01987538421	346.629335355263	271.510258940789	641.98018935921	1105.24344069737	910.02980816579	851.752427898684	1042.52970498684	1718.41529326316	1450.29266878947	1503.20500689474	960.561869028947	1883.58309994737	1959.70159432895	357.191981452632	703.089316410526	1724.57925597368	2689.99622460526	1320.15381631579	1483.68315759211	406.717003821053	504.984344689474	674.555918890789	1085.31972042105	1218.16956642105	994.461966153947	953.881575001316	1026.52932553421	1400.35379505263	802.057614939474	686.652432831579	3270.52079980263	906.078884838158	1230.29935357895	821.555267496053	1176.78309072368	1759.35097868421	1559.81237267105
AKR1B10	52.5433080651316	3864.49239897368	718.161689231579	800.537343168421	4176.35971675	216.597178098684	441.903033602632	85.8204199376316	111.005503573684	1259.06666409211	42.8225717671053	3089.71741096053	284.860877532895	5906.65077135526	88.9450140403947	521.477103336842	247.609593709211	2258.49301336842	414.750354543421	87.9461662034211	14962.5754607895	4211.87187611842	47.5432830547368	639.342876540789	257.82573325	2778.13783596053	10066.9118291579	48.4966543198684	99.8213187725	828.1018589	395.203203751316	50.2503327986842	1029.12308728947	2826.08559043421	3260.77256365789	266.968809564474	2637.72953673684	1787.73748457895	3864.49239897368	1301.34831910526	344.064158859211	47.3016429465789	3612.49853855263	3081.31888413158	4007.55044684211	196.801044007895	2384.88211352632	1984.41088702632	1499.19750546053
AKR1C1	39.3039279184211	42.2416331853947	46.3442166163158	43.005368879079	45.7120455564474	46.8505237477632	46.3222958163158	46.1322273081579	41.6754916625	37.1055283392105	39.9992790552632	38.350047441579	39.9851433501316	39.0825604894737	44.2671936382895	40.1253484390789	36.0474208927632	39.4044447205263	39.2591557382895	45.3508508917105	40.6835043515789	39.23613793	40.1583014839474	38.1042672707895	40.8950184919737	44.3364407773684	46.5175761959211	40.0199880425	42.2199142043421	42.4809696248684	44.3226288444737	41.302926280921	46.480660925	42.5688909177632	38.3766640505263	41.7639328697368	51.1715685890789	47.3882009073684	34.0392957967105	38.3127378643421	42.0034148038158	43.0271884311842	36.6606210072368	38.5923101639474	44.7036449723684	33.8222380614474	39.8922336322368	46.8975004010526	43.9761514372368
AKR1C2	487.676053064474	7262.61628807895	759.416855814474	201.211942693421	210.545774155263	366.709284476316	1531.21542722368	58.4219184234211	330.760245014474	580.221363732895	1140.88696942105	1699.43014086842	1387.76412160526	289.695277419737	12191.832085	78.0160762296053	1203.39146788158	331.150637757895	4868.12630243421	936.177971372368	12291.7481364474	116.064920132895	267.046749628947	5239.91832673684	766.867128498684	465.981866228947	3052.99882192105	92.6883282185526	225.378441357895	526.664281663158	1142.94831656579	334.271686190789	573.230193348684	1299.50752639474	1053.59696336842	1067.88306357895	1386.40484330263	3582.56656148684	379.566330584211	2186.60625723684	236.555111323684	305.912150539474	178.842191548684	1357.45054615789	1453.38212192105	330.955136725	75.8672074131579	669.379745692105	249.827995678947
AKR1C3	2613.77461377632	8058.45270635526	7509.89685952632	6375.61489228947	2641.74011055263	1879.08581439474	5317.23877730263	660.734656660526	5679.44466347368	4171.03774657895	4790.06405673684	4958.69059323684	7622.48693888158	4542.90284198684	9361.61183342105	2789.58838553947	4135.59393069737	3989.36067592105	6489.79349557895	5095.78856675	6752.85953021053	2527.59740407895	1002.25098715658	1191.10893360526	5671.11786838158	6080.44424703947	7128.18954080263	176.561969031579	1266.85041661842	3143.42139455263	7953.22561456579	4519.67265298684	1413.37189425	4678.05267846053	4751.66769722368	7128.18954080263	7446.14453636842	9386.18119176316	4278.15801569737	3635.18996153947	4671.89877373684	2059.85748671053	5139.94147390789	4231.82488377632	4150.80837906579	4041.85559789474	518.728977393421	2330.62616965789	1186.24007259211
AKR1C4	260.440533075	1572.36398415789	962.89539183421	457.004062569737	234.055328044737	358.358358669737	1039.44489192105	130.04143905	585.281022846053	197.438522032895	384.010840164474	363.525344559211	681.808920303947	774.156590193421	2572.47512388158	295.030976913158	249.827995678947	530.427107634211	1865.67440652632	1531.21542722368	4474.91447153947	453.886178453947	278.768083743421	1290.15567510526	1332.29534692105	1305.69584335526	2840.16285686842	192.271590546053	355.617526715789	538.748851585526	2405.13775335526	994.079538828947	494.690378632895	765.506113125	904.303608425	3301.96949625	1726.62416188158	2787.32060034211	947.216292132895	1399.64766440789	777.862732630263	217.616994739474	1095.75302302632	1385.67933721053	1148.02574727632	896.911892953947	806.629606226316	838.255175782895	490.119128897368
AKR1CL1	61.1879276638158	45.5753981798684	50.9197608936842	52.3458859993421	47.2795109605263	47.5680337182895	57.2978174036842	48.6802537863158	80.7942417167105	55.2617208923684	52.6598182373684	46.1285297280263	47.4886557081579	44.1907873781579	60.4363330794737	43.7331452556579	57.1436525956579	50.0848054603947	47.9077782788158	48.4000537885526	42.4986889894737	47.838833285	46.2100647352632	46.9357272043421	45.6250179452632	55.0488741659211	57.0172494301316	66.4897767752632	56.5943871990789	52.7243765501316	47.5644088453947	47.7663968901974	52.9424004507895	57.0645658713158	42.0088705298684	48.2917752753947	46.2571295886842	58.344689850921	47.0363889872368	49.5146266192105	49.4045280175	52.4433369205263	44.1606934357895	43.9826059043421	49.1622638407895	51.3969408651316	50.1450344993421	51.1545455588158	48.6646578944737
AKR1CL2	71.3099486102632	42.8031588313158	60.1495472317105	87.3187144098684	49.0722052697368	48.9063377777632	41.2883978319737	37.9666172838158	104.190684856974	63.9504893035526	49.2235218625	49.7397668810526	102.218479536842	41.9542570902632	59.9288703143421	57.5438863414474	45.9182284075	89.4094514671053	48.3888320615789	76.1051489836842	45.8781501834211	72.4808891815789	71.0288919828947	57.8530048614474	50.2898465796053	56.8143986736842	49.0162125811842	44.1537234241447	50.4880553126316	71.5470464039474	62.2020477682895	102.309614911447	47.1855857906579	54.8703631869737	50.4278923278947	57.4249008138158	45.7594193948684	52.4393473347368	43.9633853271053	45.0716774051316	54.4322893382895	68.5401924817105	104.590127503289	48.4180199856579	49.0265922756579	45.1655809436842	43.795973771579	49.6173768334211	45.9654554842105
AKR1D1	19421.8816578947	14037.2200978947	16406.6571121053	18413.0798156579	12490.1284740789	13582.7341463158	13803.3365234211	13057.7213235526	10974.4429871053	19955.7608323684	20365.9628240789	17067.6967946053	20094.9087932895	8095.11951260526	15730.9366664474	13167.4900413158	22370.5042473684	8416.30517369737	8776.48800255263	14223.5493205263	6686.55464218421	6712.54267323684	6049.06520801316	5248.14969909211	8933.05248782895	18194.6192506579	8582.18956103947	7113.37046856579	7774.66124431579	13688.5279734211	7863.20972840789	7354.16682042105	5976.06445760526	13860.9739840789	11682.4655932895	8519.24642789474	15869.7887144737	11464.9771009211	10974.4429871053	8841.21675865789	16974.5935280263	10666.2454871053	10496.4402227632	12093.5458930263	12648.1444371053	8332.59794703947	5886.77400081579	11265.3655913158	7639.37933332895
AKR7A2	1013.51738947895	3044.54765582895	1941.74115427632	1268.07462064474	2284.21480317105	2840.16285686842	3998.36959334211	1315.09933140789	1831.02810623684	1927.55526407895	1176.24865190789	1796.29048359211	1128.883533	2253.81920423684	3027.66102689474	3605.15049032895	1544.78022476316	1391.91565825	1826.64775157895	2923.11041717105	1771.96549069737	2259.99179210526	1881.34539173684	1803.72993993421	2378.25034239474	1692.60458159211	4066.06100743421	2193.48301332895	1498.41313310526	1192.75216530263	2410.34080027632	3128.55120264474	3263.99382880263	2211.05219173684	2152.15568639474	1672.46898251316	1922.88576928947	2234.42107876316	2413.85242523684	2652.13796322368	2222.59173614474	944.087748307895	2304.64467273684	2954.02912748684	2878.70701676316	2807.58715826316	3553.65423248684	1854.52927096053	2170.91327403947
AKR7A3	760.762624360526	5317.23877730263	4357.38707956579	2119.13295048684	3678.15321588158	5059.80127044737	4022.00857952632	3140.55038031579	1406.81070826316	2000.62795539474	1751.0805575	5248.14969909211	2990.54117707895	2488.82332577632	2789.58838553947	4745.54252615789	1025.63319244211	1960.98421107895	2106.69525035526	1770.95478231579	1174.52475032895	3116.38086134211	2533.47705281579	482.236270169737	1855.70759601316	2868.92678382895	9176.46487271053	1759.35097868421	426.994382561842	872.231421040789	2371.51354589474	1144.47339732895	2943.66029318421	5514.87482234211	4931.19605425	3030.51937118421	3408.33960042105	2588.29333331579	2057.27467694737	2354.49418646053	2946.15330046053	1117.47840214474	6584.32433198684	4474.91447153947	3003.64815171053	1448.02342546053	1887.08364635526	1908.93868505263	3784.45695571053
AKT1	4116.11076713158	5248.14969909211	4647.66727522368	5822.29600147368	4226.58199335526	3327.17983564474	5490.25822956579	2039.11456927632	3578.86199506579	4958.69059323684	4061.13417238158	4206.61559285526	4861.60326784211	4293.90991423684	4938.02587788158	5688.34003252632	4671.89877373684	4881.86373557895	4247.11788609211	2148.02270490789	2928.28558477632	4412.71314960526	4497.00826351316	3662.49477689474	3226.82939390789	2985.39803411842	3686.09135210526	4130.55086511842	2324.05234034211	2972.44226576316	2800.88971976316	3137.55968159211	3384.55379575	3463.56068206579	3196.93138780263	4314.91456682895	3690.17356514474	3078.34111544737	3223.81174194737	2255.40282277632	3593.87287039474	4903.3223421579	2780.36861565789	2470.47503328947	2977.58729163158	2097.21183396053	1821.12215176316	2527.59740407895	2345.88615648684
AKT1S1	104.16535954	103.650815026579	85.70587216	70.7638175468421	102.074777193553	90.2417580711842	70.3480382755263	136.844728842105	117.508561522368	101.286865719079	92.885868424079	121.279939188158	110.899421360526	172.440401121053	125.779502876316	128.822106113158	114.902096173684	153.759624273684	109.317294906579	60.2521713769737	93.5088603094737	98.82311679	116.916508934211	130.461222175	68.7220486843421	62.0568246631579	75.4988561402632	78.0281351175	78.1495791696053	100.993119386579	113.157719644737	128.244217701316	120.141262121053	70.6056873152632	62.9879178910526	125.301225896053	57.6620465496053	90.2216133244737	80.4283705244737	77.4587603944737	73.5274081273684	153.430162640789	109.289874934211	90.7711872548684	74.0273335342105	73.8791831427632	104.234523564342	70.2314105419737	91.5725669303947
AKT2	51.9255283011842	47.9919325225	46.5339856727632	44.5620033523684	45.0838604472368	45.9485503143421	44.3410141427632	60.8765576631579	51.6567809055263	50.1910635414474	47.2702098997368	58.1022676346053	57.5372931068421	66.431342395921	53.9205758440789	49.7414126536842	43.9777654725	54.8794270025	54.1923674838158	47.2343728688158	46.0074595006579	50.9011374706579	61.2720990394737	50.8478457782895	50.2132054963158	43.438964265	41.0600426059211	60.5476732847368	54.5192530389474	43.9871422580263	53.4772284775	49.1419849942105	57.3203081659211	48.1257742442105	62.0394205902632	77.1971320248684	51.7928358059211	55.6396815819737	46.5798142684211	47.3481921039474	55.6478391865789	48.91856905	53.4403746081579	51.2122098292105	49.7822605782895	50.3833685218421	57.1086848086842	52.745369234079	49.0310386685526
AKT3	64.970971925	55.5793533684211	57.8356421593421	55.5326900175	57.6620465496053	56.0278013655263	63.4150472255263	61.7089333246053	54.7605642472368	54.1012277177632	72.2402717875	57.954522206579	55.4724806134211	69.6453828960526	61.1879276638158	65.7106354626316	75.4870817418421	50.8309729389474	50.1493703118421	69.3050851984211	54.1691281302632	62.3264850728947	57.6416398617105	55.4294567077632	53.6347524023684	75.7919971125	48.8080766065789	61.6984929018421	58.6131017851316	51.0491219144737	69.4915178730263	49.8433876080263	55.1204266273684	61.3384377355263	61.1129386856579	56.6193751540789	53.6740080314474	57.5151703463158	53.8984827885526	55.3081974396053	50.8110117382895	51.2670591269737	66.6424888859211	56.0226163943421	54.9676944986842	57.5982541059211	67.8256303173684	61.5618967505263	67.35585503
AKTIP	638.906897265789	1089.61373419737	1163.71424115789	791.790060364474	1212.40965480263	1105.24344069737	771.102982597368	650.111593623684	1017.26618003158	1696.36853968421	910.02980816579	880.447086151316	447.210793680263	841.801732203947	761.334709089474	445.256143530263	1191.64783323684	1420.51971631579	1011.48815563684	682.788151989474	1141.38266640789	1936.95619555263	1069.23707931579	944.870363573684	941.846766431579	878.334322614474	763.240245523684	1136.88577061842	1614.89802813158	927.969457026316	2433.21828878947	817.546233663158	1005.84936621316	1055.37856261842	853.458846782895	681.576536392105	895.830530119737	1047.85159160526	738.167071957895	781.876415301316	982.325501963158	1293.89747993421	1145.03096367105	978.304721531579	877.996793984211	1182.31915756579	685.668764294737	944.870363573684	1623.90702973684
ALAD	308.174626055263	756.9436141	823.090012163158	424.301497053947	607.975295994737	476.25969475	644.240783501316	408.086541268421	373.468483252632	483.7878738	390.748612747368	328.896033538158	405.606411425	492.978099568421	441.903033602632	422.106374956579	394.383275613158	515.372852425	491.589592443421	693.038158438158	529.720795457895	614.844444346053	418.897714707895	516.540719078947	897.627704844737	733.824718903947	623.844125527632	582.34831165	714.800186373684	275.808157751316	1104.30696513158	711.276548921053	552.072336346053	408.449705343421	411.486214411842	578.692729075	388.519836463158	448.358417752632	339.238792542105	779.829813719737	427.115732689474	263.92930815	324.441718967105	456.863593248684	426.994382561842	469.166192553947	442.999053623684	520.940388451316	557.022153432895
ALAS1	75.7048318548684	90.5386851539474	68.7392721401316	78.2268801767105	97.6964226	91.0561040556579	78.3925397867105	109.726469768421	114.593714515789	81.4941487582895	50.0946953385526	90.9413012640789	55.5627249714474	148.489051717105	81.2924381	129.464230053947	74.4358785651316	76.0273279025	92.485864405921	83.6249341884211	88.9080074244737	70.7445195572368	72.2937645343421	81.6572289281579	84.1556040727632	84.2030212947368	96.2673652843421	102.68012853	96.2457144886842	80.7333017125	92.7653336825	89.2959849296053	126.792794561842	91.7795317780263	95.1896661242105	121.946322011842	84.9258926626316	92.0800387401316	97.3679565160526	90.0767127568421	75.0754351392105	98.3411205815789	91.7795317780263	74.8510393110526	78.4329208375	103.862680406974	101.703497627632	74.8282796868421	75.6568616185526
ALAS2	50.0661259994737	56.0708051432895	62.4284670425	57.8147446259211	63.1863522935526	66.0551462389474	51.4179477634211	59.7623254078947	56.6815496134211	58.4909249560526	66.15858613	60.1140063580263	65.310054118421	51.0837318557895	60.8915436010526	63.1200242693421	52.1200483209211	52.3554547442105	52.8509782353947	57.2249500517105	55.1025000140789	54.1717530544737	61.1725573240789	55.1925323652632	63.6259691669737	62.0083700703947	54.390817455	55.4751776340789	54.3232403123684	59.5120523903947	65.2771695457895	60.7305551038158	55.7719928607895	72.1469649502632	99.9998035894737	54.7462136718421	54.0966479565789	78.0014252421053	62.2076203784211	52.1839407017105	51.3588035363158	52.6843820201316	49.4180046139474	53.8329888963158	55.6447976193421	61.6494477540789	65.6045424873684	50.6342165294737	59.6857540880263
ALB	48.2418451465789	50.8778316352632	49.6923476938158	188.422491534211	47.6619355386842	49.1735013255263	53.0993197469737	51.4495577681579	50.6710911177632	49.8767684901316	122.163501217105	141.830859005263	55.9329656625	55.2719757590789	44.9586455818421	48.1101161285526	47.6722909514474	215.245495813158	47.8009559019737	210.721450423684	75.9031946021053	52.2413752548684	44.9503474877632	61.7630137044737	47.8609728156579	45.0493715555263	45.9130058746053	57.6115046565789	48.2637918701316	94.1545128952632	44.8887679151316	56.1375240751316	48.3333587111842	55.9752354765789	78.9368385269737	50.4880553126316	67.4954297514474	60.0606969244737	52.8013884914474	86.3113475428947	56.6667553860526	58.6720168178947	47.5565509628947	43.6711341653947	54.7080160728947	54.0390233063158	50.7822627181579	50.7203604107895	53.5682322286842
ALCAM	161.335565751316	122.988639698684	397.945452098684	148.729419385526	329.279127123684	178.652044846053	278.686663943421	104.566368815526	144.393524630263	381.011726975	723.0681182	396.401197136842	197.865924543421	172.753209982895	467.251029667105	379.007850452632	620.393224956579	222.522402086842	163.592395272368	149.415426075	209.50536265	250.243725015789	117.945157757895	251.378706335526	99.5844904480263	83.6805016832895	167.553843498684	292.010768065789	207.183947115789	269.347489240789	140.049135356579	430.004607832895	292.866812002632	661.420153978947	495.997869563158	319.756847371053	266.519057707895	258.275204011842	400.262181452632	297.001637572368	349.239384642105	172.708292318421	239.922737176316	387.370844077632	410.985964223684	451.414004288158	351.628846694737	302.682357265789	313.255223018421
ALDH16A1	483.458267110526	534.842373278947	500.817236107895	428.551951363158	424.301497053947	580.416843002632	361.872458138158	395.093453222368	226.612489228947	308.352462252632	241.339903209211	517.888343692105	396.636194811842	420.168400834211	305.912150539474	401.568784002632	630.340627272368	394.980391484211	364.724900634211	231.497775742105	858.48521978421	595.070270651316	538.5739698	699.643969922368	333.386319394737	572.854540288158	550.822243628947	240.394576140789	326.142245430263	569.070443072368	500.018641351316	373.250370015789	537.837627986842	416.858175230263	233.665283168421	545.292825311842	381.679152648684	414.003647311842	455.879671518421	291.763475559211	546.750160217105	467.251029667105	474.574473075	253.07040265	309.498018440789	204.687787980263	268.050060372368	281.491826932895	304.709925565789
ALDH18A1	1478.21759053947	1016.42511570789	1172.35480496053	657.910137892105	589.864748507895	1401.03634160526	950.731622672368	1730.57738828947	1407.52941903947	912.912741822368	769.135356584211	1092.45256360526	2132.885161	1130.39084280263	1600.63672965789	1164.26330125	760.499087755263	373.79185355	853.113847594737	508.438470397368	428.416409456579	492.195705761842	527.514031322368	528.206498728947	573.230193348684	771.928498801316	926.476364707895	1018.48027177368	480.690475293421	1163.18036698684	448.358417752632	443.545175144737	998.152830931579	940.671970103947	683.493118276316	609.840078338158	752.779466835526	1209.64136706579	1066.02287201316	864.388168480263	642.442158694737	1068.34815831579	1300.10882446053	1009.85359723553	709.457389681579	681.808920303947	1106.24973160526	893.093091680263	858.134256276316
ALDH1A1	831.744701521053	4283.60517181579	365.623199468421	1967.15441571053	1879.08581439474	1771.96549069737	3411.89400861842	4508.17477939474	1239.04007230263	1774.07093025	403.161503380263	1133.86548271053	406.587609677632	2292.03048889474	691.080275177632	1127.38766731579	1651.78089209211	8005.00866121053	1031.24630936974	1652.68312661842	4086.33299009211	1407.52941903947	2600.10915123684	288.064885026316	815.460975932895	4764.44797026316	3358.77526307895	5202.13850810526	3339.86938984211	2483.39211094737	3146.40257488158	726.159719497368	3882.64650830263	1903.08500843421	11508.7949994737	2213.95602892105	1012.69433574079	4548.63013446053	1146.02388743421	1495.29937617105	576.792421563158	2253.81920423684	2061.24329710526	2282.73131690789	1201.06112325	1569.84064181579	117.707730464474	1416.23817422368	842.121015306579
ALDH1A2	65.025868876579	59.9245868373684	61.6639275844737	61.1129386856579	58.9427726218421	82.6506316084211	79.3273966355263	63.6748546901316	71.4458603001316	74.6870719317105	80.4731823588158	66.8421966894737	127.149568946053	124.523173918421	85.3808855007895	86.6278709538158	58.9581449230263	69.8584159077632	58.039980005	70.5191741789474	73.9704933852632	58.7258194807895	117.916722522368	58.9100937601316	92.5056947853947	99.6051807392105	66.8501574565789	69.186303065	99.9751477127632	65.5222635268421	95.98840786	127.027557734211	92.1798548125	76.3273007057895	68.3829075626316	81.2604175431579	120.170948776316	76.3392832106579	174.377861296053	86.2621263044737	80.1168359098684	66.3677236485526	115.618162232895	72.8414018196053	75.1700890965789	68.1501183551316	86.4499071810526	74.5910503302632	80.6245393519737
ALDH1A3	969.661231260526	1653.58754167105	2750.87352021053	752.518754594737	2531.42699002632	1828.83548081579	445.400324310526	1072.40699038158	726.411486315789	1616.73237411842	2282.73131690789	1979.46189272368	596.732532665789	347.686994775	1286.94229536842	161.375779356579	1617.58646053947	1056.69563426316	525.086337886842	436.456275019737	261.014891321053	1232.05710027632	699.901625911842	168.222369031579	1531.21542722368	1928.66109147368	631.901785577632	319.467202317105	1573.16885753947	1120.38425689474	1279.01055868421	186.515717973684	548.161601259211	5333.36711580263	1480.61504986842	306.723559609211	3731.58408256579	1172.91948717105	3214.71260742105	2481.45097463158	2215.39865255263	514.370841507895	1242.54539921053	3421.93471656579	3428.69267371053	1263.84814771053	356.351873556579	3008.99108094737	4086.33299009211
ALDH1B1	264.537288801316	113.427170660526	207.063793464474	200.501813613158	507.608435111842	210.248163889474	179.506568673684	437.254767539474	238.10780525	955.451979059211	143.360798638158	604.481778402632	147.655764386842	333.672105456579	446.376221505263	201.696079777632	454.285570944737	239.853613811842	281.163648053947	116.318468511842	118.114581842105	240.729066878947	439.743315217105	277.821633522368	236.409947385526	385.276729488158	308.352462252632	278.306408951316	142.243311013158	164.987220980263	347.986450881579	329.7818533	239.026585909211	694.278905031579	123.171182078947	1027.38107669605	383.545036380263	257.751070148684	343.858502635526	323.491517427632	704.558074836842	375.255505955263	409.583860655263	307.082663896053	392.783836731579	352.345953369737	379.234950515789	200.611453281579	988.812681722368
ALDH1L1	132.032313210526	43.1387911553947	140.334808830263	44.3584525548684	49.8064139671053	51.9608674838158	46.3302471017105	45.3272347415789	249.542297805263	87.4680429377632	50.6265665430263	59.1942461367105	44.13175981	45.5753981798684	123.468700056579	53.4426517523684	100.565532450526	80.0879707846053	86.7014151173684	48.3873079446053	139.791123796053	40.9882107273684	51.5571963602632	42.4495057240789	396.747820123684	55.5520133159211	61.327262275	46.5826696703947	74.4826571790789	74.3543341955263	97.9118903273684	60.3242156934211	43.6762237467105	69.9998370761842	65.6264982096053	52.5279809194737	48.7465535317105	76.3510803105263	148.969784017105	40.7451283477632	60.5476732847368	50.1184423331579	54.0707918002632	77.6562908648684	48.3948361368421	54.2599659923684	39.4232515706579	59.0803211407895	48.6362631652632
ALDH1L2	51.2454385292105	125.905023538158	55.7369677135526	52.0830618959211	73.9351079106579	108.082932809211	60.6190753036842	89.4285381272368	54.9836858798684	68.6884496953947	70.3567235293421	70.7544005948684	60.2747211521053	233.665283168421	86.1971677036842	84.5535062705263	54.6226990731579	72.5674849275	86.0482125116447	53.2634809465789	73.3958326007895	99.690969384079	63.1555793869737	109.600393084211	101.561477925395	54.2053071946053	51.5745197193421	94.8034029198684	77.6828900522368	72.1589833482895	80.25898737	61.1583838442105	139.589916714474	78.8531179986842	62.4045094753947	348.502803630263	75.0641338701316	88.7600259582895	107.855812323684	92.0611785126316	66.7572453163158	117.239166227632	64.8156792552632	93.0450589327632	94.5818025044737	124.4616131	66.4530011726316	109.780118632895	121.279939188158
[truncated: 24,648 more rows]
[truncated: 27 more columns]
