# Supplementary material for: Prognostic value of RNA methylation-related genes in gastric adenocarcinoma based on bioinformatics
Source: PeerJ. 2024 Feb 29;12:e16951. doi: 10.7717/peerj.16951 (PMC10909369; doi:10.7717/peerj.16951)
Supplement: Supplemental Information 19 [file peerj-12-16951-s019.txt]

library(tidyr)
library(dplyr)
library(stringi)
library(stringr)
library(DESeq2)
library(tinyarray)
library("tidyverse")
library(limma)

Work_dir <- "./"
setwd(Work_dir)
##################################################²îÒì·ÖÎö¼×»ù»¯»ùÒòÉ¸Ñ¡·ÖÎö#################################################################
dir.create(paste0(Work_dir,"/²îÒì·ÖÎö¼×»ù»¯»ùÒòÉ¸Ñ¡·ÖÎö"))
tcga.cli <- read.table('./TCGA_clinical.txt',header = T,sep = '\t',check.names = F)
colnames(tcga.cli) <- c("Patient","DFStatus","DFStime")
exprSet <- read.table('TCGA-STAD.htseq_fpkm (3).tsv.gz',
                      sep = '\t',check.names = F,header = T,row.names = 1)
k = apply(exprSet,1, function(x){sum(x==0)<=0.25*ncol(exprSet)});table(k)
exprSet <- exprSet[k,]
expr = trans_exp(exprSet,mrna_only = T)
group_list1 <- ifelse(as.numeric(str_sub(colnames(expr),14,15)) < 10,'tumor','normal');table(group_list1)
group_list1 <- factor(group_list1,levels = c("tumor","normal"))
design <- model.matrix(~0+group_list1)
colnames(design)= levels(group_list1)
rownames(design)= colnames(expr)
table(group_list1)
fit <- lmFit(expr, design)
max(expr)
constrasts = paste((levels(group_list1)),collapse = "-");constrasts
cont.matrix <- makeContrasts(contrasts=constrasts,levels = design) 
fit2=contrasts.fit(fit,cont.matrix)
fit2=eBayes(fit2)
DEG_TCGA = topTable(fit2, coef=constrasts, n=Inf)
DEG_TCGA = na.omit(DEG_TCGA)
logFC_cutoff <- 0.5
k1 = (DEG_TCGA$P.Value < 0.05)&(DEG_TCGA$logFC < -logFC_cutoff)
k2 = (DEG_TCGA$P.Value < 0.05)&(DEG_TCGA$logFC > logFC_cutoff)
DEG_TCGA$change = ifelse(k1,"DOWN",ifelse(k2,"UP","NOT"))
table(DEG_TCGA$change)
head(DEG_TCGA)
write.table(DEG_TCGA,"./²îÒì·ÖÎö¼×»ù»¯»ùÒòÉ¸Ñ¡·ÖÎö/TCGA_mRNA_DEG.txt")
DEG_TCGA <- read.table("TCGA_DEG.txt",sep = "\ ",header = T)
library(ggplot2)
library(tinyarray)
dat <- expr
cg3_tcga = rownames(DEG_TCGA)[DEG_TCGA$change !="NOT"]
v3 = draw_volcano(DEG_TCGA,pkg = 3,logFC_cutoff = 0.5)
v3
ggsave("./²îÒì·ÖÎö¼×»ù»¯»ùÒòÉ¸Ñ¡·ÖÎö/fig1A.TCGAÖ×ÁöÓëÕý³£²îÒì»ùÒò»ðÉ½Í¼.pdf", v3, width = 10, height = 6)

##################################################É¸Ñ¡²îÒì¼×»ù»¯²îÒì»ùÒò£¨VENN£©
M1A <- c("TRMT10C", "TRMT61B", "TRMT6", "TRMT61A","ALKBH3", "ALKBH1",
         "NSUN1","NOP2","NSUN2", "NSUN3","NSUN4", "NSUN5", "NSUN6", "NSUN7",
         "DNMT1", "DNMT2","TRDMT1","DNMT3A","DNMT3B","ALYREF","TET2")
M6A <- c("METTL3", "METTL14", "RBM15", "WTAP", "ZC3H13", "KIAA1429","HNRNPC", "YTHDC1", "YTHDC2", "YTHDF1", "YTHDF2","ALKBH5", "FTO",
         "METTL1","WDR4")

METTL <- c("TRMT10C", "TRMT61B", "TRMT6", "TRMT61A","ALKBH3", "ALKBH1", "YTHDC1", "YTHDF1", "YTHDF2","YTHDF3",
           "DNMT1", "DNMT3A", "DNMT3B", "MBD1","MBD2", "MBD3", "MBD4", "MECP2", "NEIL1", "NTHL1", "SMUG1", "TDG",
           "UHRF1","UHRF2", "UNG", "ZBTB33","ZBTB38", "ZBTB4", "TET1", "TET2", "TET3","METTL3","METTL14", "RBM15",
           "RBM15B", "WTAP", "KIAA1429","CBLL1", "ZC3H13", "ALKBH5", "FTO", "YTHDC1", "YTHDC2", "YTHDF1", "YTHDF2",
           "YTHDF3", "IGF2BP1", "HNRNPA2B1", "HNRNPC", "FMR1", "LRPPRC","ELAVL","METTL1", "WDR4", "WBSCR22", "TRMT112",
           "CBP80", "CBP20")

genes <- list(TCGA=cg3_tcga,
              METTL_gene=METTL)
plot =draw_venn(genes,"genes")
plot
ggsave("./²îÒì·ÖÎö¼×»ù»¯»ùÒòÉ¸Ñ¡·ÖÎö/fig.1B TGCA_DEG__METTL.plot.pdf", plot, width = 10, height = 6)
gen_con <- intersect(cg3_tcga,union(M1A,M6A));gen_con
write.csv(file = "./²îÒì·ÖÎö¼×»ù»¯»ùÒòÉ¸Ñ¡·ÖÎö/²îÒì¼×»ù»¯µ÷¿Ø»ùÒò.csv",gen_con)
gen_con <- read.csv("./²îÒì·ÖÎö¼×»ù»¯»ùÒòÉ¸Ñ¡·ÖÎö/²îÒì¼×»ù»¯µ÷¿Ø»ùÒò.csv") %>% .$x
exprSet_con = expr[gen_con,]
group1 <- data.frame(id=colnames(exprSet_con),group=group_list1)
group1 <- group1[order(group1$group),]
exprSet_con = exprSet_con[,match(group1$id,colnames(exprSet_con))] 
h3 = draw_heatmap(exprSet_con,group1$group,n_cutoff = 2,legend = T,annotation_legend = T,cluster_cols = F,show_rownames = T,scale = T,color_an = c( "#66C2A5", "#FC8D62"))
h3
ggsave("./²îÒì·ÖÎö¼×»ù»¯»ùÒòÉ¸Ñ¡·ÖÎö/fig.1C ²îÒì¼×»ù»¯µ÷¿Ø»ùÒò±í´ïÈÈÍ¼.pdf",h3, width = 10, height = 6)
exp_con = as.data.frame(t(exprSet_con))
exp_con$class = ifelse(as.numeric(str_sub(rownames(exp_con),14,15)) < 10,'tumor','normal')
exp_con <- exp_con[,c(ncol(exp_con),1:ncol(exp_con)-1)]
#¼×»ù»¯ÐÞÊÎµ÷¿Ø±í´ïµÄ¹Ø¼üÄ£¿éDEGs±í´ïÄ£Ê½·ÖÎö
library("tidyverse")
data2 <- exp_con %>% 
  gather("cell_types","Gene_expression", -class) %>% 
  mutate(cell_types = factor(cell_types, levels = colnames(exp_con))) %>%
  mutate(class = factor(class, levels = c('tumor','normal')))
data3 <- data2 %>%
  group_by(class,cell_types) %>% 
  summarise("Mx" =max(Gene_expression)) %>% 
  group_by(cell_types) %>% 
  summarise(lable = max(Mx))
x = c()
xend = c()
for(i in 1:length(unique(data2$cell_types))){
  x[i] = i - 0.2
  xend[i] = i + 0.2}
y = data3$lable +0.01
yend = data3$lable +0.01
line <-  data.frame(x, xend, y, yend)
P <- ggplot()+
  geom_violin(data = data2, aes(x = cell_types, y = Gene_expression,fill = class),
              position = position_dodge(1),scale = "width")+
  geom_boxplot(data = data2, aes(cell_types, Gene_expression,fill = class),
               position = position_dodge(1),width=.4, outlier.shape = NA)+
  stat_summary(data = data2, aes(cell_types, Gene_expression,fill = class),
               fun.y = "median",geom = "point",shape = 16, size = 2,
               color = "white",position = position_dodge(1))+
  ggsci::scale_fill_aaas()+
  ggpubr::stat_compare_means(data = data2,aes(cell_types, Gene_expression,group = class),
                             label = "p.signif",method = "wilcox.test")+
  #geom_segment(data = line, aes(x=x, y=y, xend= xend, yend=yend))+
  labs(x = "", fill = "")+
  theme_few(base_size = 14)+
  theme(axis.text.x = element_text(angle = 45, hjust = 1,vjust = 1, colour = "black"),
        legend.position = "top")
P
ggsave("./²îÒì·ÖÎö¼×»ù»¯»ùÒòÉ¸Ñ¡·ÖÎö/Fig1D.²îÒì¼×»ù»¯µ÷¿Ø»ùÒò±í´ïÐ¡ÌáÇÙÍ¼.pdf",P,width = 10,height = 7)

##################################################Ò»ÖÂÐÔ¾ÛÀà#################################################################
dir.create(paste0(Work_dir,"/2Ò»ÖÂÐÔ¾ÛÀà"))
#BiocManager::install("ConsensusClusterPlus")
library(ConsensusClusterPlus)
tcga.cli <- read.table('./TCGA_clinical.txt',header = T,sep = '\t',check.names = F)
colnames(tcga.cli) <- c("Patient","DFStatus","DFStime")
tumor <- colnames(expr)[which(substr(colnames(expr),14,16)=='01A' |
                                       substr(colnames(expr),14,16)=='02A')]
expr <- expr[,tumor]
data_nmf <- expr[gen_con,]
colnames(data_nmf) <- substr(colnames(data_nmf),1,12)
a <- as.data.frame(t(data_nmf))
a$Patient <- rownames(a) 
indep_rt <- merge(tcga.cli,a,by = 'Patient') %>% na.omit(.)
outTab2 = data.frame()
for(i in colnames(indep_rt[,4:ncol(indep_rt)])){
  cox <- coxph(Surv(DFStime, DFStatus) ~ indep_rt[,i], data = indep_rt)
  coxSummary = summary(cox)
  coxP=coxSummary$coefficients[,"Pr(>|z|)"]
  outTab2=rbind(outTab2,
                cbind(id=i,
                      HR=coxSummary$conf.int[,"exp(coef)"],
                      HR.95L=coxSummary$conf.int[,"lower .95"],
                      HR.95H=coxSummary$conf.int[,"upper .95"],
                      pvalue=coxSummary$coefficients[,"Pr(>|z|)"])
  )
}
outTab2[,c(2:5)] <- apply(outTab2[,c(2:5)],2,function(x){as.numeric(x)})
outTab2 <- outTab2[order(outTab2$pvalue),]
write.table(outTab2,'./Ò»ÖÂÐÔ¾ÛÀà/indep.Cox.txt',row.names = F,col.names = T,sep = '\t',quote = F)
bioForest(coxFile="./Ò»ÖÂÐÔ¾ÛÀà/indep.Cox.txt", forestFile="./2Ò»ÖÂÐÔ¾ÛÀà/Fig.mulCox_indep_forest.pdf", forestCol=c("red","green"))
###Ò»ÖÂÐÔ¾ÛÀà
  set.seed(1000)
  title=tempdir()
  results = ConsensusClusterPlus(as.matrix(data_nmf[outTab2$id[outTab2$pvalue < 0.05],]),maxK=6,reps=50,pItem=0.8,pFeature=1,
                                 title=title,clusterAlg="km",distance="euclidean",innerLinkage = "complete")
  cluster <- results[[2]][["consensusClass"]]   
  table(cluster)
  cluster_d <- data.frame(Patient = colnames(data_nmf),cluster=as.factor(cluster))
  
 write.table(cluster_d,'./Ò»ÖÂÐÔ¾ÛÀà/cluster_result.txt',row.names = F,col.names = T,quote=F,sep = '\t')
  
  data <- data.frame(t(data_nmf))
  colnames(data) <-  gsub("\\.","-",colnames(data))
  expr_clu <- cbind(cluster_d,data)
  
  expr_meta <- merge(tcga.cli,expr_clu,by = 'Patient') %>% na.omit(.)
  expr_meta <- expr_meta[order(expr_meta$cluster),]
  diff <- survdiff(Surv(DFStime,DFStatus) ~ cluster, data = expr_meta)
  pValue1=format((1-pchisq(diff$chisq,df=1)),digits=15)
  pValue1=as.numeric(pValue1)
  fit <- survfit(Surv(expr_meta$DFStime,expr_meta$DFStatus)~ cluster,data = expr_meta)
   p1 <- ggsurvplot(fit, data = expr_meta,
                    ggtheme = theme_bw(), #ÏëÒªÍø¸ñ¾ÍÔËÐÐÕâ
                    conf.int = F, #²»»­ÖÃÐÅÇø¼ä£¬Ïë»­ÖÃÐÅÇø¼ä¾Í°ÑF¸Ä³ÉT
                    conf.int.style = "ribbon",#ÖÃÐÅÇø¼äµÄÀàÐÍ£¬»¹¿É¸ÄÎªribbon
                    risk.table = T, # »æÖÆÀÛ¼Æ·çÏÕÇúÏß
                    #tables.theme = theme_void(),
                    tables.height = 0.25,
                    censor = T, #²»ÏÔÊ¾¹Û²ìÖµËùÔÚµÄÎ»ÖÃ
                    palette = c("black","Red","green"), #ÏßµÄÑÕÉ«¶ÔÓ¦¸ß¡¢µÍ(×Ô¶¨Òåµ÷É«°å)
                    xlab = "Time (month)",
                    legend.title = "",#»ùÒòÃûÐ´ÔÚÍ¼ÀýÌâÄ¿µÄÎ»ÖÃ
                    font.legend = 9,
                    pval = T
  )
p1

write.csv(file = "tsneinfo3.csv",tsneinfo3)
save(expr_meta,file = "./Ò»ÖÂÐÔ¾ÛÀà/expr_meta_cluster.data")

#tSNEËã·¨½µÎ¬
library(Rtsne)
library(Rcpp)
main_theme = theme(panel.background=element_blank(), panel.grid=element_blank(),
                   axis.line.x=element_line(size=.5, colour="black"), axis.line.y=element_line(size=.5, colour="black"),
                   axis.ticks=element_line(color="black"), axis.text=element_text(color="black", size=),
                   legend.position="right", legend.background=element_blank(), legend.key=element_blank(), legend.text= element_text(size=),
                   text=element_text(family="sans", size=))
tsne_out <- Rtsne(as.matrix(t(data_nmf[outTab2$id,])),pca=FALSE, perplexity=50,verbose=TRUE, max_iter = 500) 
tsnes=tsne_out$Y
colnames(tsnes) <- c("tSNE1", "tSNE2")
tsnes=as.data.frame(tsnes)
group=cluster
tsnes$group= as.factor(cluster)
p <- ggplot(tsnes, aes(x = tSNE1, y = tSNE2))+ geom_point(aes(col=group))+ main_theme 
p
ggsave(file = "./Ò»ÖÂÐÔ¾ÛÀà/Fig1C.tSNE¾ÛÀà.pdf",p,width = 10,height = 7)

#²»Í¬ÑÇÐÍ¾ÛÀàÈÈÍ¼²»Í¬ÑÇÐÍ
library(Heatmap)
library(circlize)
library(ComplexHeatmap)
library(ConsensusClusterPlus)
geng <- outTab2$id[outTab2$pvalue < 0.1]
geng <- c("RBM15","DNMT1","WDR4","ALYREF")
exprset_con_gen <- expr_meta[,c(geng,"Patient","cluster")]
PD <- read.table("ÁÙ´²Êý¾Ý´¦Àí(tnm).txt",sep = "\t",header = T)#ÁÙ´²·ÖÆÚÐÅÏ¢
pd <- PD[PD$Patient %in% exprset_con_gen$Patient,]
data <- merge(pd,exprset_con_gen,by = "Patient") %>% na.omit(.)
data$cluster <- ifelse(data$cluster == 1,"cluster1","cluster2")
data <- data[order(data$cluster),]
con_gen <- as.data.frame(data[,geng])
gene <- as.data.frame(t(apply(con_gen, 2, scale)))
colnames(gene) <- data$Patient
col_fun = circlize::colorRamp2(c(-2, 0, 2), c("#377EB8", "white", "#E41A1C"))
ha = HeatmapAnnotation(
  T=data$ajcc_pathologic_t,
  N=data$ajcc_pathologic_n,
  M=data$ajcc_pathologic_m,
  age_group = ifelse(data$Age>60,">60","<=60"),
  gender =data$gender,
  stage= data$ajcc_pathologic_stage,cluster = data$cluster)

#set.seed(14)
Heatmap(as.matrix(gene),
        col = col_fun,
        cluster_rows = T,
        cluster_columns = F,
        show_column_names = F,
        show_row_names = TRUE, top_annotation = ha)

max(gene)

#¿¨·½¼ìÑéÁÙ´²Òò×ÓÔÙ²»Í¬×éÖ®¼äµÄ²îÒì
data$age_group <- ifelse(data$Age>60,">60","<=60")
ceshi <- data[,c(1,5:9,14,15)]
for (i in (2:ncol(ceshi))){       
  newdat<-ceshi[,i]
  ceshi.data <- data.frame(newdat, ceshi$cluster)
  kuangzi=table(ceshi.data)
  mydata1<-matrix(data=NA,ncol=ncol(kuangzi),nrow=nrow(kuangzi))   
  for(j in 1:length(kuangzi)/nrow(kuangzi) ){
    mydata1[,j]<-as.numeric(kuangzi[,j])
  }
  mydata1<-as.data.frame(mydata1)
  colnames(mydata1)<-colnames(kuangzi)
  rownames(mydata1)<-rownames(kuangzi)
  colSums(mydata1)
  per = t(t(mydata1)/colSums(mydata1,na.rm = TRUE)) * 100
  colSums(per)
  per
  char2<-matrix(data=NA,ncol=3,nrow=nrow(kuangzi)) 
  rownames(char2)<-rownames(kuangzi)
  char2
  for (k in 1:nrow(kuangzi)) {
    qq<-chisq.test(kuangzi[k,])
    char2[k,1]<-round(qq$statistic,5)
    char2[k,2]<-round(qq$p.value,5)
    char2[k,3] <-round(p.adjust(qq$p.value, method="fdr",n=2),5)
    char2<-data.frame(char2)
    colnames(char2) <- c("Stat","Pvalue","adjPvalue")
  }
  char2 <- cbind(per,char2)
  laoli<-rbind(laoli,colnames(ceshi[i]),char2)
}
laoli<-cbind(row.names(laoli),laoli)
write.csv(laoli, "./Ò»ÖÂÐÔ¾ÛÀà/chisq_ÑéÁÙ´²Òò×Ó12.csv") 
#Öù×´¶ÑµþÍ¼
library(ggplot2)
data <- read.csv(file = "²»Í¬ÑÇÐÍÖÐÈéÏÙ°©ÁÙ´²ÌØÕ÷¶Ñµþ.csv",header = T)
data <- read.csv(file = "asd.csv",header = T)
data_all <- as.data.frame(reshape2::melt(data[11:14,],id.var ="Clin"))
mycolor <- c("#FF0000","#99CC33","#66CCCC","#66FFCC","#FF0033","#FF6600","#666696","#009966","#FF0066","#663333","#CC6666","#FF6666", "#FFCC66"
             , "#FF9900"
             , "#FF9966","#666699",
             "#660066",
             "#333366",
             "#0066CC",
             "#99CCFF",
             "#9933FF",
             "#330099")
main_theme = theme(panel.background=element_blank(), panel.grid=element_blank(),
                   panel.grid.major=element_blank(),
                   panel.grid.minor=element_blank(),
                   axis.line.x=element_line(size=.5, colour="black"),
                   axis.line.y=element_line(size=.5, colour="black"),
                   plot.title = element_text(vjust = -8.5,hjust = 0.1),
                   axis.title.y =element_text(size = 20,colour = "black"),
                   axis.title.x =element_text(size = 20,colour = "black"),
                   axis.text = element_text(size = 20),
                   axis.text.x = element_text(colour = "black",size = 12),
                   axis.text.y = element_text(colour = "black",size = 12),
                   legend.text = element_text(size = 15)
                   #legend.position = "none"#ÊÇ·ñÉ¾³ýÍ¼Àý
) 
main_theme = theme(panel.background=element_blank(), panel.grid=element_blank(),
                   axis.line.x=element_line(size=.5, colour="black"), 
                   axis.line.y=element_line(size=.5, colour="black"),
                   axis.ticks=element_line(color="black"), 
                   axis.text.x =element_text(color="black",angle=, size=15),
                   axis.text.y =element_text(color="black",angle=, size=15),
                   axis.title.y =element_text(size = 15,colour = "black"),
                   axis.title.x =element_text(size = 15,colour = "black"),
                   legend.position="right", legend.background=element_blank(),
                   legend.key=element_blank(), legend.text= element_text(size=15),
                   text=element_text(family="sans", size=))
p = ggplot(data_all, aes(x=variable, y = value, fill = Clin,order=FALSE)) + 
  geom_bar(stat = "identity",position="fill", width=0.7)+ 
  scale_fill_manual(values=c("#0066CC",
                             "#99CCFF",
                             "#9933FF",
                             "#330099"))+#""
  #scale_y_continuous(labels = scales::percent) + 
  ylab("Relative abundance£¨%£©")+main_theme 
p
ggsave("men.pdf",p,width = 5.5,height = 6 )

##################################################cluster 1Óëcluster2 ²îÒì·ÖÎö#################################################################
dir.create(paste0(Work_dir,"/²»Í¬ÑÇÐÍ²îÒì·ÖÎö"))
clust_meta <- expr_meta
#cluster 1Óëcluster2 ²îÒì·ÖÎö
meta <-  expr_meta %>% select(Patient,everything())
expr_data <- expr[,substr(colnames(LUAD_expr),1,12) %in% meta$Patient]
expr_data <- expr_data[,match(meta$Patient,substr(colnames(expr_data),1,12))]
group_list=ifelse(meta$cluster == "1","Cluster1","Cluster2") %>% factor(.,levels = c("Cluster1","Cluster2"),ordered = F)
table(group_list)
design <- model.matrix(~0+group_list)
colnames(design)= levels(group_list)
rownames(design)= colnames(expr_data)
fit <- lmFit(expr_data, design)
constrasts = paste((levels(group_list)),collapse = "-");constrasts
cont.matrix <- makeContrasts(contrasts=constrasts,levels = design) 
fit2=contrasts.fit(fit,cont.matrix)
fit2=eBayes(fit2)
DEG_cluster = topTable(fit2, coef=constrasts, n=Inf)
DEG_cluster = na.omit(DEG_cluster)
logFC_cutoff <- 1#¿ÉÊÊµ±µ÷ÕûÎª0.05
k1 = (DEG_cluster$P.Value < 0.05)&(DEG_cluster$logFC < -logFC_cutoff)
k2 = (DEG_cluster$P.Value < 0.05)&(DEG_cluster$logFC > logFC_cutoff)
DEG_cluster$change = ifelse(k1,"DOWN",ifelse(k2,"UP","NOT"))
table(DEG_cluster$change)
head(DEG_cluster)
write.table(DEG_cluster,"./²»Í¬ÑÇÐÍ²îÒì·ÖÎö/cluster_mRNA_DEG.txt")
DEG_cluster <- read.table("./²»Í¬ÑÇÐÍ²îÒì·ÖÎö/cluster_mRNA_DEG.txt",sep = "\ ",header = T)
dat <- expr_data
cg3_cluster = rownames(DEG_cluster)[DEG_cluster$change !="NOT"]
h3 = draw_heatmap(dat[cg3_cluster,],group_list,n_cutoff = 2,legend = T,annotation_legend = T,cluster_cols = F,scale = T,color_an = c( "#66C2A5", "#FC8D62"))
h3
ggsave("./²»Í¬ÑÇÐÍ²îÒì·ÖÎö/fig3B.cluster²îÒì»ùÒòÈÈÍ¼.pdf", h3, width = 10, height = 6)
v3 = draw_volcano(DEG_cluster,pkg = 3,logFC_cutoff = 1)
v3
ggsave("./²»Í¬ÑÇÐÍ²îÒì·ÖÎö/fig3A.cluster²îÒì»ùÒò»ðÉ½Í¼.pdf", v3, width = 10, height = 6)

##¸»¼¯·ÖÎö
library(clusterProfiler)
library(ggplot2)
library(enrichplot)
gene_con <- cg3_cluster
gene<-bitr(gene_con,fromType = 'SYMBOL',toType = 'ENTREZID',OrgDb = 'org.Hs.eg.db') #»ùÒòÃûID×ª»»£¬°Ñ»ùÒòÃû×ª»»³ÉENTREZID
GO<-enrichGO(
  gene$ENTREZID,
  OrgDb = 'org.Hs.eg.db',
  keyType = "ENTREZID",
  ont = "ALL",
  pvalueCutoff = 0.5,
  pAdjustMethod = "BH",
  qvalueCutoff = 0.05,
  readable = TRUE
) #GO¸»¼¯
KEGG<-enrichKEGG(
  gene$ENTREZID,
  organism = "hsa",
  keyType = "kegg",
  pvalueCutoff = 0.05,
  pAdjustMethod = "BH",
  qvalueCutoff = 0.5,
) #KEGG¸»¼¯
barplot(GO, split="ONTOLOGY")+facet_grid(ONTOLOGY~., scale="free") #GO¾ÛÀàÌõÐÎÍ¼
go <-  as.data.frame(GO)
write.table(file = "./²»Í¬ÑÇÐÍ²îÒì·ÖÎö/go_mRNA.txt",go)
ggsave("./²»Í¬ÑÇÐÍ²îÒì·ÖÎö/Í¼4A.GO¸»¼¯ÌõÐÎÍ¼.pdf", width = 10, height = 6)
barplot(KEGG,title = 'KEGG Pathway') #KEGG¾ÛÀàÌõÐÎÍ¼
kegg <-  as.data.frame(KEGG)
write.table(file = "./4²»Í¬ÑÇÐÍ²îÒì·ÖÎö/kegg_mRNA.txt",kegg)
ggsave("./²»Í¬ÑÇÐÍ²îÒì·ÖÎö/Í¼4A.KEGG¸»¼¯ÌõÐÎÍ¼.pdf", width = 10, height = 6)


##################################################·çÏÕÄ£ÐÍµÄ¹¹½¨#################################################################
dir.create(paste0(Work_dir,"/·çÏÕÄ£ÐÍµÄ¹¹½¨"))
normalized <- expr
tar <- cg3_cluster
tcgaReplicateFilter = function(tsb, analyte_target=c("DNA","RNA"), 
                               decreasing=TRUE, analyte_position=20, 
                               plate=c(22,25), portion=c(18,19), 
                               filter_FFPE=FALSE, full_barcode=FALSE){
  # basically, user provide tsb and analyte_target is fine. If you
  # want to filter FFPE samples, please set filter_FFPE and full_barcode
  # all to TRUE, and tsb must have nchar of 28
  analyte_target = match.arg(analyte_target)
  # Strings in R are largely lexicographic
  # see ??base::Comparison
  
  # filter FFPE samples
  # provide by <http://gdac.broadinstitute.org/runs/sampleReports/latest/FPPP_FFPE_Cases.html> 
  if(full_barcode & filter_FFPE){
    ffpe = c("TCGA-44-2656-01B-06D-A271-08", "TCGA-44-2656-01B-06D-A273-01", 
             "TCGA-44-2656-01B-06D-A276-05", "TCGA-44-2656-01B-06D-A27C-26", 
             "TCGA-44-2656-01B-06R-A277-07", "TCGA-44-2662-01B-02D-A271-08", 
             "TCGA-44-2662-01B-02D-A273-01", "TCGA-44-2662-01B-02R-A277-07", 
             "TCGA-44-2665-01B-06D-A271-08", "TCGA-44-2665-01B-06D-A273-01", 
             "TCGA-44-2665-01B-06D-A276-05", "TCGA-44-2665-01B-06R-A277-07", 
             "TCGA-44-2666-01B-02D-A271-08", "TCGA-44-2666-01B-02D-A273-01", 
             "TCGA-44-2666-01B-02D-A276-05", "TCGA-44-2666-01B-02D-A27C-26", 
             "TCGA-44-2666-01B-02R-A277-07", "TCGA-44-2668-01B-02D-A271-08", 
             "TCGA-44-2668-01B-02D-A273-01", "TCGA-44-2668-01B-02D-A276-05", 
             "TCGA-44-2668-01B-02D-A27C-26", "TCGA-44-2668-01B-02R-A277-07", 
             "TCGA-44-3917-01B-02D-A271-08", "TCGA-44-3917-01B-02D-A273-01", 
             "TCGA-44-3917-01B-02D-A276-05", "TCGA-44-3917-01B-02D-A27C-26", 
             "TCGA-44-3917-01B-02R-A277-07", "TCGA-44-3918-01B-02D-A271-08", 
             "TCGA-44-3918-01B-02D-A273-01", "TCGA-44-3918-01B-02D-A276-05", 
             "TCGA-44-3918-01B-02D-A27C-26", "TCGA-44-3918-01B-02R-A277-07", 
             "TCGA-44-4112-01B-06D-A271-08", "TCGA-44-4112-01B-06D-A273-01", 
             "TCGA-44-4112-01B-06D-A276-05", "TCGA-44-4112-01B-06D-A27C-26", 
             "TCGA-44-4112-01B-06R-A277-07", "TCGA-44-5645-01B-04D-A271-08", 
             "TCGA-44-5645-01B-04D-A273-01", "TCGA-44-5645-01B-04D-A276-05", 
             "TCGA-44-5645-01B-04D-A27C-26", "TCGA-44-5645-01B-04R-A277-07", 
             "TCGA-44-6146-01B-04D-A271-08", "TCGA-44-6146-01B-04D-A273-01", 
             "TCGA-44-6146-01B-04D-A276-05", "TCGA-44-6146-01B-04D-A27C-26", 
             "TCGA-44-6146-01B-04R-A277-07", "TCGA-44-6146-01B-04R-A27D-13", 
             "TCGA-44-6147-01B-06D-A271-08", "TCGA-44-6147-01B-06D-A273-01", 
             "TCGA-44-6147-01B-06D-A276-05", "TCGA-44-6147-01B-06D-A27C-26", 
             "TCGA-44-6147-01B-06R-A277-07", "TCGA-44-6147-01B-06R-A27D-13", 
             "TCGA-44-6775-01C-02D-A271-08", "TCGA-44-6775-01C-02D-A273-01", 
             "TCGA-44-6775-01C-02D-A276-05", "TCGA-44-6775-01C-02D-A27C-26", 
             "TCGA-44-6775-01C-02R-A277-07", "TCGA-44-6775-01C-02R-A27D-13", 
             "TCGA-A6-2674-01B-04D-A270-10", "TCGA-A6-2674-01B-04R-A277-07", 
             "TCGA-A6-2677-01B-02D-A270-10", "TCGA-A6-2677-01B-02D-A274-01", 
             "TCGA-A6-2677-01B-02D-A27A-05", "TCGA-A6-2677-01B-02D-A27E-26", 
             "TCGA-A6-2677-01B-02R-A277-07", "TCGA-A6-2684-01C-08D-A270-10", 
             "TCGA-A6-2684-01C-08D-A274-01", "TCGA-A6-2684-01C-08D-A27A-05", 
             "TCGA-A6-2684-01C-08D-A27E-26", "TCGA-A6-2684-01C-08R-A277-07", 
             "TCGA-A6-3809-01B-04D-A270-10", "TCGA-A6-3809-01B-04D-A274-01", 
             "TCGA-A6-3809-01B-04D-A27A-05", "TCGA-A6-3809-01B-04D-A27E-26", 
             "TCGA-A6-3809-01B-04R-A277-07", "TCGA-A6-3810-01B-04D-A270-10", 
             "TCGA-A6-3810-01B-04D-A274-01", "TCGA-A6-3810-01B-04D-A27A-05", 
             "TCGA-A6-3810-01B-04D-A27E-26", "TCGA-A6-3810-01B-04R-A277-07", 
             "TCGA-A6-5656-01B-02D-A270-10", "TCGA-A6-5656-01B-02D-A274-01", 
             "TCGA-A6-5656-01B-02D-A27A-05", "TCGA-A6-5656-01B-02D-A27E-26", 
             "TCGA-A6-5656-01B-02R-A277-07", "TCGA-A6-5656-01B-02R-A27D-13", 
             "TCGA-A6-5659-01B-04D-A270-10", "TCGA-A6-5659-01B-04D-A274-01", 
             "TCGA-A6-5659-01B-04D-A27A-05", "TCGA-A6-5659-01B-04D-A27E-26", 
             "TCGA-A6-5659-01B-04R-A277-07", "TCGA-A6-6650-01B-02D-A270-10", 
             "TCGA-A6-6650-01B-02D-A274-01", "TCGA-A6-6650-01B-02D-A27A-05", 
             "TCGA-A6-6650-01B-02D-A27E-26", "TCGA-A6-6650-01B-02R-A277-07", 
             "TCGA-A6-6650-01B-02R-A27D-13", "TCGA-A6-6780-01B-04D-A270-10", 
             "TCGA-A6-6780-01B-04D-A274-01", "TCGA-A6-6780-01B-04D-A27A-05", 
             "TCGA-A6-6780-01B-04D-A27E-26", "TCGA-A6-6780-01B-04R-A277-07", 
             "TCGA-A6-6780-01B-04R-A27D-13", "TCGA-A6-6781-01B-06D-A270-10", 
             "TCGA-A6-6781-01B-06D-A274-01", "TCGA-A6-6781-01B-06D-A27A-05", 
             "TCGA-A6-6781-01B-06R-A277-07", "TCGA-A6-6781-01B-06R-A27D-13", 
             "TCGA-A7-A0DB-01C-02D-A272-09", "TCGA-A7-A0DB-01C-02R-A277-07", 
             "TCGA-A7-A0DB-01C-02R-A27D-13", "TCGA-A7-A13D-01B-04D-A272-09", 
             "TCGA-A7-A13D-01B-04R-A277-07", "TCGA-A7-A13D-01B-04R-A27D-13", 
             "TCGA-A7-A13E-01B-06D-A272-09", "TCGA-A7-A13E-01B-06R-A277-07", 
             "TCGA-A7-A13E-01B-06R-A27D-13", "TCGA-A7-A26E-01B-06D-A272-09", 
             "TCGA-A7-A26E-01B-06D-A275-01", "TCGA-A7-A26E-01B-06D-A27B-05", 
             "TCGA-A7-A26E-01B-06R-A277-07", "TCGA-A7-A26E-01B-06R-A27D-13", 
             "TCGA-A7-A26J-01B-02D-A272-09", "TCGA-A7-A26J-01B-02D-A275-01", 
             "TCGA-A7-A26J-01B-02D-A27B-05", "TCGA-A7-A26J-01B-02D-A27F-26", 
             "TCGA-A7-A26J-01B-02R-A277-07", "TCGA-A7-A26J-01B-02R-A27D-13", 
             "TCGA-B2-3923-01B-10D-A270-10", "TCGA-B2-3923-01B-10R-A277-07", 
             "TCGA-B2-3923-01B-10R-A27D-13", "TCGA-B2-3924-01B-03D-A270-10", 
             "TCGA-B2-3924-01B-03D-A274-01", "TCGA-B2-3924-01B-03D-A27A-05", 
             "TCGA-B2-3924-01B-03D-A27E-26", "TCGA-B2-3924-01B-03R-A277-07", 
             "TCGA-B2-3924-01B-03R-A27D-13", "TCGA-B2-5633-01B-04D-A270-10", 
             "TCGA-B2-5633-01B-04D-A274-01", "TCGA-B2-5633-01B-04D-A27A-05", 
             "TCGA-B2-5633-01B-04D-A27E-26", "TCGA-B2-5633-01B-04R-A277-07", 
             "TCGA-B2-5633-01B-04R-A27D-13", "TCGA-B2-5635-01B-04D-A270-10", 
             "TCGA-B2-5635-01B-04D-A274-01", "TCGA-B2-5635-01B-04D-A27A-05", 
             "TCGA-B2-5635-01B-04D-A27E-26", "TCGA-B2-5635-01B-04R-A277-07", 
             "TCGA-B2-5635-01B-04R-A27D-13", "TCGA-BK-A0CA-01B-02D-A272-09", 
             "TCGA-BK-A0CA-01B-02D-A275-01", "TCGA-BK-A0CA-01B-02D-A27B-05", 
             "TCGA-BK-A0CA-01B-02D-A27F-26", "TCGA-BK-A0CA-01B-02R-A277-07", 
             "TCGA-BK-A0CA-01B-02R-A27D-13", "TCGA-BK-A0CC-01B-04D-A272-09", 
             "TCGA-BK-A0CC-01B-04D-A275-01", "TCGA-BK-A0CC-01B-04D-A27B-05", 
             "TCGA-BK-A0CC-01B-04R-A277-07", "TCGA-BK-A0CC-01B-04R-A27D-13", 
             "TCGA-BK-A139-01C-08D-A272-09", "TCGA-BK-A139-01C-08D-A275-01", 
             "TCGA-BK-A139-01C-08D-A27B-05", "TCGA-BK-A139-01C-08D-A27F-26", 
             "TCGA-BK-A139-01C-08R-A277-07", "TCGA-BK-A139-01C-08R-A27D-13", 
             "TCGA-BK-A26L-01C-04D-A272-09", "TCGA-BK-A26L-01C-04D-A275-01", 
             "TCGA-BK-A26L-01C-04D-A27B-05", "TCGA-BK-A26L-01C-04D-A27F-26", 
             "TCGA-BK-A26L-01C-04R-A277-07", "TCGA-BK-A26L-01C-04R-A27D-13", 
             "TCGA-BL-A0C8-01B-04D-A271-08", "TCGA-BL-A0C8-01B-04D-A273-01", 
             "TCGA-BL-A0C8-01B-04D-A276-05", "TCGA-BL-A0C8-01B-04D-A27C-26", 
             "TCGA-BL-A0C8-01B-04R-A277-07", "TCGA-BL-A0C8-01B-04R-A27D-13", 
             "TCGA-BL-A13I-01B-04D-A271-08", "TCGA-BL-A13I-01B-04D-A276-05", 
             "TCGA-BL-A13I-01B-04R-A277-07", "TCGA-BL-A13I-01B-04R-A27D-13", 
             "TCGA-BL-A13J-01B-04D-A271-08", "TCGA-BL-A13J-01B-04D-A273-01", 
             "TCGA-BL-A13J-01B-04D-A276-05", "TCGA-BL-A13J-01B-04D-A27C-26", 
             "TCGA-BL-A13J-01B-04R-A277-07", "TCGA-BL-A13J-01B-04R-A27D-13")
    
    tsb = setdiff(tsb, tsb[which(tsb %in% ffpe)])
  }
  
  # find repeated samples
  sampleID = substr(tsb, start = 1, stop = 15)
  dp_samples = unique(sampleID[duplicated(sampleID)])
  
  if(length(dp_samples)==0){
    message("ooo Not find any duplicated barcodes, return original input..")
    tsb
  }else{
    uniq_tsb = tsb[! sampleID %in% dp_samples]
    dp_tsb = setdiff(tsb, uniq_tsb)
    
    add_tsb = c()
    
    # analyte = substr(dp_tsb, start = analyte_position, stop = analyte_position)
    # if analyte_target = "DNA"
    # analyte:  D > G,W,X
    if(analyte_target == "DNA"){
      for(x in dp_samples){
        mulaliquots = dp_tsb[substr(dp_tsb,1,15) == x]
        analytes = substr(mulaliquots, 
                          start = analyte_position,
                          stop = analyte_position)
        if(any(analytes == "D") & !(all(analytes == "D"))){
          aliquot = mulaliquots[which(analytes == "D")]
          
          if (length(aliquot) != 1) {
            # Still have repeats
            # Remove the samples and add repeated id back to list
            dp_tsb = c(setdiff(dp_tsb, mulaliquots), aliquot)
          } else {
            # If have no repeats
            # Just remove samples from list and
            # add unique id to result list
            add_tsb = c(add_tsb, aliquot)
            dp_tsb = setdiff(dp_tsb, mulaliquots) 
          }
        }
        
      }
    }else{
      # if analyte_target = "RNA"
      # analyte: H > R > T 
      for(x in dp_samples){
        mulaliquots = dp_tsb[substr(dp_tsb,1,15) == x]
        analytes = substr(mulaliquots, 
                          start = analyte_position,
                          stop = analyte_position)
        if(any(analytes == "H") & !(all(analytes == "H"))){
          aliquot = mulaliquots[which(analytes == "H")]
          
          if (length(aliquot) != 1) {
            # Still have repeats
            # Remove the samples and add repeated id back to list
            dp_tsb = c(setdiff(dp_tsb, mulaliquots), aliquot)
          } else {
            # If have no repeats
            # Just remove samples from list and
            # add unique id to result list
            add_tsb = c(add_tsb, aliquot)
            dp_tsb = setdiff(dp_tsb, mulaliquots) 
          }
          
        }else if(any(analytes == "R") & !(all(analytes == "R"))){
          aliquot = mulaliquots[which(analytes == "R")]
          
          if (length(aliquot) != 1) {
            # Still have repeats
            # Remove the samples and add repeated id back to list
            dp_tsb = c(setdiff(dp_tsb, mulaliquots), aliquot)
          } else {
            # If have no repeats
            # Just remove samples from list and
            # add unique id to result list
            add_tsb = c(add_tsb, aliquot)
            dp_tsb = setdiff(dp_tsb, mulaliquots) 
          }
        }else if(any(analytes == "T") & !(all(analytes == "T"))){
          aliquot = mulaliquots[which(analytes == "T")]
          
          if (length(aliquot) != 1) {
            # Still have repeats
            # Remove the samples and add repeated id back to list
            dp_tsb = c(setdiff(dp_tsb, mulaliquots), aliquot)
          } else {
            # If have no repeats
            # Just remove samples from list and
            # add unique id to result list
            add_tsb = c(add_tsb, aliquot)
            dp_tsb = setdiff(dp_tsb, mulaliquots) 
          }
        }
        
      }
    }
    
    
    if(length(dp_tsb) == 0){
      message("ooo Filter barcodes successfully!")
      c(uniq_tsb, add_tsb)
    }else{
      # filter according to portion number
      sampleID_res = substr(dp_tsb, start=1, stop=15)
      dp_samples_res = unique(sampleID_res[duplicated(sampleID_res)])
      
      for(x in dp_samples_res){
        mulaliquots = dp_tsb[substr(dp_tsb,1,15) == x]
        portion_codes = substr(mulaliquots,
                               start = portion[1],
                               stop = portion[2])
        portion_keep = sort(portion_codes, decreasing = decreasing)[1]
        if(!all(portion_codes == portion_keep)){
          if(length(which(portion_codes == portion_keep)) == 1){
            add_tsb = c(add_tsb, mulaliquots[which(portion_codes == portion_keep)])
            dp_tsb = setdiff(dp_tsb, mulaliquots)
          }else{
            dp_tsb = setdiff(dp_tsb, mulaliquots[which(portion_codes != portion_keep)])
          }
          
        }
      }
      
      if(length(dp_tsb)==0){
        message("ooo Filter barcodes successfully!")
        c(uniq_tsb, add_tsb)
      }else{
        # filter according to plate number
        sampleID_res = substr(dp_tsb, start=1, stop=15)
        dp_samples_res = unique(sampleID_res[duplicated(sampleID_res)])
        for(x in dp_samples_res){
          mulaliquots = dp_tsb[substr(dp_tsb,1,15) == x]
          plate_codes = substr(mulaliquots,
                               start = plate[1],
                               stop = plate[2])
          plate_keep = sort(plate_codes, decreasing = decreasing)[1]
          add_tsb = c(add_tsb, mulaliquots[which(plate_codes == plate_keep)])
          dp_tsb = setdiff(dp_tsb, mulaliquots)
        }
        
        if(length(dp_tsb)==0){
          message("ooo Filter barcodes successfully!")
          c(uniq_tsb, add_tsb)
        }else{
          message("ooo barcodes ", dp_tsb, " failed in filter process, other barcodes will be returned.")
          c(uniq_tsb, add_tsb)
        }
      }
    }
  }
}
dup.filt <- tcgaReplicateFilter(colnames(normalized),'RNA')
normalized1 <- data.frame(normalized,check.names = F)[,dup.filt]
rownames(normalized1) <- rownames(normalized)
tumor <- colnames(normalized1)[which(substr(colnames(normalized1),14,16)=='01A' |
                                       substr(colnames(normalized1),14,16)=='02A')]
tarexp <- normalized1[tar,tumor]  %>% 
  apply(.,2,function(x){log2(x+1)}) %>%  
  t(.) %>%                            
  data.frame(.,check.names = F)           
tarexp$Patient <- substr(rownames(tarexp),1,12)
tarexp <- tarexp %>%  dplyr::select(Patient,everything())
tarexp$fullid <- rownames(tarexp)
tarexp <- tarexp %>%  dplyr::select(fullid,everything())
clinical <- read.table('./TCGA_clinical.txt',header = T,sep = '\t',check.names = F)
colnames(clinical)[1] <- 'Patient'
OSinput <- merge(clinical,tarexp,by = 'Patient') %>% na.omit(.)
OSinput <- OSinput[order(OSinput$fullid),]
rownames(OSinput) <- OSinput$fullid
tmp <- OSinput[,c('Patient','fullid')]
tmp1 <- aggregate(.~Patient,tmp,min)
OSinput <- OSinput[tmp1$fullid,]
colnames(OSinput)[2] <- "DFStatus"
colnames(OSinput)[3] <- "DFStime"
write.table(OSinput,'./·çÏÕÄ£ÐÍµÄ¹¹½¨/OSinput.txt',sep = '\t',quote = F,row.names = F)
load("GSE84426.rdata")
GSE41116.cli <- data_frame(Acc = pdata$geo_accession,DFStime = as.numeric(pdata$`duration overall survival:ch1`),
                           DFStatus= pdata$`death:ch1`)
GSE41116.cli$DFStime <- GSE41116.cli$DFStime*30
GSE41116.final <- log2(rnaCounts)
max(GSE41116.final)
table(rownames(rnaCounts)%in% tar)
save(LUAD_expr,tar, OSinput ,file = "TCGA_OSinput.RDATA")
load("TCGA_OSinput.RDATA")
rtt <- OSinput 
rtt <- rtt %>%  dplyr::select(fullid,everything())#ÅÅÐò
rtt$Type <-'tumor'
library(tidyr)
library(dplyr)
library(stringi)
library(stringr)
library(survival)
library(survminer)
library(glmnet)
library(survivalROC)
library(rms)

  set.seed(1351)
  index <- caret::createDataPartition(rtt[,'Type'], p =0.7)
  train <- rtt[index$Resample1,]
  test<- rtt[-index$Resample1,]
  write.table(train,'train.coxinput.txt',row.names = F,col.names = T,quote=F,sep = '\t')
  write.table(test,'test.coxinput.txt',row.names = F,col.names = T,quote=F,sep = '\t')
  coxinput <- train
  coxinput <- coxinput[,-ncol(coxinput)]
  #2.µ¥ÒòËØCOX·ÖÎö####
  outTab=data.frame()
  #´ÓµÚÒ»¸ö»ùÒò¿ªÊ¼Ñ­»·£¬Ê¾ÀýÊý¾ÝµÚÒ»¸ö»ùÒòÎ»ÓÚµÚ7ÁÐ
  for(i in colnames(coxinput[,7:ncol(coxinput)])){
    cox <- coxph(Surv(DFStime, DFStatus) ~ coxinput[,i], data = coxinput)
    coxSummary = summary(cox)
    coxP=coxSummary$coefficients[,"Pr(>|z|)"]
    outTab=rbind(outTab,
                 cbind(id=i,
                       HR=coxSummary$conf.int[,"exp(coef)"],
                       HR.95L=coxSummary$conf.int[,"lower .95"],
                       HR.95H=coxSummary$conf.int[,"upper .95"],
                       pvalue=coxSummary$coefficients[,"Pr(>|z|)"])
    )
  }
  write.table(outTab[outTab$pvalue <= 0.05,],file="./4·çÏÕÄ£ÐÍµÄ¹¹½¨/uniCox.txt",sep="\t",row.names=F,quote=F)
  bioForest(coxFile="./4·çÏÕÄ£ÐÍµÄ¹¹½¨/uniCox.txt", forestFile="./4·çÏÕÄ£ÐÍµÄ¹¹½¨/Fig4A.uniCox_forest.pdf", forestCol=c("red","green"))
  outTab[,c(2:ncol(outTab))] <- apply(outTab[,c(2:ncol(outTab))],2,function(x){as.numeric(x)})
  outTab <- outTab[order(outTab$pvalue),]
  #3.LASSO####
  #outTab$pvalue <- sapply(outTab$pvalue,function(x){as.numeric(x)})
  unicox <- outTab[outTab$pvalue <= 0.05,]$id
  if (length(unicox)<=1){
    next
  }
  lassoinput <- coxinput[,c('fullid','DFStime','DFStatus',unicox)]
  #È¥µôÉú´æÊ±¼äÎª0µÄÊý¾Ý
  #lassoinput <- lassoinput[!lassoinput$DFStime==0,]
  x=as.matrix(lassoinput[,c(4:ncol(lassoinput))])
  y=data.matrix(Surv(lassoinput$DFStime,lassoinput$DFStatus))
  set.seed(2333)#ÓÐÊ±¼äµÄÐ¡»ï°é¿ÉÒÔÔÚÕâÀïÔÙ½øÐÐÒ»¸öÐ¡Ñ­»·
  fit <- glmnet(x, y, family = "cox", maxit = 5000)
  cvfit <- cv.glmnet(x, y, family="cox", maxit = 5000)
  
  pdf(file = "./·çÏÕÄ£ÐÍµÄ¹¹½¨/Fig4B.lambda.pdf")
  plot(fit, xvar = "lambda", label = TRUE)
  dev.off()
  pdf(file = "./·çÏÕÄ£ÐÍµÄ¹¹½¨/Fig4C.cvfit.pdf")
  plot(cvfit)
  abline(v=log(c(cvfit$lambda.min)),lty="dashed")#8.8ÊÇÎÄ×ÖÔÚºáÖáµÄÎ»ÖÃ£¬¿ÉÒÔAIµ÷Õû
  text(log(cvfit$lambda.min),8.8,cex=1.5,
       labels = paste0('lambda.min = \n',round(cvfit$lambda.min,2)))#8.8ÊÇÎÄ×ÖÔÚºáÖáµÄÎ»ÖÃ£¬¿ÉÒÔAIµ÷Õû
  text(log(cvfit$lambda.1se),8.8,cex=1.5,
       labels = paste0('lambda.lse = \n',round(cvfit$lambda.1se,2)))
  dev.off()
  
  #coefÊÇÏµÊý
  coef <- coef(fit, s = cvfit$lambda.min)
  index <- which(as.matrix(coef)!= 0)
  actCoef <- coef[index]
  lassoGene=row.names(coef)[index]
  if (length(lassoGene)<=1){
    next
  }
  myCoefs <- coef(cvfit, s="lambda.min")
  write.csv(file = "./·çÏÕÄ£ÐÍµÄ¹¹½¨/LASSO_ceo.csv",as.matrix(myCoefs))
  #4.Ô¤²âÑµÁ·¼¯¡¢²âÊÔ¼¯¡¢ÑéÖ¤¼¯µÄ·çÏÕÆÀ·Ö####
  #ÑµÁ·¼¯·çÏÕÆÀ·Ö
  rs.tcga <- apply(lassoinput[,lassoGene], 1, function(x) {x %*% myCoefs@x})
  lassoOut <- lassoinput[,c('fullid','DFStatus','DFStime',lassoGene)]
  lassoOut$riskScore <- rs.tcga
  rownames(lassoOut) <- coxinput$Sample
  lassoOut$risk <- ifelse(lassoOut$riskScore>=median(lassoOut$riskScore),'High_risk','Low_risk')
  lassoOut <- lassoOut[order(lassoOut$risk,decreasing = T),]
  lassoOut <- lassoOut[,c('fullid','DFStime','DFStatus',lassoGene,'riskScore','risk')]
  write.table(lassoOut, file="risk.txt",sep="\t",quote=F,row.names=T,col.names=T)
  
  #²âÊÔ¼¯·çÏÕÆÀ·Ö
  test.exp <- read.table('test.coxinput.txt',header = T,sep = '\t',check.names = F)
  rs.tcga.test <- apply(test.exp[,lassoGene], 1, function(x) {x %*% myCoefs@x})
  test.exp$riskScore <- rs.tcga.test
  test.exp$risk <- ifelse(test.exp$riskScore>=median(test.exp$riskScore),'High_risk','Low_risk')
  test.exp <- test.exp[order(test.exp$risk,decreasing = T),]
  test.exp <- test.exp[,c('fullid','DFStime','DFStatus',lassoGene,'riskScore','risk')]
  write.table(test.exp, file="test.risk.txt",sep="\t",quote=F,row.names=F)
  
  #ÑéÖ¤¼¯·çÏÕÆÀ·Ö
  #µ±Íâ²¿ÑéÖ¤ÖÐ²»°üº¬Ä£ÐÍ»ùÒòÊ±£¬½øÈëÏÂÒ»Ñ­»·
  if (!length(lassoGene[lassoGene %in% rownames(GSE41116.final)]) == length(lassoGene)){
    next
  }
  GSE41116.exp.tar <- GSE41116.final[lassoGene,] %>%
    t(.) %>% data.frame(.,check.names = F)
  GSE41116.exp.tar$Acc <- rownames(GSE41116.exp.tar)
  GSE41116.surv <- GSE41116.cli[,c('Acc','DFStime','DFStatus')] %>% 
    na.omit(.)
  GSE41116.data <- merge(GSE41116.surv,GSE41116.exp.tar,by='Acc')
  rownames(GSE41116.data) <- GSE41116.data$Acc
  write.table(GSE41116.data,'GSE41116.coxinput.txt',sep = '\t',quote = F,row.names = F)
  
  #ÑéÖ¤¼¯·çÏÕÆÀ·Ö
  vali.score <- apply(GSE41116.data[,lassoGene], 1, function(x) {x %*% myCoefs@x})
  GSE41116.data$riskScore <- vali.score
  GSE41116.data$risk <- ifelse(GSE41116.data$riskScore>=median(GSE41116.data$riskScore),'High_risk','Low_risk')
  GSE41116.data <- GSE41116.data[order(GSE41116.data$risk,decreasing = T),]
  GSE41116.data <- GSE41116.data[,c('Acc','DFStime','DFStatus',lassoGene,'riskScore','risk')]
  write.table(GSE41116.data, file="GSE41116.risk.txt",sep="\t",quote=F,row.names=F)
  #ÐèÒª¿´Ò»ÏÂÑéÖ¤¼¯µÄ×î´ó·çÏÕÆÀ·ÖÊÇ·ñ¼«¶Ë
  GSE41116.max <- max(GSE41116.data$riskScore)
  
  
  #5.¸ßµÍ·çÏÕ×éµÄÔ¤ºó####
  #ÑµÁ·¼¯
  survival <- read.table('risk.txt',sep = '\t',check.names = F,header = T)
  diff <- survdiff(Surv(DFStime,DFStatus) ~ risk, data = survival)
  pValue1=format((1-pchisq(diff$chisq,df=1)),digits=15)
  pValue1=as.numeric(pValue1)
  fit <- survfit(Surv(DFStime,DFStatus) ~ risk,data = survival)
  p1 <- ggsurvplot(fit, data = survival,
                   #ggtheme = theme_bw(), #ÏëÒªÍø¸ñ¾ÍÔËÐÐÕâ
                   conf.int = F, #²»»­ÖÃÐÅÇø¼ä£¬Ïë»­ÖÃÐÅÇø¼ä¾Í°ÑF¸Ä³ÉT
                   conf.int.style = "ribbon",#ÖÃÐÅÇø¼äµÄÀàÐÍ£¬»¹¿É¸ÄÎªribbon
                   risk.table = T, # »æÖÆÀÛ¼Æ·çÏÕÇúÏß
                   #tables.theme = theme_void(),
                   tables.height = 0.25,
                   censor = T, #²»ÏÔÊ¾¹Û²ìÖµËùÔÚµÄÎ»ÖÃ
                   palette = c("#D95F02","#1B9E77"), #ÏßµÄÑÕÉ«¶ÔÓ¦¸ß¡¢µÍ(×Ô¶¨Òåµ÷É«°å)
                   xlab = "Time (day)",
                   ylab = "Survival probability",
                   legend.title = "TCGA Train",
                   font.legend = 9,
                   pval = T
  )
  
  pdf('./·çÏÕÄ£ÐÍµÄ¹¹½¨/fig4DÑµÁ·¼¯Éú´æ·ÖÎö.pdf',width=7,height = 5)
  print(p1,newpage = FALSE)
  dev.off()

  
  #»­Èý¶Î·çÏÕÈÈÍ¼
  #»­¶¥²¿É¢µãÍ¼
  data <- survival
  rs <- data$riskScore
  names(rs) <- row.names(data)
  rs_data <- data.frame(x=1:length(rs),rs=as.numeric(sort(rs)))
  # ÓÃÖÐÖµ·Ö×é
  rs_data$Risk <- ifelse(rs_data$rs>=median(rs_data$rs), "High-risk", "Low-risk")
  head(rs_data)
  
  plot.A <- ggplot(rs_data, aes(x=x,y=rs))+
    geom_point(aes(col=Risk),size=0.5)+
    scale_color_manual(labels=c("High-risk","Low-risk"), 
                       #guide_legend(guide = NULL), #Èç¹û²»Ïë»­Í¼Àý¾ÍÉ¾µô#
                       name="Risk score", values =c("#DC0000FF", "#00A087FF")) + 
    
    # »­ÊúÏòÐéÏß
    geom_segment(aes(x = sum(rs_data$Risk=="Low-risk"),
                     y = 0, 
                     xend = sum(rs_data$Risk=="Low-risk"), 
                     yend = max(rs_data$rs)), linetype="dashed", size = 0.6)+
    # »­ºáÏß
    geom_segment(aes(x=0,y=median(rs_data$rs),
                     xend=nrow(rs_data),
                     yend=median(rs_data$rs)),linetype="dashed", size = 0.3)+
    
    # Ð´ÎÄ×ÖCutoff:
    geom_text(aes(x=sum(rs_data$Risk=="Low-risk")/2,
                  y=median(rs_data$rs)+1,
                  label=paste0("Cutoff: ",round(median(rs_data$rs),3))),
              col ="black",size = 4,alpha=0.8)+
    
    theme(axis.title.x=element_blank()) +
    labs(y="Risk score",x="",fill="Risk") +
    #scale_colour_discrete(name="Risk scores") +
    theme_classic() +
    theme(axis.ticks.x=element_blank(),
          axis.line = element_blank(), #Èç¹ûÏëÏñexample2ÄÇÑù»­×ø±êÖá£¬¾ÍÉ¾µôÕâÐÐ
          axis.text.x=element_blank())
  
  plot.A
  
  # follow-up£¬ÓÃÓÚ»­ÖÐ¼äBÍ¼
  surv_data <- data.frame(x=1:length(rs),
                          t=data[names(sort(rs)),'DFStime'],
                          s=data[names(sort(rs)),'DFStatus']) 
  surv_data$Status <- as.factor(ifelse(surv_data$s==0,'alive','death'))
  table(surv_data$Status)
  head(surv_data)
  
  plot.B <- ggplot(surv_data,aes(x=x,y=t))+
    geom_point(aes(col=Status),size=0.5)+
    geom_vline(aes(xintercept=sum(rs_data$Risk=="Low-risk")),size=0.6,linetype="dashed")+
    scale_x_continuous(limits = c(0,NA),expand = c(0,0))+
    scale_color_manual(labels=c('alive','death'),
                       values =c("#00A087FF","#DC0000FF"))+
    labs(y="OS(days)",x="")+
    theme_classic()+
    theme(axis.ticks.x=element_blank(),
          axis.line = element_blank(), #Èç¹ûÏëÏñexample2ÄÇÑù²»»­×ø±êÖá£¬¾ÍÉ¾µôÇ°ÃæµÄ#
          axis.text.x=element_blank())
  
  plot.B
  # ÌáÈ¡signature¶ÔÓ¦µÄdata£¬²¢°´risk scoreÅÅÐò£¬ÓÃÓÚ»­µ×²¿ÈÈÍ¼
  exp_data <- data[names(sort(rs)),which(colnames(data) %in% tar)]
  
  tmp <- t(scale(exp_data))
  tmp[tmp > 1] = 1
  tmp[tmp < -1] = -1
  reorder_cormat <- function(cormat){
    dd <- dist(cormat)
    hc <- hclust(dd,method = "average")
    cormat <-cormat[hc$order,]
  }
  tmp1 <- reorder_cormat(tmp)
  tmp1 <- rbind(tmp1,ifelse(rs_data$Risk=="Low-risk",-1.5,1.5))
  tmp.m <- melt(tmp1)
  tmp.m$Var2 <- factor(tmp.m$Var2,levels = colnames(tmp1))
  p2 <-ggplot(tmp.m, aes(Var2, Var1),size=0.5) + 
    geom_tile(aes(fill = value)) 
  
  plot.C <- p2 + scale_fill_gradient2(name="Genes\nexpression", low="#00A087FF", high="#DC0000FF", mid="white") +
    labs(x = "", y = "")+
    theme_classic()+
    theme(legend.title = element_text(size = 12), legend.position = "right",
          axis.line = element_blank(),
          axis.ticks=element_blank(),
          axis.text.x=element_blank())
  
  plot.C
  
  p <- cowplot::plot_grid(plot.A, plot.B, plot.C,
                 #labels = c("B", "",""), # »òÕß°´Ë³Ðò±ê×¢ABC
                 rel_heights = c(1,1,1), # 3¸öÍ¼µÄ±ÈÀý
                 #label_x=0,
                 #label_y=1,
                 align = 'v',ncol = 1, axis="lr", scale = c(1,1,1), greedy = F)
  p
  ggsave("./·çÏÕÄ£ÐÍµÄ¹¹½¨/fig4EÑµÁ·¼¯Èý¶Î·çÏÕÈÈÍ¼.pdf",p,width = 6,height = 7)
  
  
  #²âÊÔ¼¯
  survival <- read.table('test.risk.txt',sep = '\t',check.names = F,header = T)
  diff <- survdiff(Surv(DFStime,DFStatus) ~ risk, data = survival)
  pValue2=format(1-pchisq(diff$chisq,df=1),digits=5)
  pValue2=as.numeric(pValue2)
  fit <- survfit(Surv(DFStime,DFStatus) ~ risk,data = survival)
  p1 <- ggsurvplot(fit, data = survival,
                   #ggtheme = theme_bw(), #ÏëÒªÍø¸ñ¾ÍÔËÐÐÕâ
                   conf.int = F, #²»»­ÖÃÐÅÇø¼ä£¬Ïë»­ÖÃÐÅÇø¼ä¾Í°ÑF¸Ä³ÉT
                   conf.int.style = "ribbon",#ÖÃÐÅÇø¼äµÄÀàÐÍ£¬»¹¿É¸ÄÎªribbon
                   risk.table = T, # »æÖÆÀÛ¼Æ·çÏÕÇúÏß
                   #tables.theme = theme_void(),
                   tables.height = 0.25,
                   censor = T, #²»ÏÔÊ¾¹Û²ìÖµËùÔÚµÄÎ»ÖÃ
                   palette = c("#D95F02","#1B9E77"), #ÏßµÄÑÕÉ«¶ÔÓ¦¸ß¡¢µÍ(×Ô¶¨Òåµ÷É«°å)
                   xlab = "Time (day)",
                   ylab = "Survival probability",
                   legend.title = "TCGA Test",
                   font.legend = 9,
                   pval = T
  )
  
  pdf('./·çÏÕÄ£ÐÍµÄ¹¹½¨/fig4FÄÚ²¿²âÊÔ¼¯Éú´æ·ÖÎö.pdf',width=7,height = 5)
  print(p1,newpage = FALSE)
  dev.off()
  
  
  #»­Èý¶Î·çÏÕÈÈÍ¼
  #»­¶¥²¿É¢µãÍ¼
  data <- survival
  rs <- data$riskScore
  names(rs) <- row.names(data)
  rs_data <- data.frame(x=1:length(rs),rs=as.numeric(sort(rs)))
  # ÓÃÖÐÖµ·Ö×é
  rs_data$Risk <- ifelse(rs_data$rs>=median(rs_data$rs), "High-risk", "Low-risk")
  head(rs_data)
  
  plot.A <- ggplot(rs_data, aes(x=x,y=rs))+
    geom_point(aes(col=Risk),size=0.5)+
    scale_color_manual(labels=c("High-risk","Low-risk"), 
                       #guide_legend(guide = NULL), #Èç¹û²»Ïë»­Í¼Àý¾ÍÉ¾µô#
                       name="Risk score", values =c("#DC0000FF", "#00A087FF")) + 
    
    # »­ÊúÏòÐéÏß
    geom_segment(aes(x = sum(rs_data$Risk=="Low-risk"),
                     y = 0, 
                     xend = sum(rs_data$Risk=="Low-risk"), 
                     yend = max(rs_data$rs)), linetype="dashed", size = 0.6)+
    # »­ºáÏß
    geom_segment(aes(x=0,y=median(rs_data$rs),
                     xend=nrow(rs_data),
                     yend=median(rs_data$rs)),linetype="dashed", size = 0.3)+
    
    # Ð´ÎÄ×ÖCutoff:
    geom_text(aes(x=sum(rs_data$Risk=="Low-risk")/2,
                  y=median(rs_data$rs)+1,
                  label=paste0("Cutoff: ",round(median(rs_data$rs),3))),
              col ="black",size = 4,alpha=0.8)+
    
    theme(axis.title.x=element_blank()) +
    labs(y="Risk score",x="",fill="Risk") +
    #scale_colour_discrete(name="Risk scores") +
    theme_classic() +
    theme(axis.ticks.x=element_blank(),
          axis.line = element_blank(), #Èç¹ûÏëÏñexample2ÄÇÑù»­×ø±êÖá£¬¾ÍÉ¾µôÕâÐÐ
          axis.text.x=element_blank())
  
  plot.A
  
  # follow-up£¬ÓÃÓÚ»­ÖÐ¼äBÍ¼
  surv_data <- data.frame(x=1:length(rs),
                          t=data[names(sort(rs)),'DFStime'],
                          s=data[names(sort(rs)),'DFStatus']) 
  surv_data$Status <- as.factor(ifelse(surv_data$s==0,'alive','death'))
  table(surv_data$Status)
  head(surv_data)
  
  plot.B <- ggplot(surv_data,aes(x=x,y=t))+
    geom_point(aes(col=Status),size=0.5)+
    geom_vline(aes(xintercept=sum(rs_data$Risk=="Low-risk")),size=0.6,linetype="dashed")+
    scale_x_continuous(limits = c(0,NA),expand = c(0,0))+
    scale_color_manual(labels=c('alive','death'),
                       values =c("#00A087FF","#DC0000FF"))+
    labs(y="OS(days)",x="")+
    theme_classic()+
    theme(axis.ticks.x=element_blank(),
          axis.line = element_blank(), #Èç¹ûÏëÏñexample2ÄÇÑù²»»­×ø±êÖá£¬¾ÍÉ¾µôÇ°ÃæµÄ#
          axis.text.x=element_blank())
  
  plot.B
  # ÌáÈ¡signature¶ÔÓ¦µÄdata£¬²¢°´risk scoreÅÅÐò£¬ÓÃÓÚ»­µ×²¿ÈÈÍ¼
  exp_data <- data[names(sort(rs)),which(colnames(data) %in% tar)]
  
  tmp <- t(scale(exp_data))
  tmp[tmp > 1] = 1
  tmp[tmp < -1] = -1
  reorder_cormat <- function(cormat){
    dd <- dist(cormat)
    hc <- hclust(dd,method = "average")
    cormat <-cormat[hc$order,]
  }
  tmp1 <- reorder_cormat(tmp)
  tmp1 <- rbind(tmp1,ifelse(rs_data$Risk=="Low-risk",-1.5,1.5))
  tmp.m <- melt(tmp1)
  tmp.m$Var2 <- factor(tmp.m$Var2,levels = colnames(tmp1))
  p2 <-ggplot(tmp.m, aes(Var2, Var1),size=0.5) + 
    geom_tile(aes(fill = value)) 
  
  plot.C <- p2 + scale_fill_gradient2(name="Genes\nexpression", low="#00A087FF", high="#DC0000FF", mid="white") +
    labs(x = "", y = "")+
    theme_classic()+
    theme(legend.title = element_text(size = 12), legend.position = "right",
          axis.line = element_blank(),
          axis.ticks=element_blank(),
          axis.text.x=element_blank())
  
  plot.C
  
  p <- cowplot::plot_grid(plot.A, plot.B, plot.C,
                          #labels = c("B", "",""), # »òÕß°´Ë³Ðò±ê×¢ABC
                          rel_heights = c(1,1,1), # 3¸öÍ¼µÄ±ÈÀý
                          #label_x=0,
                          #label_y=1,
                          align = 'v',ncol = 1, axis="lr", scale = c(1,1,1), greedy = F)
  p
  ggsave("./·çÏÕÄ£ÐÍµÄ¹¹½¨/fig4GÄÚ²¿ÑéÖ¤¼¯Èý¶Î·çÏÕÈÈÍ¼.pdf",p,width = 6,height = 7)
  
  
  #ÑéÖ¤¼¯read.table('GSE41116.risk.txt',sep = '\t',check.names = F,header = T)
  survival <- GSE41116.data
  diff <- survdiff(Surv(DFStime,DFStatus) ~ risk, data = survival)
  pValue3=format((1-pchisq(diff$chisq,df=1)),digits=10)
  pValue3 <- as.numeric(pValue3)
  fit <- survfit(Surv(DFStime,DFStatus) ~ risk,data = survival)
  p1 <- ggsurvplot(fit, data = survival,
                   #ggtheme = theme_bw(), #ÏëÒªÍø¸ñ¾ÍÔËÐÐÕâ
                   conf.int = F, #²»»­ÖÃÐÅÇø¼ä£¬Ïë»­ÖÃÐÅÇø¼ä¾Í°ÑF¸Ä³ÉT
                   conf.int.style = "ribbon",#ÖÃÐÅÇø¼äµÄÀàÐÍ£¬»¹¿É¸ÄÎªribbon
                   risk.table = T, # »æÖÆÀÛ¼Æ·çÏÕÇúÏß
                   #tables.theme = theme_void(),
                   tables.height = 0.25,
                   censor = T, #²»ÏÔÊ¾¹Û²ìÖµËùÔÚµÄÎ»ÖÃ
                   palette = c("#D95F02","#1B9E77"), #ÏßµÄÑÕÉ«¶ÔÓ¦¸ß¡¢µÍ(×Ô¶¨Òåµ÷É«°å)
                   xlab = "Time (day)",
                   ylab = "Survival probability",
                   legend.title = "GEO Test",
                   font.legend = 9,
                   pval = T
  )
  
  pdf('./·çÏÕÄ£ÐÍµÄ¹¹½¨/fig4HÍâ²¿ÑéÖ¤¼¯Éú´æ·ÖÎö.pdf',width=7,height = 5)
  print(p1,newpage = FALSE)
  dev.off()
  
  
  #»­Èý¶Î·çÏÕÈÈÍ¼
  #»­¶¥²¿É¢µãÍ¼
  data <- survival
  rs <- data$riskScore
  names(rs) <- row.names(data)
  rs_data <- data.frame(x=1:length(rs),rs=as.numeric(sort(rs)))
  # ÓÃÖÐÖµ·Ö×é
  rs_data$Risk <- ifelse(rs_data$rs>=median(rs_data$rs), "High-risk", "Low-risk")
  head(rs_data)
  
  plot.A <- ggplot(rs_data, aes(x=x,y=rs))+
    geom_point(aes(col=Risk),size=0.5)+
    scale_color_manual(labels=c("High-risk","Low-risk"), 
                       #guide_legend(guide = NULL), #Èç¹û²»Ïë»­Í¼Àý¾ÍÉ¾µô#
                       name="Risk score", values =c("#DC0000FF", "#00A087FF")) + 
    
    # »­ÊúÏòÐéÏß
    geom_segment(aes(x = sum(rs_data$Risk=="Low-risk"),
                     #y = 0, 
                     xend = sum(rs_data$Risk=="Low-risk"), 
                     yend = max(rs_data$rs)), linetype="dashed", size = 0.6)+
    # »­ºáÏß
    geom_segment(aes(x=0,y=median(rs_data$rs),
                     xend=nrow(rs_data),
                     yend=median(rs_data$rs)),linetype="dashed", size = 0.3)+
    
    # Ð´ÎÄ×ÖCutoff:
    geom_text(aes(x=sum(rs_data$Risk=="Low-risk")/2,
                  y=median(rs_data$rs)+1,
                  label=paste0("Cutoff: ",round(median(rs_data$rs),3))),
              col ="black",size = 4,alpha=0.8)+
    
    theme(axis.title.x=element_blank()) +
    labs(y="Risk score",x="",fill="Risk") +
    #scale_colour_discrete(name="Risk scores") +
    theme_classic() +
    theme(axis.ticks.x=element_blank(),
          axis.line = element_blank(), #Èç¹ûÏëÏñexample2ÄÇÑù»­×ø±êÖá£¬¾ÍÉ¾µôÕâÐÐ
          axis.text.x=element_blank())
  
  plot.A
  
  # follow-up£¬ÓÃÓÚ»­ÖÐ¼äBÍ¼
  surv_data <- data.frame(x=1:length(rs),
                          t=data[names(sort(rs)),'DFStime'],
                          s=data[names(sort(rs)),'DFStatus']) 
  surv_data$Status <- as.factor(ifelse(surv_data$s==0,'alive','death'))
  table(surv_data$Status)
  head(surv_data)
  
  plot.B <- ggplot(surv_data,aes(x=x,y=t))+
    geom_point(aes(col=Status),size=0.5)+
    geom_vline(aes(xintercept=sum(rs_data$Risk=="Low-risk")),size=0.6,linetype="dashed")+
    scale_x_continuous(limits = c(0,NA),expand = c(0,0))+
    scale_color_manual(labels=c('alive','death'),
                       values =c("#00A087FF","#DC0000FF"))+
    labs(y="OS(days)",x="")+
    theme_classic()+
    theme(axis.ticks.x=element_blank(),
          axis.line = element_blank(), #Èç¹ûÏëÏñexample2ÄÇÑù²»»­×ø±êÖá£¬¾ÍÉ¾µôÇ°ÃæµÄ#
          axis.text.x=element_blank())
  
  plot.B
  # ÌáÈ¡signature¶ÔÓ¦µÄdata£¬²¢°´risk scoreÅÅÐò£¬ÓÃÓÚ»­µ×²¿ÈÈÍ¼
  exp_data <- data[names(sort(rs)),which(colnames(data) %in% tar)]
  
  tmp <- t(scale(exp_data))
  tmp[tmp > 1] = 1
  tmp[tmp < -1] = -1
  reorder_cormat <- function(cormat){
    dd <- dist(cormat)
    hc <- hclust(dd,method = "average")
    cormat <-cormat[hc$order,]
  }
  tmp1 <- reorder_cormat(tmp)
  tmp1 <- rbind(tmp1,ifelse(rs_data$Risk=="Low-risk",-1.5,1.5))
  tmp.m <- melt(tmp1)
  tmp.m$Var2 <- factor(tmp.m$Var2,levels = colnames(tmp1))
  p2 <-ggplot(tmp.m, aes(Var2, Var1),size=0.5) + 
    geom_tile(aes(fill = value)) 
  
  plot.C <- p2 + scale_fill_gradient2(name="Genes\nexpression", low="#00A087FF", high="#DC0000FF", mid="white") +
    labs(x = "", y = "")+
    theme_classic()+
    theme(legend.title = element_text(size = 12), legend.position = "right",
          axis.line = element_blank(),
          axis.ticks=element_blank(),
          axis.text.x=element_blank())
  
  plot.C
  
  p <- cowplot::plot_grid(plot.A, plot.B, plot.C,
                          #labels = c("B", "",""), # »òÕß°´Ë³Ðò±ê×¢ABC
                          rel_heights = c(1,1,1), # 3¸öÍ¼µÄ±ÈÀý
                          #label_x=0,
                          #label_y=1,
                          align = 'v',ncol = 1, axis="lr", scale = c(1,1,1), greedy = F)
  p
  ggsave("./·çÏÕÄ£ÐÍµÄ¹¹½¨/fig4IÍâ²¿ÑéÖ¤¼¯Èý¶Î·çÏÕÈÈÍ¼.pdf",p,width = 6,height = 7)
  
  #6.¸ßµÍ·çÏÕ×éµÄROC####
  #ÑµÁ·¼¯
  riskdata <- read.table('risk.txt',header = T,sep = '\t',check.names = F)
  mycol <- c('OrangeRed','Gold','GreenYellow','LightSlateBlue','DarkTurquoise')
  roc <- survivalROC(Stime = riskdata$DFStime,
                     status = riskdata$DFStatus,
                     marker = riskdata$riskScore,
                     predict.time = 365,method='KM')
  aucText=paste0("AUC for 1-Year Survival: ",sprintf("%.3f",roc$AUC))
  auc <- data.frame(AUC1=as.numeric(roc$AUC))
  pdf('./·çÏÕÄ£ÐÍµÄ¹¹½¨/fig4J.train.ROC.pdf',width = 6.5,height = 7)
  plot(roc$FP,roc$TP, type="l",lwd = 3,xlim=c(0,1), ylim=c(0,1.1),
       xlab = "False Positive rate",
       ylab = "True Positive rate", col="OrangeRed",
       main = 'SurvivalROC for Training Set')
  abline(0,1)
  for (i in c(2:5)){
    roc1 <- survivalROC(Stime = riskdata$DFStime,
                        status = riskdata$DFStatus,
                        marker = riskdata$riskScore,
                        predict.time = 365*i,method='KM')
    aucText=c(aucText,paste0("AUC for ",i,"-Year Survival:",sprintf("%.3f",roc1$AUC)))
    auc <- cbind(auc,AUC1=as.numeric(roc1$AUC))
    lines(roc1$FP, roc1$TP, type="l", xlim=c(0,1), ylim=c(0,1),col=mycol[i],lwd = 3)
  }
  legend("bottomright", aucText,lwd=2,bty="n",col=mycol[1:5])
  dev.off()
  
  #²âÊÔ¼¯
  riskdata <- read.table('test.risk.txt',header = T,sep = '\t',check.names = F)
  mycol <- c('OrangeRed','Gold','GreenYellow','LightSlateBlue','DarkTurquoise')
  roc <- survivalROC(Stime = riskdata$DFStime,
                     status = riskdata$DFStatus,
                     marker = riskdata$riskScore,
                     predict.time = 365,method='KM')
  aucText=paste0("AUC for 1-Year Survival: ",sprintf("%.3f",roc$AUC))
  auc <-  cbind(auc,AUC2=as.numeric(roc$AUC))
  pdf('./·çÏÕÄ£ÐÍµÄ¹¹½¨/fig4k.Test.ROC.pdf',width = 6.5,height = 7)
  plot(roc$FP,roc$TP, type="l",lwd = 3,xlim=c(0,1), ylim=c(0,1.1),
       xlab = "False Positive rate",
       ylab = "True Positive rate", col="OrangeRed",
       main = 'SurvivalROC for Training Set')
  abline(0,1)
  for (i in c(2:5)){
    roc1 <- survivalROC(Stime = riskdata$DFStime,
                        status = riskdata$DFStatus,
                        marker = riskdata$riskScore,
                        predict.time = 365*i,method='KM')
    aucText=c(aucText,paste0("AUC for ",i,"-Year Survival:",sprintf("%.3f",roc1$AUC)))
    auc <- cbind(auc,AUC2=as.numeric(roc1$AUC))
    lines(roc1$FP, roc1$TP, type="l", xlim=c(0,1), ylim=c(0,1),col=mycol[i],lwd = 3)
  }
  legend("bottomright", aucText,lwd=2,bty="n",col=mycol[1:5])
  dev.off()
  
  #ÑéÖ¤¼¯
  riskdata <- read.table('GSE41116.risk.txt',header = T,sep = '\t',check.names = F)
  mycol <- c('OrangeRed','Gold','GreenYellow','LightSlateBlue','DarkTurquoise')
  roc <- survivalROC(Stime = riskdata$DFStime,
                     status = riskdata$DFStatus,
                     marker = riskdata$riskScore,
                     predict.time = 365,method='KM')
  aucText=paste0("AUC for 1-Year Survival: ",sprintf("%.3f",roc$AUC))
  auc <- cbind(auc,data.frame(AUC3=roc$AUC))
  pdf('./·çÏÕÄ£ÐÍµÄ¹¹½¨/Fig2l.GEO.ROC.pdf',width = 6.5,height = 7)
  plot(roc$FP,roc$TP, type="l",lwd = 3,xlim=c(0,1), ylim=c(0,1.1),
       xlab = "False Positive rate",
       ylab = "True Positive rate", col="OrangeRed",
       main = 'SurvivalROC for GSE12945 cohort')
  abline(0,1)
  for (i in c(2:5)){
    roc1 <- survivalROC(Stime = riskdata$DFStime,
                        status = riskdata$DFStatus,
                        marker = riskdata$riskScore,
                        predict.time = 365*i,method='KM')
    lines(roc1$FP, roc1$TP, type="l", xlim=c(0,1), ylim=c(0,1),col=mycol[i],lwd = 3)
    aucText=c(aucText,paste0("AUC for ",i,"-Year Survival:",sprintf("%.3f",roc1$AUC)))
    auc <- cbind(auc,data.frame(AUC3=roc1$AUC))
  }
  legend("bottomright", aucText,lwd=2,bty="n",col=c('#FA8072',mycol[1:5]))
  dev.off()


##################################################Éú´æ·çÏÕÆÀ·ÖÄ£ÐÍÓëÁÙ´²Ïà¹ØÐÔ#################################################################
dir.create(paste0(Work_dir,"/Éú´æ·çÏÕÆÀ·ÖÄ£ÐÍÓëÁÙ´²Ïà¹ØÐÔ"))

TNM <- read.table("ÁÙ´²Êý¾Ý´¦Àí(tnm).txt",header = T,sep = '\t',check.names = F,fill = NA)
train <- read.table('risk.txt',sep = '\t',header = T,check.names = F)
vali <- read.table('test.risk.txt',sep = '\t',header = T,check.names = F)
merge1 <- rbind(train,vali)
merge1$Patient <-substr(merge1$fullid,1,12)
riskTime <- merge(merge1,TNM,by='Patient') %>% na.omit(.)
riskTime$Age  <- ifelse(riskTime$Age >60 ,">60","<=60")
meta1 <- riskTime[,c(13:18,9)]
#meta1$riskScore[meta1$riskScore >10] <- 10
pl <- list()
for (i in colnames(meta1)[-ncol(meta1)]) {
  
  data <- meta1 %>% 
    dplyr::select(c("riskScore",i)) %>% 
    drop_na()
  data[,i] = as.factor(data[,i])
  data <- data[str_detect(data[,i],"X$",negate = TRUE),]
  
  pl[[i]] <- ggviolin(data,x=i,y="riskScore",fill = i,palette = "jco",
                      add = "boxplot",add.params = list(fill="white"),ylab = "riskScore")+stat_compare_means()
}

length(pl)
p  = ggarrange(pl[[1]],pl[[2]],pl[[3]],pl[[4]],pl[[5]],pl[[6]], ncol = 3, nrow = 2)
p              
ggsave("./Éú´æ·çÏÕÆÀ·ÖÄ£ÐÍÓëÁÙ´²Ïà¹ØÐÔ/Fig7A.¸ßµÍ·çÏÕ×é²»Í¬ÁÙ´²ÌØÕ÷ÖÐµÄ±í´ï.pdf",p ,width = 15,height = 10)


#·Ö²ãÉú´æ·ÖÎö####
clinical <- riskTime[,c(1:4,13:18,10)]
clinical <- clinical[clinical$ajcc_pathologic_m != "MX",]
clinical <- clinical[clinical$ajcc_pathologic_n != "NX",]
table(clinical$ajcc_pathologic_m)
clinical$StageN <- ifelse(clinical$ajcc_pathologic_n=='N0','N0','N1-N3')
clinical$StageM <- clinical$ajcc_pathologic_m
clinical$StageT <- ifelse(clinical$ajcc_pathologic_t == 'T1' | clinical$ajcc_pathologic_t == 'T2','T1-T2','T3-T4')
clinical$stage <- ifelse(clinical$ajcc_pathologic_stage == 'Stage I' | clinical$ajcc_pathologic_stage == 'Stage II','Stage I-II','Stage III-IV')
clinical$Gender <- clinical$gender
clinical$Age_group <-  clinical$Age
d <- clinical[,c(1:4,11:ncol(clinical))]
list <- list()
colnames(clinical)
for (i in colnames(clinical)[12:ncol(clinical)]) {
  for (j in unique(clinical[,i])[order(unique(clinical[,i]),decreasing = F)]) {
    d <- clinical[,c("DFStime","DFStatus","risk",i)]
    diff <- survdiff(Surv(DFStime,DFStatus) ~risk , data = d[d[,i]== j,] )
    pValue=format((1-pchisq(diff$chisq,df=1)),digits=5)
    pValue=as.numeric(pValue)
    fit <- survfit(Surv(DFStime,DFStatus) ~ risk, data = d[d[,i]== j,])
    list[[j]] <- ggsurvplot(fit, data = d[d[,i]== j,],
                            ggtheme = theme_bw(), #ÏëÒªÍø¸ñ¾ÍÔËÐÐÕâÐÐ
                            conf.int = F, #²»»­ÖÃÐÅÇø¼ä£¬Ïë»­ÖÃÐÅÇø¼ä¾Í°ÑF¸Ä³ÉT
                            #conf.int.style = "step",#ÖÃÐÅÇø¼äµÄÀàÐÍ£¬»¹¿É¸ÄÎªribbon
                            risk.table = F, # »æÖÆÀÛ¼Æ·çÏÕÇúÏß
                            #tables.theme = theme_void(),
                            tables.height = 0.3,
                            censor = T, #²»ÏÔÊ¾¹Û²ìÖµËùÔÚµÄÎ»ÖÃ
                            palette = c("Red3","DodgerBlue4"), #ÏßµÄÑÕÉ«¶ÔÓ¦¸ß¡¢µÍ(×Ô¶¨Òåµ÷É«°å)
                            xlab = "Time (Days)",
                            legend.title = j,#»ùÒòÃûÐ´ÔÚÍ¼ÀýÌâÄ¿µÄÎ»ÖÃ
                            font.legend = 10,#Í¼ÀýµÄ×ÖÌå´óÐ¡
                            font.title = 12,font.x = 12,font.y = 12,#ÉèÖÃÆäËû×ÖÌå´óÐ¡
                            legend=c(0.8,0.9),
                            pval = TRUE,
                            legend.labs = c('High_risk','Low_risk'))  
  }
}
length(list)
pdf('./Éú´æ·çÏÕÆÀ·ÖÄ£ÐÍÓëÁÙ´²Ïà¹ØÐÔ/Fig7B.·çÏÕÄ£ÐÍÓëÁÙ´²ÌØÕ÷µÄ·Ö²ã·ÖÎö.pdf',width=15,height = 10)
arrange_ggsurvplots(list,print = TRUE,
                    ncol = 3, nrow = 4)
dev.off()

##################################################¶ÀÁ¢Ô¤ºó#################################################################
dir.create(paste0(Work_dir,"/¶ÀÁ¢Ô¤ºó"))
#¶ÀÁ¢Ô¤ºó·ÖÎö£¨Ö»ÔÚÑµÁ·¼¯ÖÐ½øÐÐ£©
TNM <- read.table('tnm(1»ò0).txt',header = T,sep = '\t',check.names = F,fill = NA)
train <- read.table('risk.txt',sep = '\t',header = T,check.names = F)
train$Patient <-substr(train$fullid,1,12)
riskTime <- merge(train,TNM,by='Patient')
riskTime$Age  <- ifelse(riskTime$Age < 60 ,"<60",">=60")
indep_rt <- riskTime[,c(1:4,9,11:16)]
outTab2 = data.frame()
for(i in colnames(indep_rt[,5:ncol(indep_rt)])){
  cox <- coxph(Surv(DFStime, DFStatus) ~ indep_rt[,i], data = indep_rt)
  coxSummary = summary(cox)
  coxP=coxSummary$coefficients[,"Pr(>|z|)"]
  outTab2=rbind(outTab2,
                cbind(id=i,
                      HR=coxSummary$conf.int[,"exp(coef)"],
                      HR.95L=coxSummary$conf.int[,"lower .95"],
                      HR.95H=coxSummary$conf.int[,"upper .95"],
                      pvalue=coxSummary$coefficients[,"Pr(>|z|)"])
  )
}
outTab2[,c(2:5)] <- apply(outTab2[,c(2:5)],2,function(x){as.numeric(x)})
outTab2 <- outTab2[order(outTab2$pvalue),]
outTab2 <- outTab2[outTab2$pvalue<=0.05,]
write.table(outTab2,file="./¶ÀÁ¢Ô¤ºó/indep.uniCox.txt",sep="\t",row.names=F,quote=F)
bioForest(coxFile="./¶ÀÁ¢Ô¤ºó/indep.uniCox.txt", forestFile="./8¶ÀÁ¢Ô¤ºó/Fig8A.uniCox_indep_forest.pdf", forestCol=c("red","green"))
#¶ÀÁ¢Ô¤ºó-¶àÒòËØ·ÖÎö
indep.uni <- outTab2[outTab2$pvalue<=0.05,]$id
indep_rt1 <- indep_rt[,c('DFStime','DFStatus',unique(indep.uni))]
multiCox1=coxph(Surv(DFStime, DFStatus) ~ ., data = indep_rt1)
multiCox1=step(multiCox1,direction = "both")
multiCoxSum1=summary(multiCox1)
outTab3=data.frame()
outTab3=cbind(
  HR=multiCoxSum1$conf.int[,"exp(coef)"],
  HR.95L=multiCoxSum1$conf.int[,"lower .95"],
  HR.95H=multiCoxSum1$conf.int[,"upper .95"],
  pvalue=multiCoxSum1$coefficients[,"Pr(>|z|)"])
outTab3=cbind(id=row.names(outTab3),outTab3)
outTab3=data.frame(outTab3)
if (length(row.names(outTab3)) <=1){
  next
}
outTab3[,c(2:5)] <- apply(outTab3[,c(2:5)],2,function(x){as.numeric(x)})
outTab3 <- outTab3[order(outTab3$pvalue,decreasing = F),]
indep.final <- outTab3[outTab3$pvalue<0.05,]$id
write.table(outTab3,'./¶ÀÁ¢Ô¤ºó/indep.mulCox.txt',row.names = F,col.names = T,sep = '\t',quote = F)
bioForest(coxFile="./¶ÀÁ¢Ô¤ºó/indep.mulCox.txt", forestFile="./8¶ÀÁ¢Ô¤ºó/Fig8B.mulCox_indep_forest.pdf", forestCol=c("red","green"))
#ÁÐÏßÍ¼####
nomod <- indep_rt 
#nomod$riskScore[nomod$riskScore >13] <- 13
dd<-datadist(nomod)
options(datadist="dd")
options(na.action="na.delete")
summary(nomod$DFStime)
coxpbc<-cph(formula = Surv(DFStime,DFStatus) ~riskScore+stage ,
            data = nomod,x=T,y=T,surv = T)  #,time.inc =2920
print(coxpbc)
surv<-Survival(coxpbc)
surv1 <- function(x) surv(365,x)
# surv2 <- function(x) surv(365*2,x)
surv3<-function(x) surv(1095,x)
# surv4<-function(x) surv(365*4,x)
surv5<-function(x) surv(1825,x)
#surv10<-function(x) surv(3650,x)
x<-nomogram(coxpbc,fun = list(surv1,surv3,surv5),lp=F,
            funlabel = c('1-year survival Probability',
                         '3-year survival Probability',
                         '5-year survival Probability'),
            maxscale = 100,fun.at = c(0.95,0.9,0.8,0.7,0.6,0.5,0.4,0.3,0.2,0.1))
pdf("./¶ÀÁ¢Ô¤ºó/Fig8C.indep_nomogram_classical.pdf",width = 15,height =8)
# png("train.indep_nomogram_classical.png",width = 1200,height = 600)
plot(x, lplabel="Linear Predictor",
     xfrac=.35,varname.label=TRUE, varname.label.sep="=", ia.space=.1,
     tck=NA, tcl=-0.20, lmgp=0.3,
     points.label='Points', total.points.label='Total Points',
     total.sep.page=FALSE,
     cap.labels=FALSE,cex.var = 1.6,cex.axis = 1.2,
     lwd=5,label.every = 1,col.grid = gray(c(0.8, 0.95)))
dev.off()

#ÁÐÏßÍ¼ÅäÌ×µÄÐ£ÕýÇúÏß
f1 <- cph(formula = Surv(DFStime,DFStatus) ~ riskScore+stage,
          data=nomod,x=T,y=T,surv = T,na.action=na.delete,time.inc = 365)
cal1 <- calibrate(f1, cmethod="KM", method="boot",u=365,m=60,B=1000)
#3ÄêÊý¾Ý
f3 <- cph(formula = Surv(DFStime,DFStatus) ~  riskScore+stage,
          data=nomod,x=T,y=T,surv = T,na.action=na.delete,time.inc = 1095)
cal3 <- calibrate(f3, cmethod="KM", method="boot",u=1095,m=60,B=1000)
#5ÄêÊý¾Ý
f5 <- cph(formula = Surv(DFStime,DFStatus) ~  riskScore+stage,
          data=nomod,x=T,y=T,surv = T,na.action=na.delete,time.inc = 1825)
cal5 <- calibrate(f5, cmethod="KM", method="boot",u=1825,m=60,B=1000)
#×÷Í¼
pdf("./¶ÀÁ¢Ô¤ºó/Fig8D.indep_calibration_compare.pdf",width = 7,height = 7)
plot(cal1,lwd = 2,lty = 1,errbar.col = c("#FB8072"),#lty=1»­ÉÏbar
     bty = "l", #Ö»»­×ó±ßºÍÏÂ±ß¿ò
     xlim = c(0.1,1),ylim= c(0.1,1),#xlim¿ÉÒÔµ÷Õû£¬ÔõÃ´ºÃ¿´ÔõÃ´µ÷
     xlab = "Nomogram-prediced OS (%)",ylab = "Observed OS (%)",
     col = c("#FB8072"),
     cex.lab=1.2,cex.axis=1, cex.main=1.2, cex.sub=0.6)
lines(cal1[,c('mean.predicted',"KM")],
      type = 'b', lwd = 2, col = c("#FB8072"), pch =16)
mtext("")
plot(cal3,lwd = 2,lty = 1,errbar.col = c("RoyalBlue1"),
     xlim = c(0.1,1),ylim= c(0.1,1),col = c("RoyalBlue1"),add = T)
lines(cal3[,c('mean.predicted',"KM")],
      type = 'b', lwd = 2, col = c("RoyalBlue1"), pch = 16)
plot(cal5,lwd = 2,lty = 1,errbar.col = c("#B3DE69"),
     xlim = c(0.1,1),ylim= c(0.1,1),col = c("#B3DE69"),add = T)
lines(cal5[,c('mean.predicted',"KM")],
      type = 'b', lwd = 2, col = c("#B3DE69"), pch = 16)
abline(0,1, lwd = 3, lty = 3, col = c("#224444"))
legend("topleft", #Í¼ÀýµÄÎ»ÖÃ
       legend = c('1-year','3-year',"5-year"), #Í¼ÀýÎÄ×Ö
       col =c("#FB8072","RoyalBlue1",'#B3DE69'), #Í¼ÀýÏßµÄÑÕÉ«£¬ÓëÎÄ×Ö¶ÔÓ¦
       lwd = 2,#Í¼ÀýÖÐÏßµÄ´ÖÏ¸
       cex = 1.2,#Í¼Àý×ÖÌå´óÐ¡
       bty = "n")#²»ÏÔÊ¾Í¼Àý±ß¿ò
dev.off()
#¼ÆËãÐ£×¼ÇúÏßÐ±ÂÊ
library(stringr)
caldat <- data.frame(summary(cal1))
cal1rate <- lm(str_sub(caldat[caldat$Var2 == " KM.corrected","Freq"], -8, -1) ~ str_sub(caldat[caldat$Var2 == "mean.predicted","Freq"], -8, -1))[["coefficients"]][["(Intercept)"]]
# summary(lm(str_sub(caldat[caldat$Var2 == " KM.corrected","Freq"], -8, -1) ~ str_sub(caldat[caldat$Var2 == "mean.predicted","Freq"], -8, -1)))
caldat <- data.frame(summary(cal3))
cal3rate <- lm(str_sub(caldat[caldat$Var2 == " KM.corrected","Freq"], -8, -3)[1:6] ~ str_sub(caldat[caldat$Var2 == "mean.predicted","Freq"], -8, -3)[1:6])[["coefficients"]][["(Intercept)"]]
caldat <- data.frame(summary(cal5))
cal5rate <- lm( str_sub(caldat[caldat$Var2 == " KM.corrected","Freq"], -8, -3)[1:6] ~ str_sub(caldat[caldat$Var2 == "mean.predicted","Freq"], -10, -3)[1:6])[["coefficients"]][["(Intercept)"]]

#¼ÆËãCÖ¸Êý
set.seed(1) # the method of validate is using random
fit.cph <- cph(Surv(DFStime,DFStatus)~riskScore+Stage, data = nomod, x = TRUE, y = TRUE, surv = TRUE)
# Get the Dxy
v <- validate(fit.cph, dxy=TRUE, B=1000)
Dxy = v[rownames(v)=="Dxy", colnames(v)=="index.corrected"]
orig_Dxy = v[rownames(v)=="Dxy", colnames(v)=="index.orig"]
# The c-statistic according to Dxy=2(c-0.5)
bias_corrected_c_index  <- abs(Dxy)/2+0.5
orig_c_index <- abs(orig_Dxy)/2+0.5
#×îÖÕÊ¹ÓÃÐ£ÕýºóµÄCÖ¸Êý
bias_corrected_c_index

##################################################¸»¼¯·ÖÎö#################################################################
dir.create(paste0(Work_dir,"/¸»¼¯·ÖÎö"))
train <- read.table('risk.txt',sep = '\t',header = T,check.names = F)
risk_expr <- LUAD_expr[,train$fullid]
group_list = factor(train$risk,
                    levels = c("High_risk","Low_risk"))
design <- model.matrix(~0+group_list)
colnames(design)= levels(group_list)
rownames(design)= colnames(risk_expr)
exprSet <- log(risk_expr+0.0001,2)
write.table(file = "risk_expr.txt",exprSet,sep = "\t") 
library("limma")
fit <- lmFit(risk_expr, design)
constrasts = paste((levels(group_list)),collapse = "-");constrasts
cont.matrix <- makeContrasts(contrasts=constrasts,levels = design) 
fit2=contrasts.fit(fit,cont.matrix)
fit2=eBayes(fit2)
library("msigdbr")
library(tibble)
DEG_GEO = topTable(fit2, coef=constrasts, n=Inf)
DEG_GEO = na.omit(DEG_GEO)
DEG_GEO$genes <- rownames(DEG_GEO)
cluster.genes<- DEG_GEO %>% arrange(desc(logFC)) %>% dplyr::select(genes,logFC) #»ùÒò°´logFCÅÅÐò
ranks<- deframe(cluster.genes)
library(openxlsx)
library(clusterProfiler)
library(ggplot2)
library(enrichplot)
library(GOplot)
library(DOSE)
library(stringr)
library(org.Hs.eg.db)
gse.GO <- gseGO(geneList = ranks,
                ont = "ALL",
                OrgDb = org.Hs.eg.db,
                keyType = "SYMBOL",
                pAdjustMethod = "BH",
                pvalueCutoff = 1)

ridgeplot(gse.GO, 5, pvalue_table = TRUE) 
gseaplot2(gse.GO,1:10,)
gse.go <- as.data.frame(gse.GO) 
write.table(file = "./¸»¼¯·ÖÎö/gse.go.txt",gse.go,sep = "\t") 

gene.id <- AnnotationDbi::select(org.Hs.eg.db, keytype = "SYMBOL",
                                 keys =  names(ranks), columns = c("ENTREZID", "ENSEMBL")) %>%na.omit(.) 
gene.id <- gene.id[!duplicated(gene.id$SYMBOL),]
ranks <- ranks[intersect(names(ranks),gene.id$SYMBOL)]
names(ranks) <- gene.id$ENTREZID
save(ranks,file = "ranks.rdata")
load("ranks.rdata")
KEGG_gseresult <- gseKEGG(ranks, nPerm = 1000, minGSSize = 10, maxGSSize = 1000, pvalueCutoff=1)
gseaplot2(KEGG_gseresult,1:10,)
kegg_gseresult <- as.data.frame(KEGG_gseresult) 
write.table(file = "./¸»¼¯·ÖÎö/gse.kegg.txt",kegg_gseresult,sep = "\t") 

##################################################Í»±ä·ÖÎö#################################################################
dir.create(paste0(Work_dir,"/Í»±ä·ÖÎö"))
library(TCGAbiolinks)
tcga_maf <- GDCquery(project = "TCGA-STAD", 
                     data.category = "Simple Nucleotide Variation", # Simple nucleotide variation if legacy
                     data.type = "Masked Somatic Mutation",
                     access = "open", 
                     legacy = F,
                     sample.type = "Primary Tumor")
GDCdownload(tcga_maf)
tcga_maf <- GDCprepare(tcga_maf)
library(maftools)
require(data.table)
tcga_maf$Tumor_Sample_Barcode <- substr(tcga_maf$Tumor_Sample_Barcode,1,16)
save(tcga_maf,file = "tcga_STADmaf.Rdata")
laml = read.maf(tcga_maf)
pdf('Fig9B.Í»±ä¾°¹ÛÕûÌåÇé¿ö.pdf',width = 12,height = 7)
plotmafSummary(maf = laml, rmOutlier = TRUE, addStat = 'median', dashboard = TRUE, titvRaw = FALSE)
dev.off()
train <- read.table('risk.txt',sep = '\t',header = T,check.names = F)
vali <- read.table('test.risk.txt',sep = '\t',header = T,check.names = F)
merge1 <- train
merge1$Tumor_Sample_Barcode <- merge1$fullid
clin <- merge1[merge1$risk == "High_risk",]
maf1 <-  tcga_maf[tcga_maf$Tumor_Sample_Barcode %in% clin$fullid,]
laml1 = read.maf(maf1)
pdf('Fig.¸ß·çÏÕ×éÍ»±ä¾°¹ÛÆÙ²¼Í¼.pdf',width = 12,height = 7)
oncoplot(maf = laml1,showTumorSampleBarcodes=F)
dev.off()
clin2 <- merge1[merge1$risk == "Low_risk",]
maf2 <-  tcga_maf[tcga_maf$Tumor_Sample_Barcode %in% clin2$fullid,]
laml2 = read.maf(maf2)
pdf('Fig.µÍ·çÏÕ×éÍ»±ä¾°¹ÛÆÙ²¼Í¼.pdf',width = 12,height = 7)
oncoplot(maf = laml2,showTumorSampleBarcodes=F)
dev.off()
##¼ÆËãTMBÖ¸±ê
x1 = tmb(maf = laml1)
x2 = tmb(maf = laml2)
TMB <- rbind(x1,x2)
colnames(TMB)[1] <- "fullid" 
TMB_riskscore <- merge(merge1[,c(1:3,8:9)],TMB[,c(1,4)],by="fullid")
colnames(TMB_riskscore)[6] <- "TMB" 
#·çÏÕÆÀ·ÖÓëTMBÏà¹ØÐÔ·ÖÎö
r <- cor(TMB_riskscore$TMB,TMB_riskscore$riskScore)
p <- cor.test(TMB_riskscore$TMB,TMB_riskscore$riskScore)$p.value
rvalue <- as.character(as.expression(substitute(~~italic(r)~"="~R, list(R = format(round(unique(r),2), nsmall= 2)))))
pvalue <- as.character(as.expression(substitute(~~italic(P)~"="~p, list(p = format(sprintf("%1.1e", unique(p)), nsmall= 2)))))
p <- ggplot(TMB_riskscore) +
  geom_point(aes(x=riskScore, y=TMB,colour = risk)) +
  geom_smooth(aes(x=riskScore, y=TMB),method = "lm", se = F, colour = "#206BB5")+
  #»­ÔÚÍ¼ÖÐ£¬ÐèÒª¸ù¾Ý×Ô¼ºµÄÊý¾Ýµ÷ÕûÎ»ÖÃ
  annotate("text", x = 1.2, y = max(TMB_riskscore$TMB), label = rvalue, parse = TRUE) +
  annotate("text", x = 1.2, y = max(TMB_riskscore$TMB)-0.5, label = pvalue, parse = TRUE)
p
ggsave("fig.riskScoreÓëTMBÏà¹ØÐÔ·ÖÎö.pdf",p,width= 8,height = 6) 
p1 <- ggviolin(TMB_riskscore,x="risk",y="TMB",fill ="risk",
               add = c("boxplot"),add.params = list(fill="white"),ylab ="log(TMB)")+stat_compare_means()
ggsave("fig.TMBÔÚ¸ßµÍ·çÏÕ×é²îÒì·ÖÎö.pdf",p1,width= 8,height = 6) 
TMB_riskscore$TMB_group <- ifelse(TMB_riskscore$TMB > mean(TMB_riskscore$TMB),"TMB_hight","TMB_low")
fit <- survfit(Surv(DFStime,DFStatus) ~ TMB_group,data = TMB_riskscore)
p1 <- ggsurvplot(fit, data = TMB_riskscore,
                 #ggtheme = theme_bw(), #ÏëÒªÍø¸ñ¾ÍÔËÐÐÕâ
                 conf.int = F, #²»»­ÖÃÐÅÇø¼ä£¬Ïë»­ÖÃÐÅÇø¼ä¾Í°ÑF¸Ä³ÉT
                 conf.int.style = "ribbon",#ÖÃÐÅÇø¼äµÄÀàÐÍ£¬»¹¿É¸ÄÎªribbon
                 risk.table = T, # »æÖÆÀÛ¼Æ·çÏÕÇúÏß
                 #tables.theme = theme_void(),
                 tables.height = 0.25,
                 censor = T, #²»ÏÔÊ¾¹Û²ìÖµËùÔÚµÄÎ»ÖÃ
                 palette = c("#D95F02","#1B9E77"), #ÏßµÄÑÕÉ«¶ÔÓ¦¸ß¡¢µÍ(×Ô¶¨Òåµ÷É«°å)
                 xlab = "Time (day)",
                 ylab = "Survival probability",
                 legend.title = "TMB_group",
                 font.legend = 9,
                 pval = T)
pdf('fig9G.¸ßµÍTMB·Ö×éÉú´æ·ÖÎö.pdf',width=7,height = 5)
print(p1,newpage = FALSE)
dev.off()
TMB_riskscore$TMB_riskscore_group <- ifelse(TMB_riskscore$risk == "High_risk"  & TMB_riskscore$TMB_group == "TMB_hight" ,"Risk_h+TMB_h",
                                            (ifelse(TMB_riskscore$risk == "High_risk"  & TMB_riskscore$TMB_group == "TMB_low","Risk_h+TMB_l",
                                                    (ifelse(TMB_riskscore$risk == "Low_risk"  & TMB_riskscore$TMB_group == "TMB_hight","Risk_l+TMB_h",
                                                            "Risk_l+TMB_l")))))
table(TMB_riskscore$TMB_riskscore_group)
fit <- survfit(Surv(DFStime,DFStatus) ~ TMB_riskscore_group,data = TMB_riskscore)
p1 <- ggsurvplot(fit, data = TMB_riskscore,
                 #ggtheme = theme_bw(), #ÏëÒªÍø¸ñ¾ÍÔËÐÐÕâ
                 conf.int = F, #²»»­ÖÃÐÅÇø¼ä£¬Ïë»­ÖÃÐÅÇø¼ä¾Í°ÑF¸Ä³ÉT
                 conf.int.style = "ribbon",#ÖÃÐÅÇø¼äµÄÀàÐÍ£¬»¹¿É¸ÄÎªribbon
                 risk.table = T, # »æÖÆÀÛ¼Æ·çÏÕÇúÏß
                 #tables.theme = theme_void(),
                 tables.height = 0.25,
                 censor = T, #²»ÏÔÊ¾¹Û²ìÖµËùÔÚµÄÎ»ÖÃ
                 #palette = c("#D95F02","#1B9E77"), #ÏßµÄÑÕÉ«¶ÔÓ¦¸ß¡¢µÍ(×Ô¶¨Òåµ÷É«°å)
                 xlab = "Time (day)",
                 ylab = "Survival probability",
                 legend.title = "TMB_risk",
                 font.legend = 9,
                 pval = T)
pdf('fig.TMB_riskscore_group·Ö×éÉú´æ·ÖÎö.pdf',width=10,height = 6)
print(p1,newpage = FALSE)
dev.off()

#############################¸ßµÍ·çÏÕ×éÒ©ÎïÃô¸ÐÐÔ·ÖÎö######################################################
dir.create(paste0(Work_dir,"/¸ßµÍ·çÏÕ×éÒ©ÎïÃô¸ÐÐÔ·ÖÎö"))
risk_expr <- expr[,train$fullid]
library(pRRophetic)
library(ggpubr)
table(duplicated(rownames(risk_expr)))
durg <- c("A.443654", "A.770041", "ABT.263", "ABT.888","AG.014699","AICAR","AKT.inhibitor.VIII", "AMG.706","ATRA", "AUY922",
          "Axitinib", "Bexarotene", "BIBW2992", "Bicalutamide", "BI.D1870", "BIRB.0796", "Bleomycin", "BMS.509744", "BMS.536924", 
          "BMS.708163", "BMS.754807", "Bortezomib", "Bosutinib", "Bryostatin.1", "BX.795", "Camptothecin","Cisplatin", "CMK", "Cyclopamine", 
          "Cytarabine", "Dasatinib", "DMOG", "Docetaxel", "Doxorubicin", "EHT.1864", "Elesclomol", "Embelin", "Epothilone.B", "Erlotinib",
          "Etoposide", "FH535", "FTI.277","Gefitinib", "Gemcitabine", "GNF.2", "GW843682X", "Imatinib", "IPA.3", "JNJ.26854165", "JNK.9L",
          "JNK.Inhibitor.VIII", "Lapatinib", "Lenalidomide", "LFM.A13", "Metformin", "Methotrexate")
#durg <- c("5-fluorouracil", "cisplatin", "oxaliplatin", "capecitabine", "paclitaxel", "docetaxel", "irinotecan")
pl <- list()
mydata1<-matrix(data=NA,ncol=57,nrow=ncol(risk_expr))
predict <-as.data.frame(mydata1)
colnames(predict)<- durg#ÖØÐÂ¸ø¸³Öµ
rownames(predict)<-colnames(risk_expr)
predict$risk <- merge1$risk
for (i in durg){
  predict[,i] <- pRRopheticPredict(as.matrix(risk_expr),drug = i,selection = 1,)
}
predict$risk <- as.factor(predict$risk)
write.table(predict,file = "Ò©ÎïÔ¤²â.txt")
dat <- data.frame(id=colnames(predict))
for (i in 1:(ncol(predict)-2)) {
  dat[i,2]  <- wilcox.test(predict[,i] ~ predict$risk)$p.value
}
dat <- dat[order(dat$V2,decreasing = F),]
dat0.05 <- dat[dat$V2 < 0.05,] %>% 
  drop_na()

write.table(dat0.05,file = "Ò©ÎïÔ¤²â²îÒìÍ³¼Æ.txt")
wta <- predict[,c("risk",dat0.05$id)]
for (i in dat0.05$id) {
  pl[[i]] <- ggviolin(wta,x="risk",y=i,fill ="risk",palette = "jco",add = "boxplot",add.params = list(fill="white"),ylab = paste0(i," IC50"))+stat_compare_means()
}
str(data)
length(pl)

p  = ggarrange(pl[[1]],pl[[2]],pl[[3]],pl[[4]],pl[[5]],pl[[6]],pl[[7]],pl[[8]],pl[[9]],pl[[10]],pl[[11]],pl[[12]], ncol = 3, nrow = 4)
p  = ggarrange(pl[[13]],pl[[14]],pl[[15]],pl[[16]],pl[[17]],pl[[18]],pl[[19]],pl[[20]],pl[[21]],pl[[22]],pl[[23]],ncol = 3, nrow = 4)
ggsave(paste0("figB.Ò©ÎïÃô¸ÐÐÔ·ÖÎö.pdf"),p,width = 10,height = 10)


#############################¸ßµÍ·çÏÕ×éÃâÒßÖÎÁÆÏìÓ¦·ÖÎö######################################################
dir.create(paste0(Work_dir,"/¸ßµÍ·çÏÕ×éÃâÒßÖÎÁÆÏìÓ¦·ÖÎö"))
as <- sweep(risk_expr,2,apply(risk_expr,2,median))
as <- sweep(risk_expr,1,apply(risk_expr,1,median))
write.table(file = "risk_expr.txt",as,sep = "\t")#ÉÏ´«TIDEÊý¾Ý½øÐÐÔ¤²â
TIDE <- read.csv("tide (1).csv",header =  T)
colnames(TIDE)[1] <- "fullid"
data <- merge(merge1[,c(1,8,9)],TIDE[,1:4],by = "fullid")
p <-  ggviolin(data,x="risk",y="TIDE",fill ="risk",add = c("boxplot","jitter"),add.params = list(fill="white"),ylab = "TIDE prediction")+stat_compare_means()
p
ggsave("fig.11A ¸ßµÍ·çÏÕ×éÃâÒßÏìÓ¦(TIDE)²îÒì·ÖÎö.pdf", p, width = 8, height = 6)


checkpiont <- c( "CD274","CD276","CTLA4","HHLA2" ,
                 "ICOS","ICOSLG","PDCD1","PDCD1LG2","TMIGD2"," VTCN1",
                 "BTlA","CD27","CD40","CD40lG","CD70","TNFRSF18","TNFRSF14",
                 "TNFRSF4","TNFRSF9","TNFSF4","TNFSF9","ENTPD1","FGL1","HAVCR2","IDO1","LAG","NCR3","NT5E","SIGLEC15")

train <- read.table('risk.txt',sep = '\t',header = T,check.names = F)
vali <- read.table('test.risk.txt',sep = '\t',header = T,check.names = F)
risk_expr <- expr[,vali$fullid]


exp_con = risk_expr[checkpiont,] %>% na.omit(.) %>% t()%>% as.data.frame()

exp_con$class = merge1$risk
table(exp_con$class)

exp_con <- exp_con[,c(ncol(exp_con),1:ncol(exp_con)-1)]

str(exp_con)

data2 <- exp_con %>% 
  gather("cell_types","Gene_expression", -class) %>% 
  mutate(cell_types = factor(cell_types, levels = colnames(exp_con))) %>% 
  mutate(class = factor(class, levels = c("High_risk","Low_risk")))
data_label <- data2 %>% 
  group_by(class, cell_types) %>% 
  summarise(Mean = mean(Gene_expression)) %>% 
  group_by(cell_types) %>% 
  summarise(lable = mean(Mean))
p <- ggboxplot(data2, x = "cell_types", y = "Gene_expression", fill = "class", size = 0.15) +
  labs(x = "", fill = "")+
  rotate_x_text(angle =45)+
  stat_compare_means(aes(group = class),label = "p.signif",label.y = data_label$lable + 5.02)
p
ggsave("fig11B.ÃâÒß¼ì²éÎ»µã»ùÒò±í´ïÄ£Ê½.pdf", p, width = 10, height = 6)
write.csv(exp_con,file="ÃâÒß¼ì²éÎ»µã_expr.csv",sep="\t",quote=FALSE,row.names=FALSE)


write.table(file = "expr_test.txt",risk_expr,sep = "\t")
source("CIBERSORT.R")
#                     CIBERSORT
ciber.res <- CIBERSORT(sig_matrix = "LM22.txt",
                       mixture_file = "expr_test.txt",
                       perm = 100,
                       QN = TRUE)

write.table(ciber.res,"CIBERSORT_result(test).txt",sep = "\t",row.names = T,col.names = NA,quote = F)
ciber.res <- read.table("CIBERSORT_result(test).txt",sep = "\t",row.names = 1,check.names = F,stringsAsFactors = F,header = T)
ciber.res  <- ciber.res[,-c(23,24,25)]
ciber.res <- ciber.res[,colSums(ciber.res) > 0] 

#Öù×´¶ÑµþÍ¼1
identical(rownames(ciber.res),vali$fullid)
ciber.res <- ciber.res[match(merge1$fullid,rownames(ciber.res)),]
ciber.res$cluster <- vali$risk
data=ciber.res[order(ciber.res$cluster),]
gaps=c(1, as.vector(cumsum(table(data$cluster))))
xlabels=levels(factor(data$cluster))
bioCol=c("#0066FF","#FF9900","#FF0000","#6E568C","#7CC767","#223D6C","#D20A13","#FFD121","#088247","#11AA4D")
data1=t(as.matrix(data[,-ncol(data)]))
pdf("fig.barplot(test).pdf",height=10,width=18)
col=rainbow(nrow(data1),s=0.7,v=0.7)
par(las=1,mar=c(8,5,4,16),mgp=c(3,0.1,0),cex.axis=1.5)
a1=barplot(data1,col=col,yaxt="n",ylab="Relative Percent",xaxt="n",cex.lab=1.8)
a2=axis(2,tick=F,labels=F)
axis(2,a2,paste0(a2*100,"%"))
par(srt=0,xpd=T)
for(i in 1:length(gaps)){
  j=i+1
  rect(xleft=a1[gaps[i]], ybottom = -0.01, xright = a1[gaps[j]], ytop= -0.06, col=bioCol[i])
  text((a1[gaps[i]]+a1[gaps[j]])/2,-0.035,xlabels[i],cex=2)
}
ytick2 = cumsum(data1[,ncol(data1)])
ytick1 = c(0,ytick2[-length(ytick2)])
legend(par('usr')[2]*0.98,par('usr')[4],legend=rownames(data1),col=col,pch=15,bty="n",cex=1.3)
dev.off()
table(ciber.res$cluster)
library("tidyverse")
data2 <- ciber.res %>% 
  gather("cell_types","percentages", -cluster) %>% 
  mutate(cell_types = factor(cell_types, levels = colnames(ciber.res))) %>%
  mutate(cluster = factor(cluster, levels = c("High_risk","Low_risk")))
data3 <- data2 %>%
  group_by(cluster,cell_types) %>% 
  summarise("Mx" =max(percentages)) %>% 
  group_by(cell_types) %>% 
  summarise(lable = max(Mx))
x = c()

xend = c()
for(i in 1:length(unique(data2$cell_types))){
  x[i] = i - 0.2
  xend[i] = i + 0.2}
y = data3$lable +0.01
yend = data3$lable +0.01
line <-  data.frame(x, xend, y, yend)
P <- ggplot()+
  geom_violin(data = data2, aes(x = cell_types, y = percentages,fill = cluster),
              position = position_dodge(1),scale = "width")+
  geom_boxplot(data = data2, aes(cell_types, percentages,fill = cluster),
               position = position_dodge(1),width=.4, outlier.shape = NA)+
  stat_summary(data = data2, aes(cell_types, percentages,fill = cluster),
               fun.y = "median",geom = "point",shape = 16, size = 2,
               color = "white",position = position_dodge(1))+
  ggsci::scale_fill_aaas()+
  ggpubr::stat_compare_means(data = data2,aes(cell_types, percentages,group = cluster),
                             label = "p.signif")+
  #¼ÓÐ¡¶ÌÏß
  #geom_segment(data = line, aes(x=x, y=y, xend= xend, yend=yend))+
  #¸Ä×ø±êÖá±êÌâ
  labs(x = "", fill = "")+
  #Ö÷Ìâ
  theme_few(base_size = 14)+
  #¸Ä×ø±êÖá¿Ì¶È£¬¿ÉËãÍêÁË¡­¡­
  theme(axis.text.x = element_text(angle = 45, hjust = 1,vjust = 1, colour = "black"),
        legend.position = "top")
P
ggsave(paste0("Fig.¸ßµÍ·çÏÕ×é22ÖÖÃâÒßÏ¸°ûµÄÃâÒßÆÀ·Ö.pdf"),width = 10,height = 7)
