# Supplementary material for: Prognostic value of RNA methylation-related genes in gastric adenocarcinoma based on bioinformatics
Source: PeerJ. 2024 Feb 29;12:e16951. doi: 10.7717/peerj.16951 (PMC10909369; doi:10.7717/peerj.16951)
Supplement: Supplemental Information 20 [file peerj-12-16951-s020.txt]

fullid	Patient	DFStatus	DFStime	MCM2	CDCA5	CDT1	LMNB1	BIRC5	FOXM1	SAPCD2	CDC20	TPX2	MYBL2	SPARCL1	MGP	TPM2	CRYAB	PDK4	LMOD1	FHL1	MFAP4	ACTA2	HSPB6	OGN	ACKR1	C2orf40	PLN	SYNPO2	MYH11	HSPB8	HSPB7	ACTG2	TAGLN	CNN1	APOD	MYL9	MYLK	PRELP	CHRDL2	DES	SPINK4	C7	FLNC	SYNM	VSIG2	ANXA10	TM4SF4	PGC	TFF2
TCGA-3M-AB46-01A	TCGA-3M-AB46	0	1765	2.00932785819793	2.00618098447022	2.04149210535679	2.34742790548106	2.25525669742819	1.83954723017121	2.31452319755537	2.53991742341244	2.75431600407149	2.79296401987166	2.39833515868827	2.4438532080629	2.65088594439571	1.578316067951	1.43941652000695	1.77790765177558	1.6249407248698	2.63119643520826	2.87353736916411	1.6856565444482	1.25501354554115	0.289496082500469	0.214470777708785	1.46649879916899	1.18830516881779	2.03990954976335	1.22153792506024	0.885807103916548	2.44928417242123	2.5796172602432	2.21603138332993	2.00708468467414	2.73409677986444	1.89935953456892	1.51784332872871	0.675488320249656	1.0370230796751	0.636944953439887	0.149006380671335	0.712945579403202	0.729102742259209	2.10422905357166	0.71214591674967	2.60176554946624	2.04795968329401	1.20768159025625
TCGA-B7-A5TI-01A	TCGA-B7-A5TI	0	595	2.38030946777554	2.09917761163449	1.98345556989436	2.36185618014106	2.22959136845952	2.507361613304	2.32248121855087	2.59552191583196	2.50093832345482	2.5485672691814	2.7134629080575	2.95478459253928	2.49546854764059	1.69398061540846	2.70018300921107	1.81598769110989	1.64945328200313	2.59310511046661	2.86805227828819	2.37359223061542	1.74130138191772	2.17017845749617	0.606321733935795	1.61019224915073	1.33673016683539	1.97275522872492	1.43847497360641	0.920216564231712	2.00821663607594	2.64536447525671	1.89737648785704	2.58255285519497	2.92363845211354	1.82317929030399	1.99971566535062	1.72554097601847	1.98092223273845	0.535652801630607	1.53376044981698	1.24415523893317	1.44097269061048	1.73301669663526	0.768785842339323	0.256845207660259	1.09363780487283	1.01736133492764
TCGA-BR-4191-01A	TCGA-BR-4191	1	558	2.09547893939129	1.80612739394351	1.81294365684854	2.27747496837858	2.24957834275026	2.30230698506963	2.19883133318596	2.53603924621745	2.47710201939236	2.60129330913959	2.79189951955822	2.85843384139111	2.41934034943787	1.66282849308996	2.11506855970579	1.71359756778393	2.05989821917404	2.75870271831783	2.90800040306634	1.90480839592379	1.88203916243434	2.07686406024795	1.08433941390754	1.82649343706411	1.74882980560505	1.89001474025009	1.78830880547032	1.07897545250275	2.42573072353084	2.74851328960338	2.13703926432459	2.73627487047905	2.87902120073196	1.97544875219591	1.69872651232237	2.01103797048725	2.35864585279085	2.43310954768285	1.26181993798221	1.18211492218961	1.40883899963159	2.56173538759099	2.62601196292052	1.13705461998151	3.48293796151637	3.00657418533338
TCGA-BR-4256-01A	TCGA-BR-4256	1	284	2.27750169307015	2.00304618398634	2.09484364301924	2.42106152845767	2.15889534866638	2.28228540303256	1.83254159213963	2.60447068559309	2.61382552169554	2.47629215435643	3.04395790054955	3.02061308168973	2.99263288690833	2.27490087502409	2.02065871759319	2.68040269051764	2.53583507175398	3.00093279783731	3.23697389959224	2.78662413885848	2.60751140760446	2.48672786079231	1.68904117932786	2.41661992680168	2.8354196116128	3.03820218375525	2.47435340161547	2.32494853120915	3.32506780195255	3.21424519299106	3.08687743225684	2.55140366133909	3.22985616778239	2.58772023653023	2.1340958653524	2.90951007883496	3.41577005286352	0.0842732833326558	2.5349686393872	2.64137024163277	2.6754844761899	0.938736428829953	1.9098082735559	0.382490291880312	1.63999336784503	2.80913323209569
TCGA-BR-6455-01A	TCGA-BR-6455	1	422	2.60363181732078	2.36614290187482	2.6215043930337	2.73354079047786	2.43863865691948	2.61337670569766	2.53520809865501	2.81143953267648	2.74034916079644	2.95507989822559	2.69088217512437	2.87613200925255	2.54522126282945	1.68138566866156	1.86691542373702	2.19846748960158	2.22107537604918	2.5417434385769	2.83196357900684	2.60023998947875	1.87306648555232	2.05110708767431	1.25048882726749	2.69000997513345	2.109101828668	2.6729672652572	2.07166049070143	1.88407745991858	2.82251289315053	2.78874463840485	2.64060524794289	2.58085818678125	2.97977713369132	2.03380073870905	2.12120382790515	1.72007088710599	3.12512815332011	0.041423697583325	1.9919532284081	2.19903371315318	2.00591573696737	2.96814727556807	2.17970290554095	0.544355182059144	2.48835499192944	1.34609373832704
TCGA-BR-6707-01A	TCGA-BR-6707	1	605	2.4474047435004	2.28575267285121	2.50955087637816	2.63519729466602	2.38160034374478	2.41871536915952	2.60526329647983	2.67687511831933	2.62137578102717	2.75152823948295	2.45264154421023	2.84953760582393	2.52322549434302	1.50380117254192	1.23396070574144	1.73422748345306	1.70361442309766	2.38862631735835	2.81429611642382	1.80661789333114	0.692557551193052	1.19271513453489	0.664035528483329	1.45020956689799	1.50876207285666	2.1747400034788	1.49270524024837	1.33882743821561	2.34783808999775	2.68364419274619	2.17166629955147	2.70302243894752	2.80042870095537	1.7567840078566	1.81795668842087	0.88217480766327	2.6084719539716	0.843045159785815	2.04695690482374	1.21046852945072	1.35715623074737	2.77889855804778	1.75878550382626	0.759546082281393	1.9532841599348	2.71198308995235
TCGA-BR-7722-01A	TCGA-BR-7722	1	466	1.86032966392768	1.30031568262907	1.67834778395887	1.9488825528191	1.34795475975078	1.75355051406409	1.62141232120213	1.97138520618968	2.05810292832311	2.19772551439264	2.7268550996082	2.91721541207902	2.59862502506585	2.03204572606256	2.44511349234183	2.39401593134898	2.23537292682984	2.85823401306526	2.98955473108525	2.58612615481273	1.15521933154031	1.09478403464698	2.05554682815551	1.93245703502712	1.83540170687079	2.70944488980529	1.74212685372598	2.05182725895571	2.48817960726962	2.85997990875133	2.43139926238326	2.14475185266372	2.92674438640264	2.00686315018452	2.22927141722904	1.63960729420311	2.65960143981425	0.763585049138449	0.642236362279588	1.70241315928345	1.62246779484372	3.08924379883692	2.85361528743656	0.848095258235463	2.76596691260284	3.23401389675034
TCGA-BR-7958-01A	TCGA-BR-7958	0	899	2.59725250600248	2.11199876560176	2.35516433210207	2.58132678899538	2.17122247427614	2.54757685210731	2.39580418941637	2.5493097978379	2.69223266601086	2.66707493950947	2.75060631680367	2.84380769230407	2.4801742300595	1.86297484544393	1.76325834645824	2.27228632344267	2.24057353316987	2.57815658405877	2.93314886248773	2.400458669615	0.845838158638805	1.85190772848366	1.88102083019036	1.98625593589815	1.97950926487551	2.68696468867425	2.0274087712804	1.96963839919977	2.54327658535345	2.81786471450818	2.47002089543225	1.84308200148153	2.96231110838891	2.16941284721368	2.06310248689532	2.25463792095277	2.91822004998768	1.51954586915542	1.28119865068131	1.95736908123909	1.99253158543036	2.32755460913841	1.27533890748025	0.145520891336988	2.07507198162678	0.480231834255384
TCGA-BR-7959-01A	TCGA-BR-7959	0	1010	1.96305878147485	1.79469113084185	1.7499455935675	2.24890372630155	1.50155811189797	2.19807244367727	2.48773370840662	2.30213628059592	2.41597962871886	2.40345597188842	3.07396983051285	3.23925408464594	2.83342675942025	2.18286378195505	2.28787021965588	2.709345407261	2.47699448275071	2.98950343941555	3.23467841500685	2.74041186309891	2.26995251322094	1.96706886654641	1.50364714939147	2.6318984086531	2.75182397708544	3.13728930616483	2.44633360203847	2.35979761648885	3.08802493695326	3.14829283306652	2.91832835693408	2.90284472002536	3.17896322344577	2.66245197266612	2.78659421902243	2.50564152746774	3.29673257441406	3.12714684877069	2.13329889184687	2.71947109055982	2.69669904109907	1.3184143418408	0.222531360794347	0.525179106372584	1.34794396362044	0.512493978009081
TCGA-BR-8060-01A	TCGA-BR-8060	1	348	2.42188026347662	2.30516449707318	2.24730111713864	2.70387654941263	2.44549832366711	2.53194192723678	2.60630496127567	2.8532767948598	2.79962081453923	2.82444496539022	2.93475522385157	2.92338164299145	2.68067706421434	1.98902730218784	3.05801599162025	2.56663660745659	2.4232479036912	2.88163758074048	3.04157381090581	2.9041051357492	2.16497920413691	2.22340568304586	1.81387432542257	2.43615700400659	2.39475155676034	2.99581874349918	2.390355810426	2.28408439137059	2.85310571050213	2.98580388052381	2.76455725651115	2.89343924460448	3.04583200672357	2.48863171183659	1.90013203574492	2.32301681821657	3.10039354728451	3.11617441316381	2.97361892149141	2.42746587674478	2.58529124422956	1.10775765073887	0.479187082287985	2.97000319269819	0.334595628973721	2.09028097314911
TCGA-BR-8077-01A	TCGA-BR-8077	0	21	2.12945588564287	1.98661578075406	2.04331536623479	2.27775512047914	1.83905522788027	2.20023011428541	2.13156851988521	2.5552449909285	2.51562199832639	2.70186184869827	2.56146094261157	2.75030359886977	2.25566853467402	1.31457561514119	1.80469271245709	1.46476776897612	1.83869128413534	2.45907362647274	2.67286207920728	1.65120920660229	0.716269541360049	1.74491651315864	0.18603674816445	1.11940823502584	1.24398281793837	1.58803042227383	1.48366252059666	0.771840357581095	2.21205932876019	2.40805537152468	1.74496114471148	2.61392299271852	2.65445208755491	1.6656078620455	1.31023287464202	1.29003772319532	1.90586959394538	1.75760362391134	1.3634710650503	1.02441992517858	1.09947214697556	2.56482966371736	0.112285492380815	0.820348830803389	2.49326929855379	0.0831744600652669
TCGA-BR-8080-01A	TCGA-BR-8080	1	292	2.12668029580039	1.78280838334233	2.00113258002245	2.43491577577982	1.97684031239588	2.16197139941102	2.47832993390501	2.52362777391453	2.34794975909766	2.35535413049375	3.15631709153219	3.20329167673415	3.02266983199205	2.38794531596774	2.49554933680459	2.77835674324399	2.69132701739873	3.1218508604192	3.1851611214232	3.14192330865742	2.54489694278632	2.53935295176125	2.22207604571489	2.46180932439234	2.90049872020195	3.20029456181245	2.47589410873871	2.59893457954863	3.3265976577898	3.18232036272788	3.13098318760019	2.87653926061842	3.25037447420922	2.67847305456292	2.78269288181647	2.80135410297539	3.41723953870398	3.43590493195807	2.50244377790478	2.8876313166721	2.76072915882945	2.12059818847664	2.15743144189816	1.03080404513165	2.24936396526575	3.34572849892943
TCGA-BR-8286-01A	TCGA-BR-8286	0	895	2.53487340976896	2.06477718790563	2.39009123475418	2.54964716594956	2.29488486672886	2.54706541535554	2.38817996127715	2.79224992784757	2.67709445653675	2.66504032133289	2.71611307141821	2.89935037441127	2.529106643722	1.55158016504509	1.92244963523221	1.76203425968015	2.10328748943085	2.63262633756734	2.83305806014215	2.36239593666702	2.11575276075807	1.92980821536821	1.33503957519055	1.510951820561	1.52787110835531	2.32055091399461	1.48304514220536	1.14376110328843	2.45270264915827	2.62092810854103	2.24361874781519	2.25882189147931	2.72836927416091	2.08207507328181	1.99010191361618	1.13036236458351	2.4510845340161	2.31774395941454	1.11853172806554	1.31570525895979	1.64570001754058	2.79911203350891	2.45855292310129	2.68289415239355	3.59583218846434	3.35501175449303
TCGA-BR-8289-01A	TCGA-BR-8289	1	81	2.12283157253239	2.07581773267081	2.10219669204727	2.15523667814549	2.2659526348136	2.10215841267759	2.39444756489424	2.66891936286781	2.77602767574956	2.78637131313999	2.87734916070904	3.09241528354586	2.92662420035097	1.89565272975979	2.53623088705723	2.50703733856908	2.47342723272247	2.84304437257105	3.03426198898463	2.89187365354453	2.25359961995004	1.9859790746584	1.38895113325925	2.09369014814048	2.56740721976261	2.9420001140577	2.17186837145818	2.46190607488982	3.16224196636542	3.04622740087597	2.97734977135745	2.74682311214637	3.13228822670517	2.42002881824843	2.55526345526579	2.25138614632372	3.35961392482695	0.285969600435334	2.28183710566036	2.62168488879822	2.45710998373642	2.72643560142549	2.6111925823014	0.358104845773389	3.43714026540596	3.03441283532297
TCGA-BR-8296-01A	TCGA-BR-8296	1	474	2.15956821857007	1.9990617564051	1.9827908115515	2.2985113083204	2.08151452598855	2.32111674439666	2.51289297447659	2.34950690625168	2.56410111393387	2.5427558488898	2.6921723331153	2.77535922640649	2.40547893621572	1.61625184609614	2.11821295915811	1.89015963117689	2.09794846035243	2.68488643246773	2.80797813175156	2.38537425215243	1.36607785051026	2.23073095852436	1.11812015202732	1.72611138984045	1.90264524871634	2.40670410600442	1.8704179259574	1.37370440510558	2.58139912536515	2.63792866601126	2.26251811518059	2.04981372978429	2.72063364788593	1.89634145708174	1.92757074158937	2.19230457289735	2.72247093674868	0.550369462493144	1.7206783072448	1.79264827953802	1.58297918221048	3.02043765552431	2.64915020469313	0.966569784953959	3.63182275006136	3.06186479721429
TCGA-BR-8364-01A	TCGA-BR-8364	0	675	1.80052540360689	1.26171931682655	1.68306380291384	2.02473109282693	1.37715650156245	1.83172738904037	1.31877418644557	1.84712979560664	1.84148371012073	1.8134855471023	3.22030621255783	3.26851907618049	3.09191906667087	2.55164615215938	2.36228589930744	2.97399812213901	2.95120688768949	3.1896054921195	3.28345342027901	3.30928246681989	2.96864967125974	2.46147055929665	2.31399461677167	2.71427520546741	3.06665695052946	3.3621476136362	2.80500101068233	2.72519289594648	3.44040046049742	3.26424725922116	3.26530995586732	3.20640041876988	3.37350920070749	2.89354183647743	2.86215079143057	2.20887568028476	3.55001969781461	0.695673466322497	3.11765609896749	3.05355039507228	3.01843317486811	2.64748377105468	2.54649913586263	1.97420349718884	2.41818337796644	3.0012637276836
TCGA-BR-8368-01A	TCGA-BR-8368	0	131	2.46050338410185	2.35021901396957	2.38962982074582	2.44169625527585	2.37021111656239	2.61208676156801	2.50848281397137	2.64139569232955	2.73363426092976	2.70821138776133	2.36688393748863	2.31452684490932	2.00609073952251	0.704142021494907	2.13447837871377	1.10217911400996	1.44453687567568	2.14794669415884	2.41136067388955	1.2288294167028	0.533832752842047	1.0345852485776	0.128080580975146	0.619032455380079	0.964922947667222	1.63432086507127	1.0059668448272	0.398385636407772	1.65680207539981	2.08241954190553	1.387683933717	1.77560087137344	2.31954160113446	1.25791563302263	0.661530775624262	0.818175894218534	1.8141949898598	1.96794083652609	1.31775091304527	1.01512702452044	0.857018576731943	1.94845577104017	1.53736795006685	0.896583559273281	1.72884429290373	2.5649265879748
TCGA-BR-8372-01A	TCGA-BR-8372	0	951	2.51943524451744	2.17043561496082	2.55485082005037	2.58176698376216	2.49800937493647	2.35857469315863	2.20449756524674	2.8527078059308	2.41749221088426	2.60674479988935	2.53608495755385	2.61542107805152	2.46257071291527	1.27130135016422	1.44820792377887	2.02059307386871	1.82119872391725	2.24206654236143	2.70328995897639	2.40305408756784	1.3605775694896	1.73601553313725	1.23011756445891	1.8989243241104	2.0222699838476	2.46065924840113	1.5820002811287	1.40669278656079	2.69370031986415	2.76681703023565	2.53783198116539	1.89118306781846	2.80387148828779	1.94808127831422	1.12392625985436	1.93746749221185	3.03500177703814	0.468648542784811	0.95886662657846	1.56257578569727	1.77774207437611	0.784171211675094	1.94717344797996	1.41468686908896	0.418215799908204	1.217105674383
TCGA-BR-8382-01A	TCGA-BR-8382	1	762	2.14532199235812	1.98225789332452	2.17143715751454	2.54461874573984	2.11050095120827	2.2346165455449	2.3634199613781	2.62870218518679	2.42638930802687	2.29010034710098	2.6017835424201	2.50928382539458	2.57977481758218	1.72444452670024	1.90899516305722	2.03112775269701	1.90645432156101	2.6570507701598	2.92223978865659	2.3412620656683	1.41878321008888	1.51659100268163	0.902792365693008	1.42873620430841	1.79889007945618	2.42650237728305	1.64568488989689	1.40088399601627	2.75751004210754	2.84318502245991	2.48210066990211	1.65095623454774	2.87270306277366	1.98475367162222	1.97894665753463	2.08789732233768	2.74909452139695	2.16003629406315	1.08025160714071	2.1193319660996	1.66776633667618	0.573182535418264	2.42069753272056	1.99666242072756	0.136355891683991	2.72330799010299
TCGA-BR-8484-01A	TCGA-BR-8484	1	766	2.47318822453938	1.97843515079799	1.93665689209797	2.40316377866814	1.76605843999857	2.42185926980569	2.03754307031413	2.30524227905529	2.54001529611095	2.74109549415229	2.71598871467551	2.87505273296673	2.19470653305836	1.34969537801879	2.15563737211169	1.67200823704097	1.99534787240711	2.64264722688496	2.6301915351582	2.15586528196753	1.99453661928126	1.98066521001009	0.871100207508003	1.46679674258789	1.69528912123034	2.07118058617223	1.60854493924531	1.01248187757486	1.89303622170968	2.5220674509527	1.76380264644945	2.37229069041436	2.83455233924505	1.98104242157659	2.01883799372175	1.9221163389869	2.16296998249201	0.33001889608399	1.77756347219619	1.42592978464227	1.37401589676441	2.81192503682323	2.2797364271242	2.01238379711466	3.48811632893159	3.14384293526001
TCGA-BR-8590-01A	TCGA-BR-8590	1	284	2.09415469483339	1.85219671215961	1.72366895059447	2.21411586448155	1.95013529997177	1.97888964170976	2.22684710884632	2.3327677589927	2.39167816400982	2.46381589027085	3.0830741142195	3.13422475424063	2.91740352155744	2.02994804390663	2.65022608299338	2.75754458116498	2.5704063165395	3.01980076210221	3.12554617711883	3.00728233539582	2.56943159647873	2.31118960132637	2.45226261143478	2.38537174329945	2.72537664321088	3.17494104558584	2.37993268614133	2.23943857091032	3.11251447909503	3.09592663762982	2.9743300899982	2.91380646635286	3.16395175532495	2.60875035294481	2.5760959361536	2.61145477396165	3.32365805899291	2.11156663851022	2.65757613463715	2.76219525050278	2.69049879425864	2.69992698895342	2.97054470392779	1.91094117583566	3.26050584046436	2.98802659408365
TCGA-BR-8680-01A	TCGA-BR-8680	0	972	2.40258129946736	2.21534232731103	2.44647645742087	2.73768164581896	2.35929842031227	2.47959589133254	2.69217911720426	2.71312336496343	2.73238247335547	2.75298813909424	2.06508664194734	1.92372751951039	2.35301537140996	1.28645676844084	0.696981814178683	1.43302892236422	1.12674409119725	2.36182479457294	2.57297527980309	1.31809238535381	0.667109010383545	0.0780237679410592	0.410810120341467	0.786691754499127	0.635767648214725	1.62699618214367	0.835816185671107	1.00134885987102	1.84237505342436	2.41125583857446	1.85306413140744	2.13231311306114	2.42503176209916	1.30215520325638	1.39730658646792	0.824943453161572	2.0487860356771	0.732470786198691	0.430284394475916	2.04029883434589	0.862817774181035	0.729161429673952	0.216341728815237	0.283330962952748	1.30768315697606	0.116061996713652
TCGA-BR-8683-01A	TCGA-BR-8683	1	300	2.10589946143309	1.93823763788982	2.02153475055932	2.3014430332243	1.71446924490633	2.22277815691767	2.15157096154444	2.24130302980764	2.64344885843472	2.5384034569424	2.88241254986584	2.72762821573274	2.71151431218436	1.71352178156316	2.30891288044227	2.41406760619251	2.39443896605641	2.75176874207738	2.98302136836364	2.61637757192438	1.94225841485244	1.730090726836	1.4416256068761	2.24709006352362	2.5586028463685	2.96225427957841	2.14214976142743	2.13565008932606	3.0725345203526	2.9317315557971	2.85203631188659	2.51051691898026	3.00206424037913	2.46402124359997	2.30204809754669	2.11573364613418	3.28360862122089	1.91390540188679	1.82856753069639	2.67374897313052	2.58084556997688	1.95897450274306	2.19726887093383	2.19388143136511	1.91704762865365	2.58897577305058
TCGA-BR-8686-01A	TCGA-BR-8686	1	635	2.28148410656139	2.00233901080572	2.09356213935089	2.50233728679378	2.15567054549127	2.17250403044954	2.28584550785398	1.90667277094005	2.46631663463349	2.3900912374655	2.99902853959555	3.00980127560615	2.77632738098974	2.22609515875096	2.8950492556219	2.68470561515432	2.6745782912237	2.87449769249667	3.07030996279019	3.03407506612082	2.6527782466969	2.37505275901013	2.70832438527928	2.57577125392088	2.55859337839888	3.05350727249851	2.27886525467661	2.10119902930212	2.99401150370741	2.99890354705163	2.89909772811517	3.05186493353751	3.11790540454858	2.44833303734592	2.38156496867494	2.38693148646862	3.15223681296035	0.297966782915092	2.70843548851738	2.52822290882132	2.52809614531043	1.74832428830376	1.43069441004544	0.23691506409869	3.3444085977279	2.08438178510522
TCGA-BR-A44T-01A	TCGA-BR-A44T	0	1038	1.71352124625687	1.33488856700366	1.46448103688435	1.99047516644666	1.50883696415874	1.59803559481161	1.61314440866161	2.02963332480297	1.95023277383778	2.3617064365198	3.19928171646257	3.1056180977014	3.2003277514501	2.67185489227139	2.78802354602399	3.04071928920503	3.00389898414592	3.05817563505728	3.35516046497535	3.39597997573838	2.29208462932935	2.6186058845989	2.75691946233882	2.79090940181802	3.04153315912547	3.40877994001838	2.84390923326989	2.73750331500038	3.54965133484785	3.34128223670215	3.41412967452271	2.96987755007282	3.48220150616674	2.90410732116228	2.62345378119377	2.64152382683756	3.6163449132363	0.33127000670103	2.74967082550521	3.02574062461224	3.0107035219136	2.16386925185801	0.761172812163304	1.87126118749252	0.634617509729621	0.427613037039187
TCGA-BR-A44U-01A	TCGA-BR-A44U	1	422	2.08572608566826	1.80035255138629	1.93246296286422	2.17665729911009	1.55670958134978	1.95509410517418	2.65949306643127	2.39860724455036	2.47527982691896	2.48377413536	2.58210337018632	2.91378259444839	2.54081125969385	1.69147266858669	1.96113059412897	1.85927737433649	1.75689014237461	2.42730468165975	2.87720841629978	2.13222797059994	1.65307397832598	1.14397623282292	0.0774763713268313	1.9798764799413	1.01421287003634	1.92854839994492	1.30379964163772	1.0124067882184	2.21499495460008	2.67770224449282	2.12978083651956	2.81290003494256	2.81874815493565	1.58250660760522	2.1218436684633	1.22273099254625	2.32132619799432	2.51047514175946	1.32966160403475	1.08995975260039	0.938464323941848	1.31730998097772	2.45695924569964	1.8144962802604	0.799174823322181	0.599595928975494
TCGA-BR-A4CS-01A	TCGA-BR-A4CS	1	45	2.16212728527108	1.44865684834565	2.3197920482652	2.13981511117864	1.94130400644076	2.1426670737906	1.9747946710397	2.30414947244964	2.50558408818346	2.55714911263773	2.6300047564038	2.81623450564913	2.41580723715829	1.55345980611515	1.50417567665618	1.615103321558	1.64424211059932	2.59158822335983	2.66895738783656	2.38168166409379	1.72120012605428	2.12234273173328	0.377949982333959	1.21249436337237	1.31329122677344	1.92669522392169	2.24741724065381	0.761978572172064	2.27831725557174	2.38830725204172	2.01352165704491	3.31643852024809	2.69410850587036	1.58034823657673	1.96068748238343	1.79993210224218	2.29149826327529	2.7483629806604	0.726513510590841	1.23130381886168	1.20354641218475	2.31818495982157	1.95230628589544	2.38274029228881	2.63999477053414	2.51180251821172
TCGA-BR-A4PF-01A	TCGA-BR-A4PF	0	35	2.33775993405716	2.00592126375652	2.30624492254269	2.66144241723021	2.05487368670901	2.41734549259293	2.20098821902795	2.64724354295929	2.72120648378705	2.79636359988348	2.13234482661913	2.16631000058577	2.27578313438872	0.601948937079356	2.21096987650046	0.70810296832729	1.18059236317973	2.22185337103436	2.28891448962589	1.45171929270881	1.53210274613933	1.06737982366232	0.0590634566834086	0.511046983608753	0.721559493709646	0.644950775750068	0.880160455989384	0.0829530202064286	1.34895310358393	1.87989135436944	0.925315792545566	2.16797319732008	2.14960785741832	1.30570179292797	0.664770300239016	1.34437458764465	0.495047455822103	1.3451257677471	0.257413753115303	1.29254302836608	1.31062545142383	0.0981801907813895	0.901141498070916	0.894008280554987	0.259789461493139	0.382553424014566
TCGA-CD-5800-01A	TCGA-CD-5800	0	400	2.48506059444115	2.41351778232001	2.48005028917068	2.54881740700101	2.73752665742085	2.57259481110103	2.63086953170469	2.93670315971149	2.89021963238367	2.9258823811674	2.27311350273982	2.31268117733606	2.51712023431574	1.62956712634971	1.29976241415703	1.60752293559914	1.85696104083726	2.57077134945039	2.7638024668346	1.86950441668802	0.884532418132434	1.57767782195519	0.761494519971184	0.963173495147574	1.29783683911751	2.01564165472463	2.21688375013269	1.21864797392185	2.59987622976439	2.70696588994332	2.37152093561079	2.85435301489761	2.94125147382487	1.46226761754003	1.20979370791897	1.61740220774122	2.70068555634525	1.33452721240071	0.152689833831755	1.93737634833862	1.5185555428129	2.23559427015892	1.05903124663268	0.849105448630125	2.77533735506526	2.59196528022711
TCGA-CD-5803-01A	TCGA-CD-5803	1	341	2.31668501177344	1.89449809656504	2.10431520113729	2.36956093615137	1.91637156993909	2.26187174563304	1.71391203352255	2.45947449312339	2.34194320684725	2.43817594160774	3.09623064354878	3.11597111539752	2.9772420469149	2.27662655896005	2.1642654770746	2.76233881454515	2.6274390661992	3.09373159842701	3.16872458045536	2.97424461537645	2.55118632829004	2.67770672483669	2.32951493651863	2.61328964416117	2.6504134101295	3.18358677835176	2.55470002399067	2.53048506152168	3.24226540849234	3.20882957075267	3.1573624603004	2.95073194594946	3.34713664640288	2.6316576000525	2.73601488787178	2.41276262068437	3.49715162334465	1.06803244381357	2.46961204028148	2.731179839202	2.6992003438667	2.24168534386004	0.795148557419546	1.34352839578404	2.8810393949122	2.56787505130493
TCGA-CD-8526-01A	TCGA-CD-8526	0	381	2.6278721810356	2.32198167323063	2.36777390425924	2.51147907759018	2.37098660091031	2.64571218758904	2.55584630484471	2.86856291678133	2.92505096705067	2.83041382387801	2.7195075640923	2.75442446640835	2.55327526868954	1.48039166518439	1.63969586868125	2.06427635183067	2.01397654312378	2.62142580823365	2.81418964415145	2.04349384459304	1.87499539289859	1.77523238710066	0.707988248268014	0.98585319790156	1.89066226175689	2.45334645263975	1.72945831665668	1.5779757564185	2.47419231239369	2.72527490670181	2.36174109374175	2.8392700312731	2.94638824790228	1.97314769981643	2.10973283244903	2.08193420388223	2.90358137836327	1.92358978252454	1.45513024994353	1.96065338083205	1.88264701987889	2.33357158749899	0.131010766199524	1.19165031606136	2.7510321096512	2.11896576129268
TCGA-CD-8527-01A	TCGA-CD-8527	1	218	2.3237821288079	1.7771191778938	2.3606941988713	2.31650043368755	2.16579320079001	2.11766946260344	2.30980022934348	2.62153749267769	2.59095334187607	2.78159043832852	2.70869016291148	2.82404698224195	2.7342521934857	2.09282973376764	2.28400115292062	2.2241089994967	1.98236052088888	2.52459406471345	2.92111134278115	2.41868191128593	1.53954145620495	1.38567183398576	0.365685599126557	1.68444940812824	1.88224226758346	2.52153188301004	2.4298660285179	2.06886172621595	2.72506022434935	2.81057664637754	2.63133280234594	2.69021320439623	3.05677029970735	2.0029595714476	2.11100412542701	2.37899081872197	3.02097590978885	0.665233015838902	0.57669352903341	1.94021741824557	1.8032969161992	0.819925281328908	2.18027766998384	0.756280200917477	1.23663949071305	1.51933484487934
TCGA-CD-8531-01A	TCGA-CD-8531	0	383	2.51701291410457	2.15486869082126	2.44943850529742	2.72002198951466	2.27861697128688	2.48205592706928	2.10511989798943	2.80404093545273	2.71024654761942	2.85559048776025	2.41576696743088	2.25269681555315	2.25032823523979	1.39887408743392	1.25447176733169	1.42038330031057	1.43242591590212	1.83859937643057	2.52715261252023	1.8626566812588	0.610666104874648	1.19698121904263	0.344791296858104	0.910940398111376	1.27326273606871	2.19619697232337	1.27378032628462	1.03617005498804	3.27449357428068	2.43197719031755	2.01093573810353	1.819967161229	2.58745201229218	1.66508301680289	1.23870478210127	1.39548094747167	2.44952892031366	0.599050461383447	0.421828393866491	1.61449321246978	1.31614277021791	0.573345590879285	0.454087651930108	0.126369436980193	1.41365781311851	1.75905652349211
TCGA-CD-A489-01A	TCGA-CD-A489	1	344	1.63681580721508	1.30705922828417	1.23884761229701	1.6882093263268	1.29911838975723	1.59481245882663	1.55172948706987	1.55010666938465	2.13254150231547	1.80664465862358	3.34199732672289	3.35824332293444	3.24682174093289	2.60230633363467	2.61614674647466	3.0184260108401	2.8963935560931	3.2346930153389	3.38972894311067	3.24379396935895	2.77305799566868	2.51789683186596	2.2530552614623	2.48716270893622	3.0315750538177	3.37217735005346	2.80692925897323	2.68287122611014	3.53553037419401	3.33284003964745	3.3713021592013	3.11407604179978	3.45957017174677	2.98179013681394	2.83701830907133	2.8106553170109	3.61869981688094	0.403365301766056	2.66601098914441	2.93373111232659	3.0183602217093	2.14908470547682	0.322927256833988	2.87221246062898	0.033036442515015	0.92756374986969
TCGA-CD-A4MG-01A	TCGA-CD-A4MG	1	200	2.04350704252964	1.89071159957781	2.19585389321141	2.39991119024611	2.1059357478662	2.29931169620929	2.38071575148214	2.49711048884266	2.52130137358547	2.49071863955523	2.60109430274313	2.48408754053444	2.61772023839485	1.47442545996562	1.16665226609142	1.65839499073481	1.67209485462495	2.5006725267823	2.83508488182418	1.99284568494936	1.53386517280469	1.79223595030076	0.369502148993159	1.42338076218822	1.07545433689484	1.68194599800234	1.31467214055015	0.522280402915299	2.6139929204468	2.69895970751315	2.29636337835703	1.31613367168267	2.86481293072152	1.63476923563233	1.50520290140979	1.34487980425457	2.08792263086527	1.55161495994893	0.711227640437463	2.01120672715043	0.930547022687196	1.90191072838129	1.02375780990839	0.548430569570809	1.78788539264405	0.868710507964495
TCGA-CD-A4MH-01A	TCGA-CD-A4MH	0	371	2.16993309938862	2.17949637747983	1.97877600131431	2.27148359150514	2.06268518518593	2.13406276546351	2.19014175257893	2.45134526074633	2.68983377189268	2.73691036197064	2.49132059815741	2.6027893062285	2.48149873289648	1.51982959140558	1.50932758629091	1.83967458264098	1.77815572845669	2.63739419936356	2.78066330249288	2.14364255295935	1.42518667640151	0.947251184298147	1.29796691929038	1.24126161610596	1.47986878441526	2.16162992719786	1.32400551016295	0.927255651136477	2.33699636213299	2.51243643346839	2.03742440498602	2.39746254571668	2.7597593628025	1.76061663327853	1.73441094824481	1.19062150972676	2.31780184790075	1.25185998542697	0.966890571933721	1.40091859397412	1.32694461559616	0.528022672543348	0.327414306462469	1.13750104468782	2.2045698422003	1.00618983604537
TCGA-CG-4437-01A	TCGA-CG-4437	0	245	2.2427371873048	2.2824552321019	2.47548487010328	2.56013210148624	2.36806110463707	2.45545950738808	2.42384062057915	2.7622130330805	2.43272277601253	2.87558905873222	2.41546908605936	2.6743410414861	2.62307874597269	1.9902640912082	1.88470289910755	1.89695610426225	1.836264101876	2.75843323831046	2.88227050876794	2.40048854812958	0.857167685088618	1.8846976545332	1.38995329987116	1.50690627226286	1.31496872720983	2.17651583269043	1.70944223077324	1.48263501790702	2.47350304962379	2.91153443523432	2.3985117617543	2.32118302260841	2.98861050214605	1.7148272989307	2.0377023894072	2.26480365017554	2.68448051334561	0.391869210027215	1.64477015887063	1.52521259529352	1.18264467423799	2.82713178203721	3.15830864465862	1.70757437371157	3.50275107073139	2.5940360884215
TCGA-CG-4438-01A	TCGA-CG-4438	0	1645	2.2092214971757	2.11328690610187	2.11159085640433	2.39031848905375	2.02588894256019	2.32306952032317	2.14487615042076	2.61689256878604	2.91021522630479	2.73623423981376	2.8342209601469	2.77324693331117	2.61266172821473	1.82954344587298	1.62516637450767	2.26125640391535	2.18417301711386	2.48205067959134	2.94081040357315	2.2427238107074	1.07247863191609	0.636476898621247	1.09619110189725	2.04350710930056	2.25797657245732	2.64301552998759	1.80653241446906	2.05163775711789	2.75592591066095	2.81948500174697	2.56538624783074	2.67268333946883	2.90482626970636	2.21740150935082	2.02179863105023	1.89200206989335	3.02469787034455	2.36984355170816	1.28532218491806	2.00506681148766	2.05518796438242	2.27518108637588	2.55488755953499	2.1023487520968	0.581778144605877	2.60153861413892
TCGA-CG-4440-01A	TCGA-CG-4440	1	122	2.33210567620425	2.21079936806149	2.31052458357853	2.53301538839424	2.26366746380341	2.4594258853921	2.21183015356819	2.86420284096078	2.82421178415922	2.90189912230303	2.37468017045615	2.3690940735331	2.67085881328759	0.992031352428458	2.06364291201588	1.06803777764897	1.43222453521196	1.93643010403747	2.55628823329924	1.53648333993939	1.28582896185859	1.30151926821626	0.0543256102354016	0.874449393729357	0.838400407191154	1.09884036129414	0.971364625469533	0.363937505721316	1.72082813320721	2.28708919617804	1.29166555560562	1.99808987874312	2.44017123862701	1.28761525178607	1.19840569943536	1.4631457172462	0.810082228010278	1.31880790145543	0.78001939361642	0.769997212347158	1.18680328910317	1.5837767085548	2.90728162313215	3.06641110153511	0.549054010807275	3.16661358498887
TCGA-CG-4441-01A	TCGA-CG-4441	1	426	2.48757037204495	2.21707687851002	2.45553358333333	2.54522034159729	2.38248434955762	2.36883746617519	2.38797083964692	2.63497861126119	2.59047585573607	2.72554585462372	2.50323616196041	2.47271963436187	2.4487361734304	1.46003467308171	1.51797754461356	1.54602600329121	1.56929830804398	2.76561860152038	2.85746861485591	1.96318453955099	1.15052888450293	1.32013808895397	0.105426133957188	1.15259770044988	1.07744662008261	1.31940397535726	1.32097573848174	0.859432597609415	2.10929822154522	2.75984081427906	2.13918846319947	1.94772948088524	2.92536046578001	1.84490836908408	1.92849576708511	1.53085251495288	0.505595174748774	0.970059409936152	0.556099596407502	1.5787403823975	0.747330679984602	1.43958872063567	1.49143901750561	0.851378338182308	2.52403293697155	2.7597638053085
TCGA-CG-4443-01A	TCGA-CG-4443	0	912	2.1489545979547	1.95177297759292	1.1172976261365	1.89013699078821	2.08697955265373	2.09344757051663	2.11125678522489	2.07304473642764	2.11865177087914	2.39509917521149	2.42887156391892	2.80826088278255	1.96457679549885	1.38520376663168	2.49626630247283	0.92845538717247	1.48667580650826	1.31756591363137	2.54772676293737	1.08190323464111	1.46879552379609	0.299970669883327	0.213280437123537	0.893872726387033	0.853137587760056	1.68244715200804	1.09646292286174	0.565982728845006	1.04677624937505	2.27161078319561	1.06250368230173	1.34949054083708	2.57896538678426	1.59043908010318	1.84957030307265	0.10159920891375	0.345432001720095	2.74485391916984	0.401498472809405	0.273280193717067	1.02563961087819	0.732720818654801	0.187479411835773	0.0756035060445763	3.20726738221921	1.29490375142607
TCGA-CG-5720-01A	TCGA-CG-5720	1	30	2.45307773488416	2.09542019964603	2.43053212126545	2.56388734036748	2.14837372619059	2.29294783252091	2.11283637168312	2.64629660708295	2.41009277210681	2.58584908092579	2.71378242848872	2.84417943347978	2.32899106631001	1.62155338851743	1.70831846722098	1.64948786116496	1.96391023274179	2.82668216361712	2.81449423237705	2.62652282363388	1.99224300312142	2.43720247282938	0.523353231273214	1.17449006737173	1.56240772369449	2.02984547962183	1.62459299191275	1.39887889011227	2.22732698468812	2.70638523854052	2.14968716663608	2.91905255545656	2.82774369027452	1.73434628693638	1.56953555126393	2.15180264981102	2.02803949219671	1.66507619963803	1.73322940227522	1.88321640134096	1.00136842505852	1.44903530836305	2.58230928012232	2.83559062486181	0.38241966458302	0.676733507993408
TCGA-CG-5732-01A	TCGA-CG-5732	1	2100	2.20403159168245	1.89286853515378	2.0318120726628	2.38440760247127	2.20964146015836	1.89562298253475	2.14680175777481	2.4525971740046	2.10092455024164	2.83356953741457	2.42643755847987	2.25450287918325	2.39873482827453	1.30710786866015	2.48451340288691	1.75652611211783	1.93945958186016	2.78751823746026	2.54091002702767	1.96741828796288	1.28339510470349	2.00275041846152	1.1662140365123	1.2313639667188	1.54944242332738	2.22013966864326	1.65713964351892	0.722516104453506	2.17815814354005	2.47000515988143	1.96856238216446	2.76646294586312	2.77779182242892	1.45981890112248	1.38056157179601	1.14648321031346	2.54677891710554	2.07853665695798	1.32980094560601	1.51081005381177	1.29074509650042	3.0070330986727	2.95454774695408	2.32979558222481	3.67564414830617	3.30940686049182
TCGA-CG-5734-01A	TCGA-CG-5734	1	243	2.04140690201344	1.72005526892116	1.94204752480297	2.21457323067661	1.87036982422206	2.05681924773379	1.94692246041339	2.45646795847032	2.38357729937402	2.49268484154613	2.52884305848175	2.43337725709448	2.3097957793753	1.69763987079417	2.50212021214208	1.7490580169684	1.96403080099022	2.71836952324335	2.74825787153127	1.7246973952102	0.455406391971355	2.26431983888002	0.368988715478932	1.20110253592451	1.43800117643159	2.01239700230922	1.68200573348074	0.806903154451191	2.50338540355381	2.56938422857007	2.12288555880491	2.12578679681701	2.76233358709411	1.46300189751888	0.898031404789386	1.31119339183158	2.47745476794702	3.00702841154699	0.830514604525341	1.19411743482193	1.02593940003339	3.10354916915295	3.01310988012586	2.63924150050969	3.77108324301039	3.6544226099164
TCGA-D7-6520-01A	TCGA-D7-6520	0	573	2.25713774787731	1.98820041850748	2.06503264627684	1.89716111648806	2.1052772676535	2.30469053922322	2.05801672247767	2.37834316458246	2.46475341208967	2.46593281676874	2.81962087803071	2.91986027943257	2.82775561506702	1.94531980667728	1.61054179442201	2.39852071862454	2.07624576212469	2.90821662090996	3.08614339085102	2.68758515048303	1.93294540337217	1.37820130404923	1.17906131165164	1.91884424829258	2.13368594810452	2.82680370397441	1.94351018047443	2.17014123733677	2.95094308414176	3.06716216909142	2.84443320859907	3.20234918299381	3.18896095718028	2.26465330843719	2.47882839166717	2.4243029681533	3.25874823159961	0.0480925223798109	2.01861396922383	2.35294851214219	2.42819501720877	0.550590535398698	0.443290156992524	0.099723473349682	2.19845980301131	2.44873836531236
TCGA-D7-6521-01A	TCGA-D7-6521	0	564	2.17041372344582	1.60713720481074	1.97992717527285	2.13164745521835	1.94982176422757	2.20480774207857	2.08880116775205	2.30760256587135	2.29382996450494	2.56109009768645	2.73391359994321	2.96254181923366	2.64552643946462	2.04750959817843	2.3583615123196	2.14627588518337	2.08457989060565	2.98634756704804	3.02034836513175	2.53952605841966	1.99356574677994	2.29037553461049	1.19186012188951	1.73998641661766	1.97310597768451	2.5579172194589	2.02022442536039	1.83513907533087	2.74195964095437	2.9976671010269	2.58537378244055	2.22413945895904	3.04879932630889	2.02187708732298	2.18565642071457	2.47946138443433	2.94114254877201	0.17263826679111	1.97944852163988	2.02070357019608	1.77697049830593	2.65631937964077	2.43599772003304	1.76233673185844	3.79326815996053	1.9526008393903
TCGA-D7-6525-01A	TCGA-D7-6525	1	406	2.48213088432836	2.25879263902899	2.54750869178977	2.56553767891012	2.36428367933613	2.49869250056806	2.2872116322477	2.64148629111584	2.63644814913343	2.60572047459476	2.58957400378342	2.78437989088349	2.59731977823356	1.8880326916248	0.820518699329601	2.05477363052338	1.70928576066211	2.87646251525419	2.84737248923785	1.99800542360404	1.66032693241906	1.25281346665365	0.407343829922536	1.60168881190843	1.03959596390079	2.27980005122467	2.14819019169888	2.06227086399895	2.22282977884604	2.85534216337151	2.1789735625792	1.5378230164054	2.95446712698043	1.84886108438749	2.37662902590946	1.36661367723549	2.52522523149538	0.0888845012178902	1.06303816214901	1.8813191788606	1.32587083793824	1.9347863534003	1.54350775146682	2.72972771372678	0.690935900588706	0.196529035953171
TCGA-D7-6527-01A	TCGA-D7-6527	1	312	2.28614150505201	1.97476260172329	2.33207331339526	1.91667709559469	2.32456995268762	2.27926426373239	2.46590627832591	2.80775941001651	2.51161390367326	2.72231300569941	2.5501315830797	2.61069833032768	2.78284660737311	1.58421399382002	2.2652122881306	1.99274523836603	2.02267467647028	2.80369621622462	2.80833374310215	2.11915782273907	1.56351996509239	2.16983049738998	1.01723084698534	1.52643851817474	1.64136418992937	2.39428455720986	1.60961449486514	1.35765046187747	2.50991341964205	2.73697622948332	2.26260754126627	2.24216853708703	2.8476028752705	1.79953415390744	1.91847394692589	1.98842749557787	2.69821947880335	2.49865062731101	1.45313997122924	1.75991153948485	1.3523296570811	2.99894513748146	2.08720318859795	1.76691073309774	4.03174007947306	2.9395801011356
TCGA-D7-8570-01A	TCGA-D7-8570	0	752	2.27086263242546	1.96979513508495	2.32292233972921	2.31618557751383	1.98812059950863	2.29957910400453	2.54925994858611	2.3246404823806	2.57005013533619	2.6830486092142	2.56566268018162	2.6554497254694	2.3078936232749	1.38715726403973	1.16262642117265	1.87405264483624	1.83563275366434	2.27535665986729	2.74941698003544	1.61245969446676	0.749399560415048	1.34934128030597	0.848393985695996	1.46334193271292	1.5480423396563	2.25536433031116	1.50784285417748	1.28291028037594	2.0006738457148	2.646565988488	2.00014636443409	1.73448321000965	2.8397970356873	1.83309100061802	1.66172904916352	1.41694673142371	2.45523562915642	0.130965567926632	1.93552950613325	1.4287098819015	1.43620383780173	2.68490432934548	2.07311818906822	0.0283920856861079	3.2399268236072	0.952400500822599
TCGA-D7-8572-01A	TCGA-D7-8572	0	511	2.47994489725111	2.19571956701122	2.45743863849478	2.72265484156028	2.10635723399899	2.38053297405289	2.26525790349542	2.60642109357204	2.57560561051799	2.66059812157289	2.64806950472491	2.63659231906602	2.57534551964458	1.82349909121052	1.57470029937529	2.307439107871	2.13620341311318	2.88145447238844	2.93341873123007	2.60389103519252	2.07850104203612	1.82044558294938	0.944889354688881	1.80000070208965	2.32614524083868	2.8238020470701	2.05526042001428	1.98594431614032	3.02872859682239	2.88627283534513	2.86325428155076	2.63462005131925	2.98112942765909	2.28660252973394	2.06427721060816	2.35272714105665	3.12297195349764	0.403454776324556	1.60884968416815	2.34679935248944	2.2681155140137	2.04784332456275	0.398501960965877	1.4476610175974	1.86383939259799	1.48060347499581
TCGA-D7-A6F2-01A	TCGA-D7-A6F2	0	476	2.21112026554557	1.87050970627958	2.10589268849807	2.47292701922925	1.86262593238264	2.57663755284543	2.49559909022301	2.28093502692583	2.44372622077371	2.70492127416889	2.37060460856391	2.57425217392095	2.32163812444169	1.19467117317441	1.52519761508112	1.86592506713017	1.79371293418722	2.50908365812452	2.57904047605924	2.35118674239041	1.90595965218164	1.86707601618143	1.20298852495934	1.56446500988089	1.80684233051604	2.44142057654632	1.38166156519923	1.14537160801579	2.5320460425828	2.52439849488191	2.19597637519816	2.34630722222704	2.66557225568402	1.80122747760609	1.6038716914839	1.36343554619093	2.71933352921874	2.80086088163005	1.04832404271227	1.85466457620223	1.98206029540888	2.4279194871039	1.66522684742652	2.36437696225588	3.29359500979042	2.11741971614779
TCGA-D7-A747-01A	TCGA-D7-A747	1	255	1.55089796065853	1.27476343194769	1.01540777419102	1.76509496841677	1.28736114347617	1.7268200690291	1.34187940090649	1.98844701716855	2.0450298075946	1.8811716013189	3.37238467599065	3.21751787546084	3.31794467573056	2.8091520580184	2.4858428047622	3.0835806012366	3.14313352880822	3.27023915713225	3.47020844265266	3.46679012431692	2.72753368087979	2.11641410209689	2.42245056691639	3.07733125745747	3.24669008552409	3.45070711626218	3.05147234993321	3.10123586519939	3.71269964396863	3.45396993508788	3.51655242951545	3.08697846740423	3.54732646586741	3.10730999631513	2.87015680399077	2.403197193314	3.74866081504559	1.86118363682859	2.60116845020074	3.23433644755233	3.10861896123449	0.781549602600781	0.312244666980232	1.02538961543932	0.953334154201882	0.803744747929689
TCGA-EQ-8122-01A	TCGA-EQ-8122	1	243	2.27561756652302	2.13214632055763	2.45022896126947	2.35326632566615	1.97255828804537	2.32248081741422	2.37450604037223	2.5585564311997	2.7464160153489	3.07441090474092	2.88614619411891	2.87495070450744	2.82468126252507	2.00341369824195	2.13766841300536	2.54265134506511	2.34144873819152	2.76621657680091	3.05581410524103	2.86368355476039	2.04663959690533	2.18262494091657	1.98220928014443	2.30239177747574	2.3886645365509	3.00144341807732	2.20639221963423	2.2382377770761	3.09333375459002	3.0188648859762	2.83272906185238	2.50044774853171	3.14573853615807	2.44722663092794	2.31939657775782	2.6870925679076	3.26294751684419	2.73528725429654	2.06252366520884	2.45736672329243	2.52896991903747	1.3951398716623	1.99609591488827	1.50878686984525	1.86598617851493	3.08698400483108
TCGA-F1-6874-01A	TCGA-F1-6874	0	440	2.30665861897136	2.14844599654989	2.33732639381085	2.48980760334139	2.18015721481347	2.32525732715572	2.38258093235406	2.48986453354054	2.59209221856315	2.5129320414253	2.66029784665035	2.12427260462357	2.19043882884145	1.30071680700324	2.34498747866203	1.12230330120295	1.39014465040207	2.37572825446989	2.62788662946397	1.82010783398725	0.491932009195502	1.37747472028665	0.199636991552265	0.856604986122043	1.1060777148935	1.43899879301866	1.26626601104298	0.402629370217008	1.70770569854276	2.47566867565422	1.64293658584692	0.553104587880493	2.64482807082446	1.85504980645037	0.698669179657612	0.633057801080086	1.3713100010631	2.83370143120806	0.355092421935278	1.06451408150456	0.859667208163506	2.47522299710797	1.62126639222721	1.87404242190583	2.51728782818185	1.90654636635885
TCGA-F1-6875-01A	TCGA-F1-6875	1	2197	2.43259005040984	2.3145175445213	2.19876285678529	2.09397404188597	2.25359149500986	2.12327587169844	2.4512033551662	2.52428121565407	2.70500571849086	2.65965349891496	2.14273247201886	2.44256916018667	2.32928208138289	1.3919027125571	2.43265747150128	0.610411676043814	0.67209459877627	0.63800799629766	2.43711325479996	1.96659360081719	1.19385165260855	1.19919369373144	0.312804047891695	0.887310695207059	0.312308335130603	0.820509734940477	1.489800105916	0.768702365458269	1.31645676681643	2.29665595415653	1.24932442643625	1.0137772007757	2.57003699886301	1.0375238276111	0.738055093167799	0.534322644625467	0.375560883965595	0.166415306595708	0.383939008976054	0.851505865075311	1.36893675703104	2.19793542360676	0.0484216432090581	0.0276731611561086	0.992384928229098	0.0695841346446016
TCGA-FP-8099-01A	TCGA-FP-8099	0	519	2.37365382047367	2.28621197063063	2.34871775643444	2.44192240541821	1.87481773479307	2.45245070650468	2.42085981690888	2.54482157820227	2.67756849655105	2.64211485565771	2.32805355129469	2.49611138766795	2.55412179199488	1.31809746608662	1.65100746998735	1.77185392774034	1.47768950116368	2.46637494971732	2.79057600367814	1.26559921386605	1.25042700528391	0.565759660694338	0.263173840563129	1.63605734999597	1.10479705423985	1.99789584746979	1.21591061169264	0.981981644930956	1.73997559172483	2.69051832490234	1.97287620067763	2.09130512594867	2.80028618059309	1.78780695825555	2.29485555042567	0.940772456880582	1.28405429977367	0.646246365064509	1.09162901664014	1.12212549953704	0.657162404407154	1.68133678721313	0.674571564555821	2.75669572505931	1.1520179664302	2.03552865005492
TCGA-FP-8209-01A	TCGA-FP-8209	1	1811	1.64544724940896	1.01840101943813	1.11767010789808	1.7911222416643	0.933191123199271	1.47394887043379	1.29095878435798	1.45872784063457	1.69352007993027	1.80605573647313	3.27032011322521	3.09599125207985	3.2613899940108	2.67765995917732	3.09859424951528	3.13772325748714	3.11273432430129	3.20372673256316	3.37069766508671	3.37915302696229	2.7883973921591	2.65715957164135	2.40858032902892	3.03582828800228	3.26450333544036	3.52679307544714	2.95844399707464	2.94710293873186	3.62595864071098	3.40178052379104	3.51289852011747	2.88919510668089	3.52106989273423	3.04021471156026	2.87406862909147	2.3079859993632	3.67681069102212	0.208610281470729	2.99520449744583	3.28407996735928	3.21131117077502	1.41732078987421	0.286374803783084	1.03281719688822	1.31844883483707	1.49178174930177
TCGA-FP-8210-01A	TCGA-FP-8210	1	153	1.95484293930058	1.33291749428936	1.65495884601775	2.17019982174839	1.38880018556119	1.85641178709412	1.67086686286342	2.1237967751535	2.04575302014819	2.08535582190795	3.25019277387287	3.31582617251404	3.00629087465023	2.49959169958031	2.30841665824151	2.78857516751633	2.73424131953436	3.27819145767213	3.29185039491408	3.22203467155587	2.98594148835753	2.83841827920986	2.21389496894891	2.4514199770427	2.85450279099852	3.21783883853956	2.54027189501831	2.70727748168142	3.45211579530153	3.24535840369436	3.25509062536421	3.04254041856487	3.2929458733116	2.75100082029089	2.72721156085361	2.83715116971079	3.49371053493809	2.26692494244815	2.85794797390048	2.93931568223666	2.76790365067649	2.42997600755631	2.66559755882642	2.4292735005735	2.74745011192998	3.03981789550471
TCGA-HU-8238-01A	TCGA-HU-8238	0	46	2.15141524357639	1.83114653458508	2.07741622319805	2.07338698259254	1.70157157570824	2.31156670397222	2.4640239622189	2.53158692806064	2.54092356012008	2.59115176701515	2.61561214106352	2.65876849081907	2.39187523955696	1.544809137272	1.91614933983074	1.6916341019962	1.86598934812268	2.52257457081075	2.68227383792948	2.42800863532569	1.41056906527043	1.83995073115887	0.924612691169303	1.2506781261601	1.45864040033747	2.12630199394196	1.42285949666897	1.23941698010201	2.47468730381704	2.4693514797092	2.0198055800014	2.31009353294779	2.66246159841298	1.56243771426875	1.40330887656227	1.85974423239938	2.39712846333352	3.40994601684824	1.01368393050245	1.83944819577445	1.03306627350863	2.79480279753879	2.9046225848125	2.60739446461805	2.43994083011312	3.12530667027158
TCGA-HU-8249-01A	TCGA-HU-8249	0	881	2.50698963144191	2.22295118128668	2.55398246801211	2.65073385691445	2.35935772137912	2.81469983106258	2.62033807631757	2.72149082209493	2.83824010534321	2.86611873424801	2.30609329473206	2.07358663223359	2.16669908023464	0.928773475799238	1.04664127695465	0.839993859635353	1.13879851556188	1.91778366083699	2.47768699839502	1.42791240513986	0.563154036708362	1.43956514386281	0.375284755554641	0.39526890475768	0.742473536512557	1.24163819273332	1.29719296074231	0.233637955933023	1.73593221566828	2.21494967154926	1.42877355697501	1.58606908666498	2.48090021526916	1.27188371162468	0.58326827426866	0.872845702915413	1.22253280652536	2.36238045006105	0.456692361294253	0.884426978137491	0.678402882663918	0.635450914802076	1.40819338094307	0.733864709106177	2.03690393739736	0.862432233096226
TCGA-HU-8608-01A	TCGA-HU-8608	0	641	2.57475789694979	2.23652475358651	2.46828976780711	2.82859267272882	2.29308137811973	2.55853685949934	2.43536589881901	2.67212616577597	2.64619563884844	2.6899571607843	2.45276998528695	1.98544369985282	2.04185784997664	0.720538126409406	1.7341518248798	1.04349015598123	1.65088781664012	2.01791799890125	2.55213311366793	1.03268248546511	0.4664257405044	0.417488543096311	0.0379282275885781	0.404309434466688	1.23461226716001	1.35538308213306	1.22250325884621	0.164172097934554	1.87075007309718	2.29558631360161	1.32949715606189	0.591478665122994	2.40154444532449	1.70869316875848	0.150229105065438	0.451146148640253	1.2885042516712	0	0.169188006568284	0.636301607648835	1.32420025672043	2.05865087420056	2.4944657128082	0.0309842453090605	1.18206249224053	2.01843388717152
TCGA-HU-8610-01A	TCGA-HU-8610	0	23	2.11226276872893	1.69083888370547	1.75860279709045	2.16986224233313	1.85645117054588	2.1963585928285	2.3517658145568	2.31592556178757	2.40846039850853	2.3309727603726	2.88752007118318	2.3823531645332	2.57825744777657	1.64993164103241	1.25567048637733	1.68931504233484	1.75953079895261	1.69093769514511	3.01364381312581	2.0358906725854	0.250617342101223	0.471033705271561	0.0620525297087879	0.682015031002596	1.70896107681967	2.28857839941966	1.55696989526832	1.06166539258952	2.34911913358706	2.68888741787349	2.15227912312503	3.12625509663302	2.87373997754728	1.99651084421251	1.06879567238479	0.254613994037752	1.78919798343447	2.06687328791892	0.132128736978217	1.55879138825504	1.55252750559124	2.51780802365322	1.01556941924607	0.114126446831622	3.59110139900479	1.82228208607884
TCGA-HU-A4G2-01A	TCGA-HU-A4G2	0	739	2.25376851949608	2.04407201853887	2.25978310639116	2.39040182933486	2.11291536141201	2.30631529712275	2.01824520206551	2.45263401419585	2.44378028539378	2.37046174715217	2.74436405915576	2.78512801119848	2.24694828638479	1.51196633705344	1.62243486751781	1.43539288922023	1.8230921921736	2.33993816606346	2.76473972273529	1.97801629865535	0.517687967023385	0.485984426428904	0.593900833711618	1.38400398855529	1.15241424234635	2.03380219415277	1.40711777596646	0.461874978178878	2.36095373329617	2.4888223075328	1.83668976263474	1.13811726918575	2.72156709983619	1.71400979232593	0.758823728844909	0.209154930972112	2.09762423381767	3.05996346930213	1.80823755076623	0.85166390628451	1.39653655223107	3.02451197936929	3.01187612269064	2.45717864943533	2.42432427686996	3.18994037678069
TCGA-HU-A4G8-01A	TCGA-HU-A4G8	0	690	2.43534577690197	2.18150793220124	2.40884717819506	2.65166524442625	2.27142362211016	2.539942771642	1.79901507682722	2.64482423154295	2.60003792091238	2.35999939291785	2.38488174652045	1.87264634805273	2.1057189700087	1.04560388255758	2.55254097338837	1.16868039400123	1.48479773930773	2.39746004752882	2.57267615473301	1.22645119244592	0.276481179921637	0.97351597199252	0.23256810789343	0.944040188904593	1.21023485957872	1.64356582117013	1.2306147469377	0.486509320091603	1.98885174489335	2.30225806165305	1.54621587925281	0.956517581899173	2.44474630588857	1.47979573527543	1.10768735492883	0.616809681126844	1.77799981597655	1.42166072256953	0.649756072966785	1.82095708570477	0.978356687970349	2.36195311595817	2.50944555090543	1.26433592643505	3.39317318421233	3.0639689417909
TCGA-HU-A4GD-01A	TCGA-HU-A4GD	0	692	2.24908689161728	1.85622293293786	1.95009445509276	2.28345558249308	2.1651246827509	2.07458085102282	2.40614839270889	2.53221143223902	2.67496161218365	2.70324600781733	2.05839769825457	1.8120486009244	2.20353860096251	0.878254279061849	1.49474916468536	1.30748328697553	1.46749791174973	1.8585545715179	2.24193760836463	1.82648733544232	1.28260624758921	0.768016865863217	1.55511021451982	0.577466439458977	1.07690048393014	1.6811720013228	0.929031256983297	0.670741503163899	1.96352212354838	2.00612287491851	1.76168862749593	2.45986334634641	2.32374353943662	1.35873790428923	0.926635457245113	1.13761301363849	2.15987508286455	2.09930623679122	1.4189173098857	1.26013881265583	0.944186955355466	2.16563836871946	1.27756941240932	1.33610727400343	2.53263411143942	1.93387142630628
TCGA-HU-A4GF-01A	TCGA-HU-A4GF	0	785	2.53255121844498	2.10747997515323	2.27688975017615	2.5185430164158	2.21873094531217	2.59139406219	2.53148580550493	2.76787830984761	2.76760116402553	2.81766247827398	2.57402750209952	2.23056598437129	2.52730589617756	0.953975732333807	1.83581189132682	0.826274231533555	1.2831626146998	1.80330737222717	2.48946923086355	1.28152034358761	0.158078116394238	2.11853782631395	0.0609564869753221	0.103380389260583	0.712277300565337	1.22294444205063	1.31967421670096	0.136111724574344	1.46907278628202	2.1078735120541	0.892385449286581	1.4636217788725	2.75269564812863	1.77123629392379	0.225131703781115	0.0259251664103674	0.629711563951842	2.29836112116581	0.600464064240558	1.09557417547293	1.12871447110628	1.15040030525173	0.778501242649297	2.42583638284229	2.40575435918186	1.35011412816002
TCGA-HU-A4H4-01A	TCGA-HU-A4H4	0	725	2.40485768040537	2.25910971574679	2.35114826322405	2.45269834959347	2.38633108314941	2.19555364990685	2.45473617314934	2.65421044497144	2.80370360818324	2.7727027450346	2.59031404290869	2.41658668838888	2.12057289050378	0.878876017187384	1.41464671853297	0.941155234300423	1.29294934689662	1.95164879862991	2.46208301244724	1.09733574665427	0.774404102553014	1.9450615692539	0.115549257814354	0.498634051663738	1.08914145654746	1.19010215097384	1.27887644056072	0.3277927312534	1.72877007751673	2.17934332498301	1.40155658162095	0.901519317578044	2.47554686254201	1.4051044697989	0.685612677844235	1.42218128419722	1.78992382279059	2.71780011413209	0.220047844573721	0.929382856935008	0.828920981352615	1.63297061546654	2.15755558456263	0.62392274074272	2.04057193177861	1.96086156530723
TCGA-HU-A4HD-01A	TCGA-HU-A4HD	0	1016	2.48234873796622	1.96239924936801	2.02951697811919	2.37038783872642	2.22459396091471	2.44269056879034	2.52445008648108	2.5967142916164	2.71361577495629	2.75959420966468	2.5133205481296	2.64071439324874	2.48858049732077	1.34243776398968	1.89572810456611	1.52828515231968	1.78517826652523	2.51451655567884	2.5202385879644	2.2683425270502	1.90826041468476	1.91105742700422	0.484159114123429	1.24278916385445	1.35337000926649	1.93691719428047	1.56470080842492	0.998366174399876	2.14170712571379	2.45204254452424	1.80702653616447	2.3021086719922	2.62923400810492	1.46706885629238	1.73779255068698	1.90488249477713	2.06014428567105	1.84500100011919	1.13181118320357	1.57294124343808	0.987772613423068	2.7459569212221	2.41100416597371	2.86212748421903	1.53621384123843	2.22952673487809
TCGA-IN-7806-01A	TCGA-IN-7806	0	1106	2.00909211322966	1.7775875426737	2.33020102376094	1.97323366596603	1.85013812019197	2.16739750478814	2.32923896373889	2.3210935539577	2.48474837620987	2.31397595495027	2.90165381300735	2.66364755607841	2.76646831492938	2.08446611472139	2.46616614181482	2.69299860953302	2.3612677870279	2.6975062647069	3.0070706636763	2.42428219897135	1.25796472335671	2.08399667285053	1.45383291806461	2.21337091935217	2.47421308680708	2.94784319013682	2.16562693221679	1.72511043024396	2.99202656422362	2.92397273591975	2.76141841203126	2.52871988973927	3.03836152228723	2.24472071744464	2.49176181225975	1.96372002589423	3.24904005711301	2.06878599700196	1.67390209076782	2.04180735781653	2.3303097100154	2.41985836526777	0.9440960666073	2.17252584250172	2.4327638889255	0.918836658146043
TCGA-IN-7808-01A	TCGA-IN-7808	1	105	2.01862345088165	1.52672595154907	1.90292878301943	2.31651701078859	1.67238496408154	2.20563486596763	2.51962603515269	2.18663995933763	2.33612970844938	2.51034291888417	2.60240877764109	2.74695021540659	1.88082312710246	1.54891484020521	2.56231765507912	1.53134136337364	1.96082872280745	2.59093073495192	2.43219218763152	2.34161723496807	2.13323629189204	2.46694097379677	0.827532938682456	0.970324840015898	1.72797951930503	1.72018631980206	2.12865429297378	0.457399051124264	0.836542742824965	2.40068377697735	1.00107497761161	2.38745125515432	2.51835643544442	1.52449979659402	1.93665725276574	0.403527623517537	1.72912809200956	1.61365214038195	3.04807160062885	0.787484759324252	1.04853363635533	2.35440646653809	0.548899539878326	0.062679306252398	0.262951220678254	1.49731550108792
TCGA-IN-8663-01A	TCGA-IN-8663	1	103	2.35771376939595	2.1256187847601	2.124882642456	2.68804421354513	2.0079082318164	2.54642453637386	2.40628365703616	2.56391665047009	2.6677053931001	2.45308717704955	2.31729174605961	2.37333064406252	2.371791280131	1.17087408470046	1.1796023403891	1.79949511273017	1.41648706731162	1.94552881619556	2.49703262628523	1.02843757487358	0.524147461060868	0.808794351337975	0.200086246347046	1.55548007582996	1.42535007226988	2.22213235445124	1.16793723915342	1.3408006994047	1.89848856646784	2.46935617580793	1.81459997197168	1.12386257445488	2.53569826377216	1.48954995395051	1.26922146295124	1.11688000292382	2.67935673768114	0.167315534321138	0.528921259028766	1.91791649646651	1.73734903419212	0.221501355473481	0.193100123263077	0	0.0293895735720374	0.276566552470509
TCGA-IN-A6RR-01A	TCGA-IN-A6RR	1	205	1.87364141205414	1.66182483480366	1.77748854761297	1.95656663089102	1.86511301719324	1.97348258841681	1.84306365371069	2.30694208975839	2.21421337101469	2.22869519405783	2.54352235931303	2.54584706578598	2.46115375555808	1.35697948206112	2.54141335228551	1.54765800015555	1.85808873797458	2.6039218099748	2.69287751903649	1.79034787716835	0.72140301890951	2.40291060761367	0.424838688999049	1.49835497451407	1.44631355849817	1.97212973812982	1.33657092580858	0.680550220695286	2.34462567280545	2.37521248499135	1.90607949609107	2.33666829913839	2.67895240333109	1.35763148424732	1.06859325737064	1.1696528125934	2.44389483494303	2.40533437403544	1.92099768235995	0.740698464616359	1.09395282354009	3.17896487053786	3.00619753562725	1.43442027857156	3.41060212738304	3.47408887534303
TCGA-IP-7968-01A	TCGA-IP-7968	0	77	2.56843411018197	2.15484884013553	2.18585946241307	2.38444016565085	1.94589024767757	2.24756665808718	2.13661940583487	2.49799191456829	2.64119535000961	2.72289341751995	2.76503157892625	2.46467422613834	2.52260439603596	1.38407851743166	2.46853570408021	1.7038844515033	1.9066355009607	2.65142802655524	2.87551333245536	1.5434908769524	0.731919918896878	0.727983928592093	0.151271074062149	1.27271426793221	1.45685280001739	2.17205049847649	1.59768659870318	1.24057698621363	2.31023615686738	2.67264235664055	2.05691450278497	1.38640296278792	2.76293359812859	2.04936861904507	2.02727260752517	1.29167100255392	1.93296267549833	2.98730363742821	0.456364888117905	2.57584754670077	1.57402419483267	1.80891013559781	2.03606243152731	1.9829432278113	1.7542867579188	2.28696061023661
TCGA-KB-A93H-01A	TCGA-KB-A93H	0	1145	2.13581594956205	2.16469819480609	2.07595900293382	2.25905543459191	2.23575337022429	2.34804729693807	2.41304322087586	2.58807111537545	2.75816979919463	2.69063817127469	2.20523357209123	2.11362073758057	2.44929923887915	0.709541154879601	1.92167069314092	1.06868412325588	0.976689511143104	1.48499835058272	2.57975071389793	0.885664467252679	0.50274462082896	0.254819214229987	0.0856932192473645	0.408269185163499	0.707692606348636	1.44154225578139	1.04416683237656	0.359969739701809	1.93171288027308	2.02166489254696	1.54077607966738	1.02412344756891	2.43414264847182	1.15411609930315	0.346105176792936	0.597525733933087	1.72272706942615	1.5995885005456	0.523153225689964	0.407716626044818	0.972290462802914	2.2970397804855	2.86252242990992	1.55757867865384	1.5478190552293	1.60037046794704
TCGA-KB-A93J-01A	TCGA-KB-A93J	0	1124	2.27689020026552	1.94485225260357	2.00268932576831	2.30799377824082	1.96308470591842	2.20709024379043	1.84654493016446	2.31085309339548	2.44813023117858	2.62001886025384	2.15405955085893	2.20877882014798	2.26207090572556	0.911266439540799	2.15124508903705	0.935809354065097	1.36936439876127	1.68844847484257	2.53014330654667	1.17855900392273	0.53302661587392	0.985376681069423	0.0950395848651644	0.839835787241941	0.758002741855919	1.16705254388822	1.07218154343045	0.586773008569755	1.48185670684468	2.18724826081272	1.13933820196183	1.6170727147245	2.46030949747694	1.29869334211228	0.706101772466803	0.58673941748517	0.951639620204835	0.12425761837318	0.491470003136548	0.981057487494116	1.027778255913	3.16439961269906	2.94799373404945	0.246126768477679	2.41712112393673	3.41514970764092
TCGA-MX-A5UJ-01A	TCGA-MX-A5UJ	0	600	2.24325409623244	1.90645853619695	2.20206554833169	2.34646137917687	2.08395613052255	2.32367489478021	2.16490677036244	2.44399382785106	2.29156146326495	2.42524404219592	2.88068109892079	2.81405348667635	2.91859014832428	2.14764336519343	2.55553657262543	2.67915173265949	2.27994981267948	2.92730910327622	3.1782754745145	3.09624986999189	1.8967271794225	2.4355681731938	2.18828066621527	2.51591105566854	2.45282676665874	3.09547015614353	2.27315013802939	1.86841512954226	3.21845138462138	3.14834821951177	2.98954542898831	2.31626076131398	3.22212601160991	2.47793023721978	2.14418002143966	3.08613081895675	3.34709438658981	2.95165382157595	1.88902376613648	2.57361762379565	2.47484790002804	2.83976028442663	2.98246586237364	2.61749315215	3.29214580721046	3.21436892478368
TCGA-MX-A666-01A	TCGA-MX-A666	0	427	2.42785574737079	2.2273029395399	2.28258754132136	2.5099465977925	2.39103134904649	2.35165204585512	2.40037811681124	2.78837671625486	2.66504670490576	2.83480305253047	2.64677909065513	2.34168471297597	2.44391364848725	1.20092428342636	1.98779850687848	1.84064445277085	2.01161232506893	2.61239791339112	2.60015760659703	2.36970056376077	0.5663254136705	2.07074293505433	0.840240655270691	1.18620195848896	1.64585608283836	2.2937589139398	1.61175104493148	0.86306942676235	2.31071130975033	2.35418170804939	1.88413288776825	2.38884162389832	2.60084159129713	1.73302323642071	1.6354312360471	1.63225102501593	2.50076012044994	2.11816926407826	1.4598226624986	1.75609283829101	1.40438006718209	2.27237229035977	2.15769928603145	2.18706133897975	3.53867299635076	3.15634205675486
TCGA-R5-A7O7-01A	TCGA-R5-A7O7	0	1389	2.1945141129494	2.05678299886629	2.27381231312836	2.34426935563077	2.26883802400355	2.37563216114869	2.60236271174093	2.83103436439021	2.63894799033742	2.9996212950344	2.65427008141411	2.75820384601293	2.78273486544635	1.62204961200326	1.71047141088593	1.33187056815014	1.59867628459861	2.30273928354588	2.73704061247582	1.66428820649421	0.727758855580452	1.281442383488	0.680089795978174	0.995645945346532	1.13040011287318	1.83433362353426	1.79091800020077	0.85217045218303	2.13391563201892	2.37328554783424	1.87550085044596	2.13013022111522	2.71113905043622	1.54943203577207	1.18302978123777	1.81138569385129	1.93696764563133	2.4833202433312	0.837416109718977	1.0406384468569	1.2979506729503	2.38620694680703	2.17797636153292	1.00597827870945	3.71773194457007	2.74340380213437
TCGA-RD-A7BT-01A	TCGA-RD-A7BT	1	262	2.3587269173478	2.30502401550965	2.46172397027224	2.32568187913843	2.20833231663018	2.44214259496192	2.22241433030209	2.58108896679968	2.74149275918048	2.98597725371972	2.0702883858228	2.20083900754434	1.93733372907003	1.3589665797204	1.84210091862495	0.83355245524604	1.24467257722866	1.98829948465179	2.44707771736367	1.25517737874562	0.496631011401348	1.15574392010099	0.208010550942352	0.71057410449044	1.028442750832	1.15927870236064	1.10573070333987	0.638006898162343	1.95749835923476	2.21523773271208	1.42263921889614	2.75315972281696	2.58246671454785	1.17463040191627	0.356186329861627	0.676530760274152	2.17169587526983	1.92115444012571	0.413895357601665	0.64662177473394	0.614688133246451	2.37470839111335	2.42744969867121	1.75778677787758	3.27302151330274	3.16502158020468
TCGA-RD-A7C1-01A	TCGA-RD-A7C1	1	507	2.38901784520979	2.0739044836415	2.20011742288634	2.48872360050681	2.35365483438957	2.51210586547899	2.32068007030701	2.81706887037422	2.7313170723929	3.03216375904938	2.48425467065767	2.69402352244956	2.41815725650015	1.18237903049958	1.66318907727354	1.08618369902785	1.37682338063898	1.95087133164207	2.5520296653246	1.39883524178872	0.863241612018811	2.17145936699115	0.903880806629778	1.02281051720435	0.996355456772069	1.29971857401393	1.5589367842201	0.820181206330004	1.95020754193296	2.25033810846627	1.53446629729324	1.21359294808245	2.61791945962792	1.4509299232688	1.37491944502462	1.56538420897038	1.55785329820768	1.50740445702052	0.803657163980805	0.936984305765236	0.936899243043687	2.66850990154781	1.85752276977976	0.284049279835179	3.46961581220375	2.78866868291589
TCGA-RD-A8MW-01A	TCGA-RD-A8MW	1	1153	2.28778616392655	1.80024804023949	2.0162980769097	2.29445658829851	1.96762055764928	2.35525576710344	2.20388540861056	2.48384372332847	2.3921858608386	2.9207850569075	2.78138121826573	2.84824167644178	2.81275477442671	2.16390374881785	2.37713340017121	2.30417367918984	1.97839764019123	2.72078989050071	2.99211610072619	2.73930425638902	1.48757056463308	1.8170551658038	1.26855735928649	1.92215015159508	2.24173258208177	2.72585139970634	1.93396404118638	2.01914640259086	3.06105657896202	2.93480238245964	2.75019004899793	2.40123916660345	3.05270428192467	2.21931866119058	1.480591812334	2.42329793980115	3.16397290956995	0.283621464655611	1.28324865289258	2.26860738922272	2.19022920173321	2.45265878921564	1.40111023386948	1.48166166437515	2.12446128638994	1.13051210206651
TCGA-RD-A8N4-01A	TCGA-RD-A8N4	0	2171	1.60524691292231	0.721817527848423	0.820845508779372	1.57703387136407	0.818666174314593	1.35417466365212	0.823155670592991	2.15904262572787	1.55902805343979	1.47165834241471	3.32464275929131	3.04930844035616	3.42842363871306	2.75226815433868	3.2589954242672	3.20824086410795	3.06190085885319	3.11030029824516	3.48570522319547	3.5469790875684	2.87998954228729	2.68595066182402	2.83219926092362	3.01850278419867	3.21264703031307	3.57918635718623	3.01447750773591	2.85014809887981	3.70697711929232	3.49282902306735	3.53110398759777	2.78587115876058	3.62304601078399	3.17501652116463	2.98965926536444	2.11139984116477	3.75619666483512	0.3392635433361	2.71248842458941	3.25649056678543	3.30246691141953	0.702259480103111	0.711794112893904	1.53336402318567	2.24174047721442	0.5609554453725
TCGA-RD-A8N6-01A	TCGA-RD-A8N6	1	272	2.14411050105106	1.95854412064302	1.85381274853292	2.17952943268318	1.90995145445811	2.58952870893785	2.16099627669075	2.50429803591044	2.65094150105026	2.59487615804049	3.17784794664115	3.06797294346865	3.1909153799104	2.36829039854786	2.63471260416052	2.89539284238737	2.85807231873363	3.0452022427573	3.27558360555859	3.29585961010602	2.33265804835622	2.2084496437609	2.16369250108808	2.80411960230068	2.98389373801721	3.3108222299381	2.71715725329525	2.68727468044063	3.4957288262864	3.253780391971	3.21447014384415	3.16122482506316	3.4071291263057	2.86719780725733	2.61381729356212	1.70073411337404	3.57088072188903	1.92009715047103	2.35580057474377	2.93564211467606	2.97094746143995	1.93373861676591	0.0832546985263856	1.59972024791584	2.72444285415222	0.126442707119177
TCGA-VQ-A8DT-01A	TCGA-VQ-A8DT	0	1484	2.23452109604306	1.81329939744065	2.08472129225491	2.34784413574059	2.18026434492185	2.4087165664228	2.31245186830259	2.51229640571766	2.5354477922813	2.69301304619187	2.45776353669884	2.08277964355445	2.50244404360015	0.96881998377916	2.03632653052031	1.45066504805682	1.76495205880341	2.44126691313499	2.30280216667862	1.27872856463112	0.375586413384961	1.31492236901981	0.352220911560145	1.27401591107799	1.14357983976923	1.79177271307876	1.06890834069519	0.48933394399607	2.0148206976578	2.04949778772099	1.53497409791565	1.63226220154071	2.22410249884333	1.14348049449387	0.407514451313918	1.15223667656435	2.12399992484937	1.80459007194206	1.46266374292568	1.12874693053606	0.856670905828703	3.08059684662138	3.22297904075671	2.56039824675386	3.43937224299284	3.27979131881335
TCGA-VQ-A8DV-01A	TCGA-VQ-A8DV	1	403	1.95323702651411	1.88835094828817	1.98119574753378	1.84899919201437	2.19037210469465	2.27574358613615	2.13609331745158	2.54317134749949	2.65153289073437	2.82300044616461	2.31086082791808	2.15739812836192	2.26941214599261	1.23586132796063	1.52274691683708	0.977214021325997	1.204669316124	1.89925277017353	2.457760463851	2.40912564910511	1.1491954886847	0.967627632912386	0.353016487652775	0.671694283200163	0.639036819620423	1.27388232822391	1.85264904693762	0.466611270133949	1.84849854662888	2.37724659888041	1.70801460799751	1.69254188747587	2.80403522021111	1.33015806236595	0.378903054700441	1.28518283847934	1.74225972420155	0.217888636384847	1.44454518702102	2.08966343065045	0.748221661384524	2.09630410644003	0.533848735811553	1.7147817759145	3.32439751221845	2.33636792748453
TCGA-VQ-A8DZ-01A	TCGA-VQ-A8DZ	1	396	2.39607286092996	2.06734214781999	2.12414421619791	2.31327425677374	2.28262482022299	2.28250986561174	2.48121091517353	2.52668957928183	2.59249635417715	2.78387255020729	2.54736621107809	2.53043727508917	2.38568301810839	1.39985908372255	1.40092619688104	1.65124311020278	1.74483900981571	2.50075054213684	2.73632665604635	2.30120360001837	1.4833797806862	1.97576683266889	0.757567117740138	1.01334830519811	1.41256791923508	2.23582754156356	1.75139911711862	1.32326571892298	2.53187307483093	2.59841098287798	2.18139627026236	2.60769974511918	2.76271329303533	1.7007630523067	1.37846403265918	2.02756551108524	2.67996257168491	1.50623421377107	0.676587862228367	2.00719716273886	1.43087598317189	2.79039999668742	1.51557961936843	1.39781437821277	2.54070983864297	3.46143389666039
TCGA-VQ-A8E3-01A	TCGA-VQ-A8E3	1	661	2.59498369175844	2.06505708472818	2.3246607579953	2.47285195305371	2.19688648666806	2.62191830203691	2.33914442462422	2.59963977724999	2.73266153525927	2.79920756401465	2.4514112424553	2.14151469064275	2.16519226089647	0.726988198696438	1.34520960519603	0.701257032099213	1.18233585500946	2.04127558239473	2.34316737621795	2.3724056599675	0.863463911961922	1.3867779582173	0.539210595079723	0.620225083554648	0.716181955940751	1.09713385164272	0.860136984454513	0.373008523984378	1.18168967332332	1.98303816658808	1.24477887808566	0.859765618477266	2.2769050472583	1.33091102653613	0.655455315302597	0.825331349756444	0.47512879469005	0.635695041694343	0.714596515918125	1.50144318787104	0.635492966708117	1.82719254789409	0.457857875472149	1.039979084429	0.81135697626313	1.82321434882373
TCGA-VQ-A8P8-01A	TCGA-VQ-A8P8	0	942	2.0640209517604	1.69363154243583	1.80637060604008	2.26064468372069	1.97579878857559	2.20527359549118	2.05674155623665	2.43415135089025	2.39024053579432	2.45992516344073	2.9101043517695	2.76439090163639	2.6145286111596	1.88737958562987	2.04389573648616	2.41791817879456	2.51761701711436	2.95879000847017	3.02676928701867	2.82703892412658	1.57483506019991	2.23021400876125	1.95730465501394	2.14954385420461	2.29238851600471	2.94485948337607	2.10314203673997	1.98087928151891	2.87158244590521	2.85125151884319	2.61445783000042	2.57008889272554	2.92129886094572	2.29075401663688	2.32519786495529	2.50982626109126	3.06287752474492	2.83534883342483	1.77526572987667	2.33186530100545	2.11384138781785	2.80052209928973	3.18533558948904	2.65223636618132	3.49989917190698	3.30590577663658
TCGA-VQ-A8PE-01A	TCGA-VQ-A8PE	1	675	2.40251154389556	2.48101233193053	2.2430800020786	2.46269021629394	2.39254175118085	2.44175921391235	2.23332971185607	2.62886700590933	2.80711166230231	2.90297363558628	2.32681521624863	2.38214685376708	2.41092571498416	1.58064814477666	1.01667542819266	1.47084708025126	1.64628433315505	2.4244956736426	2.67101906207245	2.27283144726463	0.776321720046535	1.21638958755846	0.20959010613593	1.26157198677025	1.41616970540902	2.00090205718142	1.63424089869922	0.943602731087829	2.13549933239408	2.49402209242913	1.91307653126148	2.6620358417146	2.79893180160871	1.60299355216993	1.25934535718616	1.71740682926335	2.25563727000337	1.11201324196858	0.360850332932916	2.20992229304519	1.17029993123335	1.80055461265833	1.92808592777731	1.92867679390933	2.78852106045939	2.40547542613861
TCGA-VQ-A8PF-01A	TCGA-VQ-A8PF	1	76	2.423502775497	2.025415135499	2.3105506131041	2.49883537586086	2.08257916522322	2.46552942697481	2.35533528384378	2.44059952740371	2.61384118069661	2.67373238933924	2.75848442405639	2.70847274661953	2.18416827297041	0.966232731547155	2.25055120514869	1.78256275590679	1.94344137359574	2.64268513121183	2.71758925173826	1.97869383771252	1.52065414665137	2.06296327060628	0.675844861550702	1.20861787499123	1.75961660435447	2.21512666280515	1.50086605801561	0.900747691315291	2.25867785146669	2.46232846790399	1.81552831090358	2.48343753207888	2.63997995962356	1.96463485132619	1.34411075619412	2.0010445249182	2.3361080978684	0.257242941499511	1.4168237999102	1.37629386721104	1.47464082513226	2.60940832119704	2.29709024573164	0.543515218099367	2.39036466615527	1.06946987369662
TCGA-VQ-A8PH-01A	TCGA-VQ-A8PH	1	389	2.32363815936493	2.10056341792828	2.23713873910577	2.40967593145858	2.24973898189679	2.32772963233917	2.43177291825193	2.72461270084774	2.93875931732278	3.08218944744343	2.20750933283096	2.03262794408883	2.29460524696822	1.16520446354759	1.67374966194043	1.20921984752586	1.58313321336957	2.36717102280452	2.6164007398186	1.8227276435743	0.519065272170163	0.361094300398829	0.0531600023779609	0.620190442498328	0.90612685571444	1.53001750126823	1.15790330354592	0.398184826682484	2.20045932904279	2.24879926257031	1.56793515761522	2.08754504382325	2.66934905747424	1.59615346865754	0.580720088839806	0.604365943625143	1.93908964708234	0.965522024057613	0.259612642941873	0.936164063155794	1.738926389956	2.15314999057267	2.0863776129801	0.29680671976059	2.6956131821278	2.95165464906143
TCGA-VQ-A8PJ-01A	TCGA-VQ-A8PJ	1	82	2.31907701044476	1.94892613364624	1.97804940875151	2.10052348376721	2.51601239390581	2.31266645487193	2.12821525778725	2.51027027404033	2.63947908567154	2.81201455391121	2.33833368989365	1.99094245357866	2.51273953870589	0.934645403987106	1.24739745438453	1.11151703994687	1.42502637973172	2.15770407175222	2.37128689912563	1.24434040224178	0.83673608209183	1.20708220286699	0.118990750143078	0.239847062274966	0.775327259365867	1.26289396949101	1.42880255239491	0.504107508052418	1.58425758803282	2.04783838769348	1.0498022149784	3.30932363919759	2.52692120604114	1.34426497303856	0.901981114030565	1.11682825935112	1.16873932782185	3.30102252959922	0.22294442772243	1.61566593041038	1.29072396754782	2.71786204160563	3.15840506195438	2.02598509763821	2.44776047824833	3.16078477114494
TCGA-VQ-A8PK-01A	TCGA-VQ-A8PK	1	543	2.49708032260958	2.0071468988772	1.9188558187639	2.21093103567401	2.0388535798329	2.59853322260041	2.08255597954166	2.47889521336236	2.80675613998167	2.81635421098308	2.42077659901646	2.017843857003	2.56951938003814	1.07592492194331	2.27268873562313	1.09550819023796	1.37396380019808	2.54920695837102	2.44469520880734	1.47548638773539	0.637880293268447	0.20078019473538	0.0702179922375458	0.478854217436761	0.706737311373431	1.11771070821107	1.43025266114659	0.778711260492289	1.83781601534261	2.29383333089951	1.70085491821046	2.5630939869153	2.78249152306944	1.44999358598042	1.04231666991878	0.944801407799713	1.39950953188613	1.42132494828796	0.347966578567661	1.38357387234246	1.30506753344535	2.23265175734883	2.48904541123096	2.74842601067571	3.37595619189441	3.10142499562448
TCGA-VQ-A91N-01A	TCGA-VQ-A91N	1	570	2.43217465354365	2.19242148483878	2.11196492239	2.28250005357271	2.21733156300607	2.38360253000795	2.48215502582196	2.74468145030783	2.79109190346653	2.64929655308637	2.45262186117506	1.97678817409008	2.31464125776149	1.10937113473417	2.4750125628543	1.57070748755469	1.83207523522792	2.42481786046336	2.52640110595249	1.61292919831814	1.00010763755676	1.41387463790147	0.205334667750536	1.02708981921271	1.56030163881091	2.11919263225715	0.950772017840301	0.780417453487994	2.21936487601682	2.19304854868405	1.77089595515563	1.85922548373147	2.32982603308792	1.38899093327141	0.983450423809473	1.21590998245235	2.27827422057422	3.4358943893451	0.402647715312611	1.82750209554695	1.26214087501459	2.87080843070302	3.06439081622091	1.92034125729788	3.15504050195502	3.06961145758577
TCGA-VQ-A91Q-01A	TCGA-VQ-A91Q	1	633	2.13420346747658	1.7784551521181	1.85545593770948	2.24075283212899	1.92927463265088	2.23623197853204	2.36550044439557	2.36020610743763	2.42153402055173	2.47924914522111	2.87293020797876	2.72923338015277	2.76521122539557	1.66270392663092	2.61469202129013	1.80512673653526	1.78964960939634	2.67262535467818	2.78132893682805	1.44716187757889	0.839079312033459	1.83406650068931	0.17641058124445	1.24234581084086	1.5362046212567	1.9365213736668	1.80770805188538	1.30729398030953	1.65405382178134	2.48936418118479	1.71315087126359	1.75035029401595	2.65566060465408	1.77700001422104	2.21626822832974	1.08481353394648	0.754116988486045	2.56417929465834	0.814442537894859	2.06505810177983	1.71088499764232	2.90864380840366	2.64193535492034	3.12037206889393	3.02824991058132	2.83846988033211
TCGA-VQ-A91S-01A	TCGA-VQ-A91S	0	1000	2.42888895830943	2.12379198560312	2.0758550030955	2.2918665051379	1.99327383050992	2.30576669108746	2.24150729453928	2.32481465091369	2.68699136612288	2.57495465015044	2.58949632931315	2.31822374648191	2.09272866800397	1.09316192158626	2.01424201241921	1.56684632676683	1.61696597741893	2.18831239195264	2.57734963466623	1.70741323637474	0.454467316364313	1.14300502460271	0.564076577747909	0.820686829264585	1.40388801850204	1.98064670792809	1.01781013250342	1.06260784885106	1.99566358757729	2.26781168553141	1.69462679981603	1.84010286719804	2.59296846829312	1.55606832256675	1.10391606971549	0.883476987580866	2.21562534912693	1.63835421987319	0.311514193200828	1.19018694110598	1.30516471914143	0.616649751595239	1.34981029740513	0.462273287215366	0.331807815106085	1.20205845595047
TCGA-VQ-A922-01A	TCGA-VQ-A922	1	275	2.3686181046947	2.13286544976233	1.98152980115249	2.40398951642799	2.4798863423809	2.54564647867757	2.57219944697216	2.77012578962145	2.74283156346928	2.69902118191026	2.76305058047349	2.50112773508487	2.46993122491159	1.57288981551151	1.86743837138009	1.95059056681616	2.04597052841663	2.74241889776996	2.94430165366548	2.00941412386401	1.65671286099129	1.71667739684953	0.5569905407799	1.25446339662351	1.65156386544222	2.14926948267165	1.76705451233283	1.04612294281674	2.47984824044482	2.69323840142742	2.21723527577026	2.46459660384455	2.88484136922617	1.983690273762	1.77546060859408	1.56362811593739	2.03437264114465	1.35044225695021	1.00221990355058	2.14980337754829	1.6517860181483	1.75114603943369	0.511742133885666	1.74256175781982	0.980463983553905	0.687382226582581
TCGA-VQ-A925-01A	TCGA-VQ-A925	1	138	2.29647808084322	2.16702357753218	2.07946852311978	2.25299633956249	2.11895293388197	2.38498107741546	1.99698717470856	2.56284977607509	2.54315537432434	2.57033031872098	2.62540790418243	2.29891368608295	2.8114405877741	1.38722681014877	2.80834771394105	1.9988372931548	2.09495375348953	2.61671594744959	2.80078037292849	2.37173193150964	0.932500913338015	1.43866989432671	1.38125986598709	1.27465152012472	1.85147570577412	2.55054420415856	1.64711358402649	1.33565407208814	2.50348418770817	2.67458864203967	2.10065667715181	1.86994554171602	2.78616005529087	1.82274886967104	1.61136809432689	1.48821720301147	2.71210004750326	3.38419635917271	1.01427438612439	2.50738917678787	1.65857631826789	3.07688391510337	3.04503035036475	2.90360713043169	3.56979457280282	3.59178225226949
TCGA-VQ-A94U-01A	TCGA-VQ-A94U	0	819	2.11823044627221	1.80581367049943	2.05413444711378	2.0853607292847	1.73320304909167	2.10790263974727	2.13808418856913	2.16627437288649	2.34179231257211	2.34100810603339	3.07033440303832	3.05694489882146	2.73499889660159	2.15649935220201	2.77905939538367	2.39389799964115	2.50479333135935	2.98945486215798	3.01565369866698	2.98500150859897	2.8691198106335	2.53979155531416	1.6944363048384	1.86453793896574	2.379106942087	2.77843941990587	1.87297542503955	2.03358369910642	2.974926745455	2.84964641620641	2.64058003093519	3.10530675389033	2.93295385936895	2.20647195135472	2.43015507687798	2.43687720985139	3.03807641722717	2.93824992436318	2.76086927149241	2.42980231859621	1.93007906546489	2.6826023190851	1.07522640667495	2.36710265068048	3.27668206525975	1.31787399194007
TCGA-VQ-AA68-01A	TCGA-VQ-AA68	0	1328	2.45232993788157	1.98635467311525	2.03778513912657	2.19752681894078	2.18823936723144	2.44620333786336	2.25941848436919	2.52681358324232	2.60499678293552	2.7588568242952	2.37716785986915	2.08171745587482	2.12524895003266	1.4020609923772	2.01952737826763	1.36508548503534	1.57532951286664	2.5123335025516	2.43916626547388	2.18250063096433	0.286135019790491	1.13872108848863	0.269949892098611	0.771237021564698	1.40803273771663	2.10599276294238	1.5667398552662	0.917540285423365	2.05928387865519	2.27390473175601	1.7448396511974	1.60645379172699	2.33435878234516	1.3710460371162	1.33972439877579	0.86205163996832	2.26152033297871	3.24675304100767	0.760338694663149	1.89790317406594	1.14285111401272	2.89331025416062	2.87380980239148	2.76962682324591	3.22526173631186	3.01747544987031
TCGA-VQ-AA6G-01A	TCGA-VQ-AA6G	1	792	2.16495391076722	1.68751706746468	1.76591770052214	2.30532949070854	1.84999341065339	2.18150307508158	1.9866167749171	2.44386998572854	2.46544473363404	2.44409840293026	2.38988649303994	2.22672034521186	2.41409597724552	2.02685006678864	2.18464437321132	1.29721465041003	1.36116533949101	2.32080520906249	2.4945637596347	1.466757572049	0.267808394285253	1.52336365431289	0.0784665606654399	0.795012994749235	1.15752190169314	1.8735190899637	1.14127617026313	0.485472688556946	1.80885046077025	2.11651144725631	1.45558110382262	1.63712792153988	2.47262186836903	1.42613876861949	1.14365572991474	0.897756327639686	1.94524556982116	2.73920318617949	0.336501123006358	1.28220746202014	0.910520031829	2.78820980280601	2.99142797806583	2.98517597709868	3.22991408155141	3.28887979508047
TCGA-VQ-AA6K-01A	TCGA-VQ-AA6K	1	378	2.32352094284857	1.75993432453687	2.1116245901495	2.37713440433534	2.15400675625043	2.38427286791482	2.38495489028036	2.35520203834032	2.69114828591482	2.75118004256555	2.72343166249554	2.78958036746984	2.54690254435202	1.63282580700853	2.04717020503783	2.18137791382612	2.03726748080831	2.885710431739	2.81965472278456	2.5039168377206	1.05797238610311	1.47826794507463	1.2446913649383	1.70030880092238	1.77935325069987	2.49242915460888	1.46460671257949	1.6931543370595	2.29140692963808	2.64745675131396	2.12026431890901	2.26424001005194	2.76051336890377	1.93796503617644	2.2003139281446	1.99003300730157	2.61489212093871	3.10434166029891	1.15210392075166	1.96419773782803	1.24335931166032	2.53864425159114	2.24305605103383	2.76869835869713	2.70069517746377	2.04255898969152
TCGA-ZQ-A9CR-01A	TCGA-ZQ-A9CR	1	24	2.044551383349	1.8326069645763	1.96246357575336	2.23175792852513	2.08104645198396	1.98762485379336	2.41366688103692	2.46629186646	2.64907720550884	2.71215983847222	3.03476821029497	2.90411152822023	2.78641859870839	2.13933282011599	2.32463792724653	1.81586656828306	2.00909524638333	2.63524641565771	2.9311643240097	2.39828290850563	1.20444523357243	2.21383322764791	0.824229740730386	1.53968467489347	1.5186817990284	2.3279512311584	2.2116275308599	1.08196522603407	2.47953766530837	2.79094943233128	2.40330924482035	1.53795452918855	2.94643854331552	2.03214898985964	1.72018579024519	2.00722788878246	2.5956148949995	2.59726776142187	0.966836186475244	1.63717330806652	1.56213439962081	2.49357700003517	2.6982488803079	0.916124101213524	2.9777150438561	2.70916951529123
[truncated: 11 more columns]
