# Supplementary material for: Prognostic value of RNA methylation-related genes in gastric adenocarcinoma based on bioinformatics
Source: PeerJ. 2024 Feb 29;12:e16951. doi: 10.7717/peerj.16951 (PMC10909369; doi:10.7717/peerj.16951)
Supplement: Supplemental Information 21 [file peerj-12-16951-s021.txt]

fullid	Patient	DFStatus	DFStime	MCM2	CDCA5	CDT1	LMNB1	BIRC5	FOXM1	SAPCD2	CDC20	TPX2	MYBL2	SPARCL1	MGP	TPM2	CRYAB	PDK4	LMOD1	FHL1	MFAP4	ACTA2	HSPB6	OGN	ACKR1	C2orf40	PLN	SYNPO2	MYH11	HSPB8	HSPB7	ACTG2	TAGLN	CNN1	APOD	MYL9	MYLK	PRELP	CHRDL2	DES	SPINK4	C7	FLNC	SYNM	VSIG2	ANXA10	TM4SF4	PGC	TFF2
TCGA-B7-5818-01A	TCGA-B7-5818	0	356	2.67190810846747	2.21744116299602	2.25772451929138	2.57706975430739	2.4806788231749	2.50275531674114	2.53999238574794	2.60939693669931	2.44596606016077	2.79324386561846	2.09676370672706	1.92968654666141	2.52767680410429	1.95785258558326	0.338600496907888	1.41210977061197	0.853752177165748	2.22541569704776	2.75498929002712	1.2140090452822	0.131632726168815	0.51668995697253	0.0583452053935981	1.25117457125041	0.769673162878783	1.48742554237288	1.20308405473284	0.4821195142095	2.48290367142456	2.74502924437543	2.05204143856042	0.821071962962029	2.74052602924179	1.49670149065944	0.825421278783372	0.573772393662186	1.83222739792663	0	0.0860658135936526	1.08273594402556	0.729779463545619	0.328678749395051	0	0.414763514351444	0.283123018554865	0.354609927954218
TCGA-B7-A5TJ-01A	TCGA-B7-A5TJ	0	335	2.18716948808813	1.90068381538518	2.25620462133114	2.24374680083269	1.80906694710443	2.28829260068049	2.33849384796914	2.41836795639404	2.64157792757516	2.33356363795128	2.6626670065451	2.77578523336503	2.63999354453609	1.38607090742026	2.06221522892313	2.15382690839615	1.95068143487869	2.68629541832258	2.81218545382446	2.49141416328267	1.79030436978847	1.44635176272354	1.29143883053529	1.60230545505011	1.93762623140363	2.58587161509829	1.60777113367067	1.68602208262348	2.71826249070919	2.70704446613807	2.49260284970882	2.57444790975273	2.88807519667402	1.92063258793318	2.0443617820645	1.38095285641801	2.94892840890189	2.7992015148641	1.43592577028054	1.98242155233187	1.75347593043687	2.97100018819549	2.50807569490867	2.79753987078712	2.90787090222327	2.43819343719973
TCGA-B7-A5TK-01A	TCGA-B7-A5TK	0	288	2.13700955268604	1.63643810799211	1.92418620757261	2.31063864495025	1.74068073762768	2.00878108185584	2.23710305574844	2.3647119077224	2.43603071353072	2.37315029825781	3.06155797227285	3.18696062045679	2.88368606167435	2.2954537233719	1.79665148468594	2.68801880800053	2.64769233286677	2.80265428394277	3.17017246373131	3.09868826623811	1.69727674214648	2.02563895379557	2.43148735861766	2.63333100535096	2.55043221374117	2.96629178906044	2.34263301857331	2.48233828624628	3.08181715816756	3.12533263562086	2.91359138102718	2.75035873294123	3.1267307573965	2.52795290602668	2.21577870323103	2.93742621786976	3.3179643116245	1.012752784904	1.13260201587665	2.34850385486997	2.47697686199369	0.247747116571985	2.89059965354461	1.02243272996822	1.71347635633623	0.193605113513838
TCGA-B7-A5TN-01A	TCGA-B7-A5TN	0	287	1.8857225601657	1.83335295569917	1.73327394229609	1.98596543286393	1.87239401635836	2.18034716552356	2.18811962885922	2.39911416356499	2.25762555862794	2.39885908417146	2.81088886013332	2.75260766892393	2.78512493273684	2.05169358440356	2.12411910981206	2.24251979013505	1.92691825250546	3.11284002844719	3.1589270567027	2.56948671327567	1.65937169925039	0.552537044920481	0.578469271928282	1.43369159341629	1.45802195150999	2.19350728599053	1.89517769825166	1.90079248186049	2.64369011946342	2.99552388832893	2.56367576078372	1.77134636283444	3.0733521807464	2.21405077936309	2.23240307152354	1.38501435712364	1.95246205426092	1.92913261605356	0.46711317679887	1.69115574160151	1.06831893370019	2.85017806337345	2.49622677240456	2.33366002096849	2.57005111550665	2.71144904328314
TCGA-BR-4187-01A	TCGA-BR-4187	1	141	1.66414554258996	1.44671990695744	1.49617280461473	1.936965893066	1.62409021206281	1.84627235110834	1.31944681618874	1.96929161621708	2.1709838873195	2.0415597939887	3.20023734259328	3.24390425776127	3.02877483842683	2.5390829210296	2.74330739762224	2.7623597740158	2.75368199530677	3.05423235243171	3.313468775365	3.12908513977332	3.06349481852935	2.58579158731933	2.57131150910062	2.88081061800066	2.87206889260461	3.10907349149235	2.52452007129272	2.36759385414236	3.42414064021105	3.29502429005242	3.20162217370235	3.14804027668679	3.34166867642029	2.77608886317888	2.39664657793831	2.88387394035845	3.43562866056698	2.84025637720883	2.7873615680154	2.63128435175778	2.84349901915978	0.989583718684044	1.64748475235273	2.11522644936102	0.973608607956534	1.10486563530821
TCGA-BR-4201-01A	TCGA-BR-4201	1	940	2.1068873620916	1.95139507336813	1.77715470811677	2.30182133022502	1.98443827866331	2.09048317895399	2.0441445599629	2.48547238085439	2.68219604814252	2.45972668938597	2.97044775111037	3.10089914979237	2.71267916317412	2.160054575164	2.17493302928855	2.30078323600372	2.37224576989963	2.93715759546166	3.12870814399834	2.56084905646626	2.64427527512735	1.97099255590576	1.76408967505279	2.32302679269571	2.10326840925562	2.65210966700849	2.1486590370578	1.59759437850188	2.76138671685514	2.97953241797645	2.52530383962556	2.63116174433184	3.06108443441668	2.28051712879784	2.36212285723901	2.26538543190309	2.72988220641886	0.652667846844065	2.37545232633909	1.80882847860325	1.94663236718405	1.70191587153474	2.60781980094825	1.60820838233769	2.74258843027315	2.48700500885117
TCGA-BR-4253-01A	TCGA-BR-4253	1	124	2.34825264660628	2.06271747974469	2.12049068810053	2.53935177067297	2.07288342052578	2.40597918977393	2.09951928691855	2.41958950808979	2.62611213684523	2.48917489525622	2.66890082724061	2.45571044292053	1.87475386102918	0.892455306081643	2.1099413772597	0.914407581053438	1.31222147484888	1.79816118790711	2.70559304218065	0.877299405301079	0.400574804820836	0.584569128421132	0.0184042290521751	0.861840295680709	1.30032120170963	1.16967348669654	1.02011105262036	0.346402169584455	1.79630759894786	2.30348242085359	1.35840156395253	0.991932156628233	2.39599294405579	1.56465655032342	0.749791875397976	0.687002000824374	1.44613907139119	1.27937080581687	0.520706159274247	0.581662981313086	0.96872736054053	1.17481624959052	2.81480581239617	0.176732912164778	2.68310343918821	1.9243661019953
TCGA-BR-4257-01A	TCGA-BR-4257	1	294	2.39367273048278	2.18336404950098	2.19730535094533	2.40472435859117	2.16354933012289	2.36865735118431	2.11087910646098	2.48249545483947	2.64441638749624	2.80357059220483	2.43561280821403	2.32670180262725	2.40508480376915	1.6110921309254	1.87426727642189	1.30928420250497	1.78843149431167	2.55991052852181	2.84742687609473	1.44712059978	0.602749426957688	1.23578393402294	0.117897948179451	1.01427938149697	1.04113596837239	1.24056886618727	1.21209841303954	0.66348842728553	2.27141206392599	2.68807050948467	1.88677135621325	1.43009109092028	2.79941478874121	1.80386516233661	1.05610254492601	1.30744422145554	1.42789395523997	1.75735958332185	0.408641523253038	1.43404897582821	0.93185885482919	2.97226444860816	2.38005408038923	1.55647688415281	2.23357065343037	3.53948915469225
TCGA-BR-4267-01A	TCGA-BR-4267	1	188	2.14040918818727	1.72052186874097	1.96161895675259	2.02251230468928	1.96874975688099	2.18304154242351	1.78845784994393	2.24995629353658	2.31425472839828	2.30205812583681	2.33339862504977	2.30953374202037	2.49828125056511	1.10025956248644	2.27889982166183	1.30749509057169	1.43363289417369	2.38434267999252	2.73428988731643	1.3095000369952	0.797843559535557	1.02979616061197	0.368763018788404	1.03080094051083	1.19062751574777	1.65562174045913	1.11738391695714	0.574271770752673	2.006927157251	2.49279295286073	1.66699549854895	1.03221596686269	2.59220516017607	1.52690272359284	1.15413991378565	1.01280973281135	1.6101659548838	1.09192660017254	1.02242822197705	0.775554054226345	1.13084888968644	2.80131534875491	3.17063188688387	3.06416583303891	3.89227682502293	2.72508403377607
TCGA-BR-4279-01A	TCGA-BR-4279	1	291	1.99164009994612	1.23927540453146	1.35356703620973	2.08593062397341	1.75431555003591	1.52725221964801	1.40136553243645	2.23555729206225	2.04035863279908	1.72626361436421	3.12586183740423	3.38533171888559	2.89660501119721	2.54937420656573	2.52961254179276	2.49518375269631	2.65632931863881	2.75782513521902	3.24640749060215	2.87712591959223	2.86389016892834	2.39989313843758	2.44439033744866	2.78675974478926	2.62361742810138	2.78609551523283	2.42844459867114	2.12515716012331	3.14524241672656	3.26747978454219	2.96026820759592	3.35798015049943	3.19138515519605	2.64919704103363	2.63730698282528	2.47886019379077	3.22052330150887	3.61780355929458	2.83068931150088	2.1582020493071	2.33640501517557	2.8426243791445	3.06597981030957	1.16873651395448	3.04584644796386	3.48751365827713
TCGA-BR-4280-01A	TCGA-BR-4280	1	201	2.36594357020779	2.02094815557377	2.2742259393495	2.44166279189672	2.16617747719908	2.3214245875405	2.29421477916225	2.4843601723026	2.60991421376	2.46181705233166	2.37485004672972	2.10018290779258	1.92604539719816	0.958805770555874	0.917762846511766	1.1305866573886	1.3336731004852	1.61880701611208	2.5427809933456	1.09722229359195	0.363758029350708	0.640288571290529	0.209481353471014	1.00790794700003	1.13780964391167	1.5929244885463	1.14237567383824	0.594988095021512	2.17246700318206	2.20528793511273	1.82185412672958	0.665887877677788	2.44896089444777	1.27256466565031	0.911123686894443	0.741339655089841	2.21241718846047	1.19395909331616	0.407954601379299	1.48824501391702	0.900585981396155	0.521535052809414	0.595495543211086	1.33335640483251	1.64413941423726	0.800338183265882
TCGA-BR-6452-01A	TCGA-BR-6452	0	1055	2.52298318707377	2.17007659918833	2.42307885091965	2.64456331510808	2.35248556219856	2.51236467773208	2.48994441422896	2.60844552814533	2.53216448056583	2.65922837805366	2.42190028328077	2.26293345261447	2.29507995671865	1.26295589966078	1.33177296628199	1.45684432805801	1.77684238025164	2.68843724914101	2.709798122298	1.50157065890654	0.972217363539356	1.51951968347904	0.315290678970973	1.07303975082353	1.23672851329389	1.69733826156659	1.42256914148194	0.829078216744856	2.25463147958126	2.63268698331346	2.03483383807419	1.60383615817286	2.73615164520995	1.71093263641027	1.57200703101348	1.35106922721193	2.21466163300058	0.456896502737389	1.29648050079996	1.5348678073002	0.806268513280472	2.85161380793022	2.78451479592719	1.09624408549425	3.23682737533413	3.24649612854515
TCGA-BR-6453-01A	TCGA-BR-6453	0	485	2.21414690782181	1.86564693032645	2.14050561136638	2.34085383313665	2.02283467038466	1.98940104626371	2.09593140793615	2.51286389114188	2.33249672767777	2.58336520690884	2.93448065987649	3.205944916939	2.53393554570487	2.14864724882166	2.16225849421038	2.1773882616552	2.40079432640599	3.04951203992338	2.94813761002927	2.86617467429909	2.67264047971591	2.82637063919969	1.16206000024294	1.91492368560145	1.85250970963131	2.44373072618347	2.173654829189	1.78656904291259	2.60466036712176	2.87604435459882	2.41194313498186	3.08035591616265	3.02832114217891	1.87797078475838	2.19626205570403	2.71614254850003	2.51540237303576	2.52457233003389	2.46719935576722	1.88967361280879	1.39040661329259	2.51298957290218	2.22644466068203	2.21464239348475	0.302768668673109	0.339245599955462
TCGA-BR-6456-01A	TCGA-BR-6456	1	526	2.47598099156944	2.19681269829527	2.30960779789668	2.45221989502304	2.27805415626953	2.28331970991727	2.35495496055237	2.535331058577	2.75957210524113	2.75872751883563	2.93950146352927	3.01447866639555	2.85460073569544	2.29558920126443	2.38215560851218	2.59336868274865	2.59044672860087	3.05947471618668	3.13367636833764	2.91651838454184	1.94888165228944	2.01772891965546	2.36509171206335	2.33426105425366	2.52169151482172	3.00329537219519	2.45580340539485	2.45317666415705	3.01581287873219	3.09958624509897	2.93437980129956	2.64699488487748	3.22028267743183	2.53421863391128	2.54581815267927	2.64012142020421	3.32212217285717	0.743910065041551	2.29880435530672	2.54132637960785	2.50423899939962	1.6351279639425	1.60232994711962	0.121572065797073	3.51510381821378	2.67638005720151
TCGA-BR-6457-01A	TCGA-BR-6457	0	416	1.94295505830073	1.5366859879466	1.87021647426778	2.01513873132059	1.79062129180598	1.96814688436434	1.92916404881057	2.26763432063404	2.15384726370852	2.38517849145068	3.19283195215839	3.35921919062072	3.18286043282334	2.64230412452671	2.55125527965189	2.96949849075214	2.90478211192748	3.19682836008748	3.36148684829351	3.2552991935505	2.72247442180847	2.73563509167578	2.49128944681698	2.71291347957428	2.91128296020368	3.32606190806309	2.72461213945464	2.71262931467538	3.46699621276506	3.39043504515015	3.33326709749533	3.26663917681497	3.4630518071387	2.81755812539997	2.86060757892864	2.85685131420099	3.60932982693635	2.20918352668435	2.8680768314552	2.98758784654332	2.86572620267305	2.71119287200549	2.33823944319828	1.59565764030509	3.4698731700051	1.887335710783
TCGA-BR-6458-01A	TCGA-BR-6458	1	588	2.47719708323716	2.15359025422359	2.32127656675504	2.38003136244778	2.08084157934833	2.41673929448157	2.18314305408382	2.56768050421337	2.68947390989108	2.89380867426753	2.77303249135115	3.09251486554771	2.67869006761431	1.82592241432015	2.53917112281414	2.04861681259336	2.03790163305696	2.715626874109	2.97831660656159	2.40329952783524	2.18887881453593	1.80797305392932	1.06033703689409	1.88549838387917	1.68529079399368	2.2640989599719	1.75083048787104	1.64386490228089	2.2348041479222	2.87277119527497	2.2450545692889	2.37071003058459	3.02893465580102	1.96893828221665	2.52690004715568	1.13894869840248	2.43870642758974	0.0409983561309796	2.69238295317384	1.67736169648969	1.59100163540076	2.75612494375918	2.44301106597435	0.233529771241603	3.59677002564185	3.46348970063266
TCGA-BR-6563-01A	TCGA-BR-6563	0	1190	1.74191561914135	1.1174472810422	1.57915340560012	1.93645369813024	1.49527228469137	1.61325658062708	1.34591629894778	1.99645046657675	1.91813738895793	2.02821980199437	2.99571571894916	3.26490903946983	2.86136904976155	2.39862464261561	2.26716994422728	2.55565128126582	2.65406726397079	3.11743934478993	3.16907436627554	2.90224547490452	2.93541260724132	2.72895827802506	2.42395906125273	2.36020352907169	2.48196956746494	2.9159400805266	2.34517023031177	2.10501283463199	3.1105792641327	3.12749259411511	2.91628191124447	3.02068069275075	3.17648666964557	2.35251250044373	2.60155410509551	2.43712790490255	3.19579668503015	1.37567541934171	2.70935251056558	2.35736962979375	2.00900391555752	2.69272320565915	2.30504991846221	1.92207386424138	3.68452924499827	3.43111039110646
TCGA-BR-6564-01A	TCGA-BR-6564	1	794	1.78395323676158	1.32072868589708	1.43894735560097	1.68648852972465	1.38527075220409	1.52331731776668	1.9643159007913	1.82499333316891	1.68768932673839	1.64416489743459	3.25933910188142	3.34207507209545	3.41922287031329	2.85561243003934	2.95846939367295	3.19925282655654	3.0883042266383	3.19968252481154	3.45508160827459	3.41127804487701	2.55146954377887	2.72637030796084	2.8069809670382	2.68985080094133	3.15613709936548	3.50728051415738	3.01931448254447	2.97000668732421	3.65423929984913	3.51812673800788	3.5597087302322	3.00538068744872	3.62411229373346	2.9974434962077	2.83070442717294	2.85957621158682	3.78118891715681	1.98783394525879	2.42724345648144	3.24255749557909	3.13910100026448	2.04006533809904	1.29938032631382	1.36862456403399	3.74967850064558	2.62412891186446
TCGA-BR-6565-01A	TCGA-BR-6565	1	279	2.41485274443391	2.23736078969917	2.49467442108584	2.58594376905545	2.15807942903241	2.4126017791829	2.59175529291474	2.55853469882413	2.7611669162962	2.92269788151873	2.77057953673495	2.69103466708486	2.92599726837583	1.91124036062999	1.92871705068122	2.62347777525832	2.50766830429701	2.7389977570997	3.00079320217876	2.7550353730986	1.5675244503679	1.83741498873155	1.57480458957079	2.24387583490599	2.53690647067692	3.06956210089576	2.35738052512009	2.0707103763393	3.20556261338129	3.02891864026205	3.06376901586625	2.86957596286845	3.18680730817386	2.39811326650656	2.10532205760518	2.2196447941468	3.38034316880628	1.96224364442216	1.8186653734536	2.60602165014284	2.63814936117794	2.04484112764539	1.36534285726878	0.409422669162832	1.72156649229149	0.0382841601733649
TCGA-BR-6566-01A	TCGA-BR-6566	0	997	2.31996753207347	2.13263115603835	2.47816699628684	2.43524119772113	2.29712990415904	2.29255177926003	2.30844638611145	2.75005732017355	2.49782871232637	2.47192676660324	2.21261122067339	2.21906590574779	2.71650581777442	1.90310350950055	1.17071427975629	1.61284169451696	1.43461641514699	2.81572459510111	2.85743443878138	1.55597307391883	0.449778944288766	0.644482720527061	0.309654347208556	1.07895704447622	1.03993840001856	1.73749519788429	1.33187353398909	1.50257999532982	2.39758265339674	2.91508721875152	2.38204239405673	1.73535388935623	2.97248989026464	1.65010901705293	1.67932685039356	1.30423964626279	2.47920163240428	1.96511021922702	0.0662213797987355	2.01816797412987	0.594534286945065	1.80920850579702	0.674564506577428	1.72012254707795	0.945679624170026	1.7265678763604
TCGA-BR-6705-01A	TCGA-BR-6705	1	779	2.17054258376584	1.83094041012558	2.12177834321353	2.23571677272273	2.02502117037087	2.73406926770985	2.19060546297698	2.54604950702475	2.38468471861279	2.61631885180379	3.14262117666501	3.25976857767263	2.97739200808613	2.5841490142291	2.58827665082927	2.75950776782418	2.79612005395539	3.17398345360611	3.2363754762759	3.10107633228465	2.57284659185036	2.72448418526089	1.94376968344184	2.53409715181658	2.66098270698329	3.08178355823842	2.44183139538953	2.52249339471289	3.21875702507918	3.23551437729447	3.08386672230349	3.04669144492958	3.28375686255066	2.53547455810563	2.82607097322613	2.73882955901057	3.43441917711469	0.0749533264533128	2.84890337602901	2.76181320105471	2.50591424465201	2.22701368064196	2.21767160871687	0.210567135147157	2.90966058699532	1.90926656591783
TCGA-BR-6709-01A	TCGA-BR-6709	1	370	2.42774163866319	2.05926346481442	2.35243761017293	2.37797462114657	2.24978951678588	3.05610630826332	1.98546735234863	2.58687520545492	2.51732079865069	2.51023979558264	2.53666543682537	2.59185907117415	3.06406993823181	1.79749511969155	2.46995771608086	1.28937820374679	1.71228701927874	2.64387563128284	2.79348264654732	1.52262921135038	1.33219126980188	1.55116224003259	0.146199021876486	1.34955487419073	1.04271392417983	1.11572207844826	2.0328441373809	0.262041083819792	2.10952418774227	2.70803921640948	2.01440271194962	1.10738330677425	2.89778733398348	1.96380664491994	1.25521761763868	2.00380879195854	0.637523829591184	0.130961825644107	1.66562083746804	2.04830733555502	1.67258718170282	0.0918907448734702	0.0734367513069313	0.258412425960878	0.0660073065931136	0
TCGA-BR-6710-01A	TCGA-BR-6710	0	273	1.31369102191574	0.712501821953368	0.982032080705854	1.41130328094137	1.04368479550658	1.22700553348728	1.28167840375721	1.5096787106204	1.255679583693	1.42843615024783	2.8243095206298	2.41394350304873	2.8737324362744	2.02447919478571	2.72045462264562	2.58149419696072	2.63831396486691	2.85738042680151	2.92785062472657	2.82034924674709	1.56010193649625	2.11587686990114	2.10131695926829	2.04635946999093	2.41004178260764	2.91920477709907	2.29978798876549	2.24867052879767	3.06439075648845	2.97576647277988	2.95921897165002	2.53095878000589	3.11320348724626	2.18152276671442	1.58978088093105	1.71078161577654	3.27580946673163	0.556337580677197	1.87248851400939	2.47938503363787	2.29567219140871	3.29863025947626	3.11453784175829	1.63219986996852	4.08888046658447	3.65628471554641
TCGA-BR-6801-01A	TCGA-BR-6801	0	1223	2.26120706870194	1.75850161527119	1.86344282260407	2.11946047892681	1.9402077854	2.2588270132816	1.98809390247097	2.27592760060715	2.37529987730813	2.41913971770033	2.82946026280109	2.79428954433472	2.9633943659445	2.14898261031049	1.55032166091842	2.58965933984072	2.40511606247404	2.91166029678245	3.10346534184122	2.80839129647817	1.71471808105757	1.7649441124084	1.70794133702301	2.2194438585731	2.50781297373286	3.02561080142047	2.320995726383	2.30374542825662	3.32258904533037	3.13228203416025	3.13427605414267	1.98046813308006	3.2343011175798	2.45510740607787	2.1846382255289	2.59742897039402	3.43570857589093	0.887225170678165	1.3985794213681	2.66188647925995	2.52262972591256	0.626532060789212	0.0721469942114024	1.65433378344169	1.06559717359428	1.44278525294281
TCGA-BR-6802-01A	TCGA-BR-6802	0	940	2.47090957355175	2.1756703751244	2.3195437170417	2.41958641995963	2.22879036988225	2.46176441752408	2.21719813373643	2.62124054327242	2.54230480237044	2.64228965803001	2.54532942183684	2.3441411372185	2.47927697229915	1.71612031176586	1.6998021750459	1.8463615503913	1.85864053682835	2.40562475669596	2.7754445616434	2.17858245190331	0.640691730804434	1.72201778643027	0.555938372147589	1.42866901988281	1.89119856262296	2.34493886150385	1.68574719951276	1.649382648051	2.69576922713792	2.73822783335259	2.4545241736414	1.64323996459491	2.81130604220829	1.7967576130447	1.25891493355528	2.14975768018763	2.94307509670728	1.08958354963148	0.42602892019126	2.33099073350643	1.61065354942874	2.37869646489032	2.92283667700089	1.68488865684786	3.59236910744372	3.01332412214367
TCGA-BR-6803-01A	TCGA-BR-6803	0	949	2.11356203324318	1.65109747873894	2.06550679229082	2.12787899024869	1.83609722387689	2.04689634087324	1.86374432881996	2.23242979485743	2.16250645957956	2.30999043434889	3.22059088429989	3.26252716542149	3.28722854092546	2.71903924728669	2.26185814629885	3.10687670270433	3.04394607354568	3.20625822103199	3.40137069880575	3.34696366000751	2.69029625410586	2.68963459442604	2.57625416019523	2.76881023434329	3.14859109535498	3.47610068091186	2.97120240846374	2.867609817185	3.62903625859604	3.43541649091125	3.50819397016631	2.97278823654161	3.58283921895289	2.9705008118574	2.80745855260124	2.49082485605316	3.73745267605915	0.203341424924795	2.65626577289726	3.19328669333785	3.0644636887021	2.80272426046651	2.60269023938229	1.44853295612882	3.47404668036564	2.99451650301229
TCGA-BR-6852-01A	TCGA-BR-6852	0	1367	2.17554988174036	2.16196901617276	2.35736233358737	2.56275511533252	2.26683096688386	2.41845510665062	2.52702158267625	2.71075736605235	2.53763065482942	2.6147240567717	2.58235096525337	2.78149074292323	2.39524519860352	1.51504773595651	1.39072766948728	1.84671300243244	1.73790564339352	2.4298448139163	2.84751482413787	2.07546659758004	0.918374139576363	1.56347143264848	0.343524877476778	1.7812680393188	1.45427773217572	2.07206562093527	1.54349220203219	1.23142000320468	2.03351044959569	2.77212160503877	2.15799734360024	2.1129947012216	2.88219729592464	1.8167389964927	2.26259806226545	1.39747636574594	2.37120013307475	1.49862148809616	1.57241012431536	1.8401281203194	1.41488668773359	0.599249882392254	0.470241567160994	0.157651514757049	1.67193748345321	1.524668434669
TCGA-BR-7196-01A	TCGA-BR-7196	0	666	2.49110969049496	2.11726044172813	2.21326858495596	2.43176851448417	2.16398816201012	2.21793672560639	2.48601403636936	2.45769716667973	2.48412395047116	2.64492866428641	3.1018839144833	3.302599143247	2.93458741541743	2.35347681440753	2.71016545803671	2.81083099909342	2.68342218282771	3.1214697151742	3.23295803530687	3.08762276932717	2.70608663580483	2.73598117445012	2.21172576222423	2.53889353921045	2.58521949444887	3.13383567225537	2.48689054062288	2.45418959006696	3.01088273431178	3.17039605099008	2.96395260901309	3.00479705137273	3.23672532330056	2.68475094782161	2.7058792406653	2.64550199123874	3.30741004712774	0.284208739910799	2.3617158253871	2.55966493067028	2.64021483574721	2.58176846497708	1.69446734726598	0.110815425402592	3.26621719814407	2.46418787404689
TCGA-BR-7197-01A	TCGA-BR-7197	0	280	2.32288261357453	1.98987722636824	2.49228917771789	2.15531568389948	1.98819014451238	2.44115525328707	2.58512664908339	2.33184445401493	2.71797625688833	2.86689588636798	2.85819302677832	2.70966781578259	2.87739752970051	1.92835558679435	1.88920180291626	2.55531139722352	2.40822736564	2.75212832761256	3.03060924047217	2.81903770581057	2.01120502703879	1.75276772855333	1.09437696218834	2.12940268662867	2.62462616626501	3.06172416343047	2.27710938504624	2.30472362369928	3.23866962916163	3.01162956539077	3.0496308999389	2.3992783290917	3.08082582244562	2.465917399693	2.09464978863135	1.61172118343063	3.38275900803863	0.0962869813791749	1.83212004931878	2.70015293081715	2.6266605674813	2.45891422925816	0.0360364692765461	0.18143692642738	2.26965437335573	0.96060149612572
TCGA-BR-7704-01A	TCGA-BR-7704	0	1072	2.2831787180059	2.29551919739427	2.33967649803907	2.39963634967166	2.30575214879211	2.28622514482252	2.80344545079076	2.62609860341912	2.77938907434428	2.73794790401315	2.4179349468814	2.54874405945993	2.69840778215089	1.89254580871562	1.09338727481651	1.8159546749608	1.95987112696282	2.63762208548232	2.9036473707462	2.21529872644934	0.801588067428353	1.89944975175891	0.82711224757554	1.52735457388442	1.48152288826565	2.08845229261465	1.78312224954434	1.32298440227797	2.6441891310932	2.82417289180672	2.4480143819515	1.79173938534105	2.96988415814862	1.79841933903997	1.53469046091931	2.08259606815743	2.75988633556763	1.26677461670455	0.814094216585464	1.3063934800044	0.9303237154763	1.78395780493403	1.42609854989963	0.217220376699117	3.46962598745585	2.67560560975842
TCGA-BR-7707-01A	TCGA-BR-7707	0	1090	2.54676607613894	2.37187621837896	2.64070566408286	2.55279917746861	2.56359611672743	2.49465555859123	2.73639471031812	2.97879635155078	2.73470432317539	2.57579770732569	2.3096680331206	1.935880440321	2.54033434878681	1.34204311625496	1.53106103980086	1.41200605276197	1.29755653795779	2.26763181406815	2.80749633636127	1.82786889906376	1.12284165071699	1.10360706356896	0.267923241286112	1.19109938767646	0.734556464400935	1.66989446211371	1.33233913798296	0.659542196096496	2.34012824873886	2.77707789779047	2.27014281004976	1.05974298446758	2.83320025741815	1.45554586705894	0.901421432519249	1.0546466875584	2.02110322667508	1.70980408751306	0.262055005429244	2.14093155173999	1.28664504661875	0.989771737155167	2.00049641963812	1.27120311215259	2.51668818681361	2.15174602084614
TCGA-BR-7715-01A	TCGA-BR-7715	0	1023	2.35427031648814	2.32607409285002	2.16371898643315	2.19396841532755	2.45893941917512	2.57178868899999	2.76949332629037	2.72632862955669	2.92196595304237	2.83235414733138	2.85069195904373	3.05908804935385	2.65717001098879	2.12226401700591	1.79514284547742	2.27908957608849	2.17711299640515	2.97155554881748	3.01693459977337	2.71338122219789	2.1836028135178	1.14331574802658	1.62243261271802	1.95136787036069	1.99184122630126	2.5875220788934	2.02963988289199	2.17818492294251	2.74679554567009	2.91013907107611	2.59895613112578	2.63245138045233	3.02093113493446	2.21034506614618	2.3561638988431	2.48896950380373	2.90496108084963	0.557203005739653	2.27906435030403	1.89945206611921	1.89969411124703	0.1872966976245	0.0204885623640937	0	3.23885395179703	0.0860148114799102
TCGA-BR-7716-01A	TCGA-BR-7716	0	1210	2.39174013185657	2.04970335190534	2.3090920655021	2.4752769239973	2.22218305057213	2.4304570235228	2.18426491580028	2.66177019234307	2.68200038634753	2.98958536479659	2.61928058032002	2.68623684459215	2.56718826086992	1.68486645615924	1.80809332666814	2.09137747517209	2.03598632577866	2.7265232656302	2.83191792397044	2.25267124606848	1.15757811119019	1.81130551883968	1.3965879620394	1.66740967710969	1.90421510553902	2.57582227254789	2.14309436805629	1.73129511566112	2.60407950890397	2.75778951070475	2.49679302655012	2.68410810667363	3.05509906917662	2.05053368006415	1.88323831927563	1.73685103107252	2.94258011423271	1.48785597133965	1.40968464787074	1.87864266289494	1.90363893903184	2.25737966790609	2.33841516555049	1.24946010565557	3.39359981877439	2.89118703018391
TCGA-BR-7717-01A	TCGA-BR-7717	1	552	2.04513872574365	1.87195901074522	2.34224025687515	2.31300032036507	2.21830310815379	2.45039413820445	2.44486989273752	2.77601611441105	2.75201977597885	2.77832984342353	2.7230305252991	2.9123437672816	2.91266161570336	2.32730133787148	1.88194951276558	2.40342152402597	2.29859904594985	2.83375001256923	3.08945892349541	2.74439732366869	1.4801428410127	1.94121031849754	2.26347967998912	2.22863313492356	2.05050973002357	2.79542627752109	2.26090108261927	2.02971562948076	2.86913157515442	3.02307967804622	2.81392266692188	2.4521578977859	3.14554294469128	2.19542644992087	2.18880311879315	2.58896635081223	3.05922178233489	1.36215261868303	1.59295026968928	1.91329177574105	2.12850447037169	2.82690977803751	2.92368726799573	1.78958285018407	3.28196247330784	3.29085930030653
TCGA-BR-7723-01A	TCGA-BR-7723	1	874	2.68674397321295	2.21730405987325	2.29541100483043	2.71811162598335	2.55196489345925	2.81545913283056	2.32933588326668	2.90316518718012	3.03361052381835	2.98988943537449	2.48859469897841	2.71537345927896	2.2347656615267	1.44612449717193	1.97109111153594	1.38504334099743	1.75396391346998	2.29265289398201	2.66880591023005	2.19137991619913	1.86243223215638	1.66292887728288	0.299378149724971	1.24599196071771	1.18124781939431	1.32239785474998	1.71903215464611	0.806795364551183	1.29731816361845	2.51244144755481	1.80191250106288	2.73451653838394	3.01792928129305	1.68971167662988	1.91266903781389	1.0011618470673	0.704841854805955	0.522065762038015	2.33893976455561	1.33370164985822	0.77221458195193	1.21973179609438	0.0590636885862059	1.46695497452073	3.23140490882082	0.638145004714564
TCGA-BR-7901-01A	TCGA-BR-7901	1	105	2.2051967304655	1.93147724442742	1.89136187813652	2.10243170349664	2.03733114922619	2.11268565862608	1.8323864180887	2.45865479220392	2.54287661571167	2.62868484191147	2.9297449377213	3.01929542275245	2.81084678479574	2.08275081277652	2.46639851931345	2.63150461203127	2.43637905176338	2.92187543248559	3.1499875197416	2.87687264736251	2.05174354158245	2.37946951103615	2.33183142308166	2.25312572932208	2.41632785308997	3.01889312668049	2.29461135567381	2.13104145597892	3.04105065708745	3.07233051887242	2.84638174081868	2.90135986880728	3.18112519503229	2.52148530734814	2.48380033353026	2.70802917685471	3.1763573503407	2.46221551496945	2.15401710687221	2.35586776781288	2.36923745672405	2.83144844231899	2.51061208802222	1.03026099560773	3.28772953376244	3.47453755489195
TCGA-BR-7957-01A	TCGA-BR-7957	1	276	2.27588395623252	1.91533359041754	2.06203703115755	2.37735383675286	1.82926894974925	2.11411274168281	1.96668985723606	2.43711458379919	2.35799439236535	2.24137118453335	3.09830414256293	3.13894553694953	2.78513847501362	2.32825238897907	2.69250511139199	2.7482853365797	2.48593765392025	3.11441878894218	3.14387671681231	3.00593599704855	2.86922377396535	2.60633179884749	1.67474259642462	2.3019325422734	2.70155398094531	3.17897167470414	2.35245439348463	2.4072618060074	3.25919394550201	3.11607977403993	3.0445285958421	2.83228812386537	3.1577470003687	2.65869196200115	2.74887032219772	2.95167359998377	3.38201192895832	2.53208370459003	2.7537794182775	2.72301615583752	2.738635693842	2.37826795315879	1.82095453926104	1.2689517918365	2.14602459138469	1.67724614623353
TCGA-BR-8058-01A	TCGA-BR-8058	0	1133	2.38661323097449	2.26269523210882	2.31125408288237	2.46298027870008	1.96711413444443	2.26508533610605	1.81832735510124	2.4916297982142	2.37654450053486	2.50196457382781	2.84030789316723	2.97817061247784	2.40029365701477	1.77934279237925	2.36728448968421	2.14453104732429	2.29614375268237	3.01254020743835	2.95920687292863	2.45928233802497	2.22325606167729	2.07046326269086	1.26886693152086	2.02131068534212	2.19830513520635	2.61421969655859	1.87036506233816	1.56456664620612	2.62699983868035	2.82360399175314	2.3351655706569	2.51704726424353	2.86070693146442	2.21285391112939	2.5128091977132	2.29978368107561	2.73158447413016	0.201877321847589	1.87399173292983	2.04065007561046	1.59581984472628	2.71866142518064	2.90890737569913	1.26872540926938	3.56200967593899	3.2492765836865
TCGA-BR-8059-01A	TCGA-BR-8059	1	439	1.97715280723686	1.7261627994256	1.94495623129182	1.98809656438662	2.00722966162757	2.12116090504223	2.41011813260071	2.31689090990751	2.46507834211509	2.44992312438737	2.96617560713585	2.89982463574974	2.95734915041434	2.24277252325113	1.96951736276904	2.77936095786703	2.44642904927454	2.98557764053399	3.1159650926813	3.04699111169097	1.52357610925801	1.76407907681802	2.09835934213809	2.35258844830668	2.52060652302862	3.12516242095803	2.42487530072667	2.30698005411879	3.23239417779418	3.10351009335333	3.01486588259206	2.24198364222895	3.21788939392884	2.56022305909728	2.09957202319134	2.79797402142111	3.38158876001088	2.46858273223839	1.44898523119209	2.60176271878265	2.69513656362692	2.73046954867523	2.63033735234995	0.835365635086452	2.75096292686279	2.73253280083937
TCGA-BR-8081-01A	TCGA-BR-8081	0	981	2.44969775531381	2.122117627845	2.56460489694866	2.59477316119958	2.1044104874592	2.39630619601275	2.20232035764427	2.64163074600548	2.49296732564651	2.500561094058	2.70032566834937	2.94486701086357	2.27891005185148	1.86798525920258	1.79379501106971	1.78018985035655	2.03447254994572	2.80166920187057	2.88111724670983	2.52539974435213	2.165222388178	2.08211845657045	0.86127946148373	1.83193545758935	1.56126113247422	2.0707284142233	1.84552210124791	1.54717658460766	2.1399899409736	2.72487944677144	2.16457412544078	2.75470377721796	2.82162795994601	1.83157203105153	2.22329504384634	1.78502448269342	2.3988404638457	0.600187302975879	2.43667645324625	2.1923182828992	1.22019680320625	0.801216867141711	1.16252687207018	0.732566350556266	0.206230365494206	0.506780215414466
TCGA-BR-8284-01A	TCGA-BR-8284	1	245	2.41521816827711	2.05442870831085	2.33893326403536	2.7039116807682	2.16626785530746	2.47526956174216	2.37015700668408	2.56451886530148	2.54783338636276	2.58187130826558	2.89671943026352	2.99272376116114	2.78186137713346	1.97067239720801	2.49658235174871	2.49325013187597	2.48904455401423	2.88630969078188	3.02453753073745	2.88585322075457	2.37330045611907	2.15039577782772	1.20105208145676	2.35260406407958	2.66723294326563	3.04336266350022	2.2909933169346	2.35853729733875	3.22268727024755	2.9866524149482	3.02363013888308	2.21369551680706	3.08445724982455	2.51776326528483	2.53401858760428	1.90704566235115	3.33194823462684	1.81172332668707	2.16950991092815	2.7330849180574	2.60202107008376	2.25048119186395	2.68344290551383	0.761325508312413	1.97622262103661	1.69084577491841
TCGA-BR-8291-01A	TCGA-BR-8291	1	607	1.94409231818213	1.67860891152943	1.55373585047489	2.25468142271852	1.61960092349936	2.10486733319117	1.77110345497892	2.18747770673468	2.15675607987902	2.28115626451827	2.98039338400764	3.28723999181371	2.50746241933299	1.85053345652651	2.72868460123878	2.13838075083102	2.53981502427019	3.03238962992875	2.92944180249314	3.07511260658547	3.04985986409014	2.69793823418602	1.14744745929574	1.75113249840283	2.206307672558	2.45528425896804	2.00306092091152	1.60889260804729	2.65669623350329	2.85572236706059	2.44987437818831	3.00298469182492	2.92458959259819	2.16521392354474	2.23732650033839	2.7112761916801	2.36704315742006	1.75902669182449	2.54684415820126	2.43053154063629	1.22325158437833	2.61411242522947	1.24507762350749	0.501265396578104	3.1537135982859	2.83695327911685
TCGA-BR-8295-01A	TCGA-BR-8295	1	67	2.54624144175295	2.34636101449044	2.66280672177779	2.49323984164508	2.58199535974281	2.60422950163274	2.37934265612668	2.95278152535684	2.88162339707743	2.92335325030699	2.24229191998569	2.44007395494847	2.42899203400561	1.19279947422611	1.54321142144165	1.33354824971988	1.58303557942221	2.07360957403709	2.69039231108732	1.66750241522139	0.99492710702159	1.42787895037266	0.518085495838093	0.973573471467573	1.10253939769234	1.71558695939478	1.89646467171299	0.889231213699203	2.26756532276856	2.47333727189054	1.95356916422362	2.20552245139884	2.71747749315823	1.47293707297254	1.24368231987117	1.30443043932795	2.30394758435297	0.527011077583453	1.06177278760119	0.990854525567692	0.943920237793293	1.92943022765582	1.42378016620892	2.71237196704477	2.40976227028833	2.5697398907859
TCGA-BR-8297-01A	TCGA-BR-8297	0	225	2.05956778130642	1.80768699615619	2.08285347731917	2.16508344780385	1.88810922010377	2.20632736478194	1.96499213849432	2.49915590713775	2.25543185210517	2.37258974436547	3.27323861056669	3.17917335107233	3.29728968159442	2.73080242546931	2.95708961675002	3.14165377758869	3.17844996662716	3.1893671613078	3.4299768128308	3.47747348083011	2.61706496629593	2.38092506620936	2.80754663572303	2.99730433886192	3.24701835951425	3.5159097370336	3.0345947112762	2.92001028429108	3.6258924514808	3.4477895198622	3.49234112349265	2.74259619434184	3.55009349835088	3.05285132249511	2.67241239795977	2.84358902827671	3.70759121717906	2.50157669028034	2.51112458861368	3.2484859973232	3.16961414787496	2.43128784395052	2.73774158750642	0.336061039225233	3.30634430795487	3.11594443586273
TCGA-BR-8361-01A	TCGA-BR-8361	0	946	2.63550605028508	2.09912334883528	2.56999434095687	2.62032359647698	2.01834688880769	2.42205259258702	2.62260822742862	2.61625309564295	2.54932187434494	2.47594749803141	2.51634679101624	2.55367493972878	2.13282554230316	1.37023431166697	1.57628773560584	1.78724596936843	1.8187517561506	2.02248973495463	2.72681084380166	1.9711841693707	0.719938989790372	0.505869300352203	0.436676911498143	1.40988875092549	1.74035554677941	2.25092996915348	1.34694406999565	1.74607314933111	2.53943697568657	2.4868930620858	2.29399383025593	0.750702093008743	2.57482059278091	1.76316129942653	1.8815671014768	0.569188613854839	2.79110741020531	0.0814147017399452	0.378802277871671	1.95013940715784	1.84267875355299	1.28772269159285	1.41596094235389	2.65208874276505	0.0136901031572491	1.96394611286162
TCGA-BR-8365-01A	TCGA-BR-8365	1	533	1.90775796151456	1.43300534420977	1.46041765056185	1.93402923907527	1.4391477462107	1.88622227750499	1.60350823003907	1.69960960294251	1.80043899476276	1.88477468256959	3.28940329010084	3.24737976217503	3.26235985638932	2.71427575195814	3.0996482463788	3.11982179061857	3.15411099621972	3.14208418271957	3.37752999718399	3.48770595393577	2.77313388843806	2.75759955191627	2.93070180904863	2.88870988205851	3.15588373152195	3.47534096695667	2.90369954874789	2.9006606892825	3.53736777671865	3.36860337773249	3.40114046953128	2.91845149452942	3.47016947227766	2.99136516208727	2.8171966408674	2.71334631347776	3.62865717316687	0.540609137633856	2.87426799045187	3.17694541942392	3.12055528297089	2.08555668109463	2.06850386875153	1.32238174857072	2.72709354817111	2.86976965214356
TCGA-BR-8366-01A	TCGA-BR-8366	0	29	2.18911801407413	1.732099181076	2.12427147866351	2.37898891508916	1.97282538380038	2.30856613595935	1.92952209232408	2.31599239242543	2.32448343259421	2.04670353524019	2.7726665902302	3.08878079825109	2.63262216597627	1.95588376558985	2.03369178336877	2.27924074568651	2.20592471255863	2.73305805513013	3.07870074617096	2.61193317481585	2.13127583835336	2.03257656364479	0.679767669111466	2.17888852003667	2.18768519529396	2.66365865717349	1.96001508041187	2.0744904116882	2.86324137418366	2.9467069846567	2.67520191574805	2.93018922034976	2.98181098483398	2.20034448052829	2.42633752884077	1.98563012595931	3.07270850355686	0.413153260221276	2.5372032395503	2.25594428995818	2.06461838141177	2.53794996948783	3.03935349428497	0.385971295109951	1.70860444590571	2.20559131309262
TCGA-BR-8367-01A	TCGA-BR-8367	1	801	2.14001358696029	1.62924299136944	1.91091319331871	2.51356795740501	1.80136807122775	2.13837079293977	2.13858023666931	2.25574348072633	2.3189704320079	2.24571575081076	3.11091559253391	3.04068121799728	2.986099313403	2.09477017490297	2.66198104015021	2.83532401405624	2.8604872915982	2.9016471345888	3.12284720000377	3.028512759622	2.55236378693316	2.01928708455043	1.97802842839526	2.5571034726189	2.94321981413658	3.25640635851609	2.39134385755608	2.63311243071188	3.20189222330925	3.06883851044342	3.07053558948476	3.38317095178526	3.19578688586577	2.73407857064166	2.62039907358223	2.1580465379534	3.45810162457258	2.17895527961336	2.64932568004524	2.93341377681528	2.92382879172355	2.59762216262582	2.97054368723399	2.32548957468383	2.87435560815492	2.56906030390776
TCGA-BR-8369-01A	TCGA-BR-8369	0	427	2.13667135308237	1.85332299917243	2.01028465908007	2.24283921442392	1.94952051117775	2.00885384514924	2.22182436441307	2.38902429113149	2.59698437824784	2.63045581415002	3.09812237373096	2.98813625161315	3.03715276054218	2.36644270883819	2.71894469835351	2.93379395734554	2.84562450475432	2.86764927821663	3.1887603394076	3.17059755472474	2.27397212174129	2.34735344380355	1.81923591673957	2.75707602703987	3.01184974944657	3.36527007459227	2.45581770765462	2.52521292260875	3.34179654558797	3.16041263297772	3.19512589189074	2.68094288730897	3.29093356558166	2.76661188052285	2.53034270970027	2.50892654710756	3.50855013167399	2.20141266259233	2.65706150003024	2.94832485185942	2.94563917244264	2.78131531927892	3.27284959914548	1.14251506752521	3.49836144912829	3.1689322601626
TCGA-BR-8371-01A	TCGA-BR-8371	1	359	1.4661844215118	0.732411111216601	1.19440463235107	1.5976004784487	0.864392321898291	1.09025382900572	0.990817149371026	1.48861602919838	1.55628289169798	1.64777218248409	3.33910722844879	3.09707939041955	3.40725094233636	2.77229986786656	3.11560653712875	3.23272938903128	3.20278995434139	3.16921956734306	3.5134307807139	3.45575395443085	2.79910843771119	2.69166689620904	3.13896172966825	3.00738052019993	3.02823398560382	3.55281547416975	3.02812232707477	2.89789307370752	3.5080434161642	3.45099554466481	3.46731921834104	3.02458990233453	3.58157426386724	3.07566478908664	2.80919720830582	2.7917950247132	3.64881339159312	1.16995221648973	2.62908998852796	3.10615617275742	3.13668669686466	2.09448349830221	2.36206172300425	1.83004504984641	2.25293324831686	1.71564134067633
TCGA-BR-8373-01A	TCGA-BR-8373	0	450	2.23813135926145	1.79250115614438	1.53696365782054	1.89035903568815	1.54211310158516	2.26264126569233	2.14741887867009	2.22915581480042	2.42113428682513	2.58342624448344	2.81880628546336	2.75855570521065	2.45018650134907	1.4220824080322	2.17627983102228	2.17578022359102	2.22536084369677	2.84947438513709	2.90266621810484	2.62433285809181	2.56044816692452	1.84968867568242	0.527420364473789	1.91450084078944	2.35229936442116	2.78143344137562	1.94602312844997	1.77152390554822	2.84652263196783	2.77558365189316	2.63299275321124	2.8890260824831	2.86788841997018	2.27160884511822	2.20339160404243	1.8922856262992	2.99262598303172	0.573934358359085	2.29372357113101	2.50765272958445	2.18998636038619	1.21750780403708	0.48304942490743	0.917121927710624	2.26632770913732	0.0295276328169096
TCGA-BR-8381-01A	TCGA-BR-8381	0	224	2.37788703223856	2.09735355407275	2.30496194046353	2.61362297612902	2.04616597161407	2.42481656747806	2.05771720411054	2.4691771952612	2.64437348919371	2.82607498922429	2.67257999810212	2.89086691696678	2.48789240778439	1.63316824721518	1.83932810834346	1.86164513389655	1.84290985755374	2.76013046280466	2.87342488991777	2.23220424361713	0.947431598816679	1.32468026706796	0.545559526443175	1.68256535784482	1.68568319599742	2.13721095849443	1.65596985715865	1.2947640769995	2.36074135104736	2.73906727859338	2.191539540192	2.47446834876857	2.88719347997243	2.01980636220932	2.37501894919425	1.65696152185202	2.51210536153037	0.577716853586908	1.18306346785241	1.4796933314481	1.38044913173864	2.48087773597247	0.736962146972655	0.243074568094478	2.26918865815299	1.68485584097977
TCGA-BR-8384-01A	TCGA-BR-8384	0	113	1.73706048551783	0.995567227763431	1.24008568968467	1.7109709764115	0.635218124097042	1.38578830620136	1.40674745300822	1.42061033435487	1.61685758826124	1.7241829859956	3.30863277125461	3.20742841986838	3.27898803303292	2.59659709947792	3.01022769959272	3.17143633115376	3.10636905259425	3.11049820386857	3.39417763242758	3.41043888779745	2.8709095616463	2.59519579373679	2.58867098547719	2.96890609917587	3.22815876585127	3.56900250423764	2.90910043963055	2.82764840986294	3.56857016686416	3.3903618654248	3.44175328948188	2.81623686240219	3.50820305608877	3.08400552051134	2.83901373035745	2.63314043948704	3.6671924923894	0.238927246034993	3.0933377467224	3.26199952304087	3.26383494234511	2.3739524934923	2.33771814239784	0.827800259914528	3.2933498183108	2.60137545012401
TCGA-BR-8483-01A	TCGA-BR-8483	0	164	2.22927632470217	1.92227892250093	2.26073845915422	2.30295389932042	2.08715848898468	2.10990176422147	2.20540463369123	2.21331464905062	2.68158683760716	2.7641505985817	2.69720978550072	2.94184289660423	2.63807418811107	1.60719033808065	1.83126616472874	2.1460002739709	1.81979113475028	2.48177946257476	2.8862856939663	2.52435942181859	1.57731229950746	0.961174072454039	1.21061783521731	1.87303367821303	1.6470431123366	2.55473329900192	1.47495740718523	1.55556935748399	2.45566887931044	2.75694307951652	2.35071127145792	3.09065020032326	2.8982585063786	1.91983041530625	2.19131722957647	1.53196729919543	2.76139939431617	0.416866797885996	1.87317830536717	1.40695904142897	1.68163506075036	2.5653039641996	1.75699642019332	2.03852441434821	2.42860694148284	1.3543386808173
TCGA-BR-8485-01A	TCGA-BR-8485	0	280	2.33537189011186	2.20166711504085	2.19981460897078	2.48560592587604	2.14380275840903	2.52253014047869	2.50826067459186	2.74231672953617	2.87568495627202	2.68016037980159	2.79480791848696	2.66758661244477	2.50800455080138	1.7678287209861	2.10712062706619	2.09295723036375	2.16878591105101	2.85156580495183	2.9204914544214	2.45704282864445	1.97225257076499	1.70187289653655	0.692890247447863	1.89904411890026	2.15660064686984	2.49054341565211	1.90425342089963	1.51794261832861	2.64413636218318	2.74022209754225	2.35060605058195	2.40423654893526	2.88433673393839	2.13266753077007	1.83627981317868	2.29662542278738	2.66533863750197	2.82165147796223	1.31805609746921	2.20256180304036	1.65602503783836	2.38382874742282	2.49529709431422	2.2499663761815	3.60288981304364	3.15232481007422
TCGA-BR-8487-01A	TCGA-BR-8487	0	34	2.12185218954225	1.87444364924567	2.32139902188947	2.38791752924441	2.19293098775917	2.13519191181318	2.317974228408	2.44583732201681	2.42588423964293	2.44402054307585	2.37340073225196	2.48587999712239	2.6551253658798	1.16011493952823	1.24382619365067	1.62229738798504	1.30047724247579	1.97848863108531	2.62538474618535	1.58746508481399	0.74736798198216	0.874440695386878	0.204374612297867	1.57490448404137	0.855315264848224	1.42080253135352	0.832383661927933	0.520840257444101	1.76035614150893	2.44479854705103	1.69042540346976	1.4690632242461	2.61027467246977	1.29541482993925	1.44691421541515	0.691347917238516	1.99303896682791	0.740829293241908	0.614549513575155	0.876367624476352	0.493806314255221	2.14618454449157	2.00493338766099	2.14757817848932	1.62371119749609	1.84362777672725
TCGA-BR-8588-01A	TCGA-BR-8588	0	389	2.19740099676062	1.86071954960899	1.99393016034981	2.45782046722932	1.93735229071877	2.25240867823226	2.28282727144533	2.4643405485745	2.40984408797192	2.4989030907527	2.8860334096886	3.00856664203739	2.829097114158	2.12803991940398	2.40208731836717	2.56302177145784	2.49338105853054	2.77316996351488	3.08517112198996	2.92051244098267	2.29707148164072	2.24452963618795	2.35747627950908	2.29859874525323	2.63726920897441	3.10787743594246	2.31864732213983	1.94105136562065	3.19627582129322	3.05851777939767	2.9437090677665	2.60022912302082	3.16648710956245	2.44878014118755	2.25623775907896	2.72424084094215	3.2465475823218	0.864297154910839	1.96152237284639	2.62206362800246	2.61333852489851	2.71888656453673	2.25906399937774	0.945788959272332	3.58801073770504	3.01242588438129
TCGA-BR-8589-01A	TCGA-BR-8589	0	825	2.68148084907367	2.16267614454931	2.49040970176582	2.69915266414169	2.15374285374571	2.50824632812264	2.4724087518114	2.5092707182109	2.68091552455742	2.37405328663899	2.31414332026638	2.23748004433083	1.77803617316523	1.06799957177973	1.37218806889779	0.839838924246462	1.50908524179163	1.93417667278275	2.39523410050614	1.01597764696917	0.480253501526101	0.984265163576616	0.227580026269719	0.917020922465342	0.758536990694811	0.955598103823393	1.00183826744362	0.300597072365752	1.76085057532115	2.16482950587241	1.13752698570442	1.46809223163781	2.23578786909136	1.12545172727593	0.346966187834814	0.713928866079346	1.39444863424014	0.263134721236672	0.297894327419661	0.252143174162459	0.82435113261832	2.68845633499769	0.929774008568128	0.0460410170078281	3.31770970904011	1.19186445834846
TCGA-BR-8591-01A	TCGA-BR-8591	0	856	2.35335938886941	2.04737656892711	2.27878224225869	2.69051801378249	2.26040603447238	2.45763709779284	2.48981509968986	2.61619261325626	2.56669458292738	2.34424310312974	2.71534184210459	2.5454006601477	2.52918259611399	1.59499269575466	2.0116136645484	2.24952026011869	1.95648440867699	2.4764765430171	2.86537486803971	2.49882439645025	1.41202614254938	1.92210286825708	1.13540778480392	1.92000881346741	2.115605151107	2.76049867774889	1.89889776344	1.75911080752539	2.89477113377972	2.81427782135642	2.64765219389969	2.01445367886934	2.93215952650362	2.16979143322298	1.67611020912414	2.47566875430373	3.11055774095361	0.213050543340959	1.82429010154028	2.18907159464141	2.1896842878194	2.29876056822209	1.07680482649631	1.86337065916187	1.61763340653229	2.97387915891551
TCGA-BR-8592-01A	TCGA-BR-8592	1	191	1.81073847146564	1.20699442082416	1.43922348859703	2.08075246895696	1.23301597778605	1.54404643640907	1.60450934483603	1.95715476603391	1.81252474749028	1.83832418410377	3.30480410901189	3.19558903209256	3.29748564882622	2.62968745326968	2.69217971532571	3.12068812363276	3.10549499693812	3.10501612943107	3.40248361283871	3.3861792710048	2.89189130327878	2.51689654024243	2.71622711289809	2.89191440009922	3.17968218054978	3.52909285901411	2.85013226086862	2.8088145161899	3.57095908788821	3.40405723258623	3.4360475646479	2.89256025163461	3.49444952289794	3.00438215314125	2.73936699496114	2.71258229426397	3.67054834032275	1.85739092098209	2.82243737422051	3.22851636892803	3.15649411393354	2.3634603950203	1.90571267670987	1.95993524597307	2.87953422468514	2.22570832910614
TCGA-BR-8676-01A	TCGA-BR-8676	0	229	2.09918592843965	2.03541576209111	2.30453574893617	2.5872169053479	2.30066109795244	2.05216328448089	2.62183967253559	2.69031003938099	2.62253298156779	2.5996150443801	2.52521954802219	2.37532981154011	2.52375256096831	1.41457893976915	1.9653791137017	1.85763216561899	1.88510153170226	2.00289085266981	2.69257221682879	2.63556162156653	0.75739231311048	0.0895140601574003	0.705891143838718	1.69605798004722	2.05326955034702	2.54361628886715	1.56038406217674	1.69356866185954	2.96793186311072	2.60000828969099	2.67102363800188	1.84903507445845	2.7572509543095	1.86004087909303	1.04859738189453	1.27185962633591	3.04204366105944	0.095721702060268	1.83061155654068	1.9910475386314	1.97720684764758	2.53902118815447	1.30067633820977	0.115599244424359	1.40220280085318	2.55658914326688
TCGA-BR-8677-01A	TCGA-BR-8677	0	813	2.10382328143234	2.07348553942458	1.9887441965558	2.34590985279638	1.93090836320012	2.27410451956654	2.16576113279374	2.43361921741109	2.48018158026875	2.60969497286882	3.00639880606614	3.15216828346377	2.69767048308652	2.56508387841526	2.69009854200143	2.30827214431365	2.51619862173598	2.81378774323772	3.10084554964544	2.97993160407059	2.49760383575282	2.43407052658682	1.626840698393	2.13632891035822	2.20148871813657	2.60944235165697	1.9840419189987	2.09199379387445	2.64611589651288	2.9758365416651	2.51282955945478	2.70693877720842	3.01401884956177	2.23229728428886	2.47893983015344	1.58630522151419	2.88955956985626	0.863802146300461	2.83685571531273	2.3090504034125	1.95470720954108	0.914155052254917	0.300955389067833	1.2623539474276	1.08277334299141	1.00799820055553
TCGA-BR-8678-01A	TCGA-BR-8678	0	754	2.75003886449588	2.4739302735744	2.37489698268226	2.65924053194442	2.39576447828431	2.46878526287068	2.69807296348857	2.65865109323326	2.83654721305342	2.704713623465	2.29802205681564	2.83025413179987	2.4940314187981	1.52390447461186	0.90900136090952	1.24655894277247	2.01791626312775	2.04280452530799	2.69767913969462	1.88476102578001	1.32832763040229	0.575377789983275	0.166063994609029	1.26796638890473	0.964880561085096	1.4262760559348	1.46485470954463	0.986897231851764	2.07082002826897	2.59836606594649	1.88349953033335	0.870451370863282	2.63415727569314	1.50585315045397	2.08071188640027	0.97035779013885	2.15339438312529	0.264211554366216	1.08180437010759	1.3294165474779	0.89604959680569	1.02709926020146	0.146805840081915	0.0526617946588129	0.798221562287115	0.638696956411391
TCGA-BR-8682-01A	TCGA-BR-8682	0	991	1.52929262742716	1.2822237884915	1.30467210904623	2.0289353776384	1.42326928552768	1.73756617297489	1.7760274356506	1.94727281419635	2.13091990068672	1.97317405005839	3.13427600087768	3.02289735866282	3.00258685528063	2.14703560671024	2.39032379826293	2.81182530328819	2.82479078657405	3.04183508641768	3.15611131222619	3.03782567911236	2.64848280298079	2.35164256057503	2.18119313955851	2.70792317458684	2.96353136025466	3.28788437019361	2.50914607054744	2.49734255621459	3.35342931640617	3.13377635517226	3.20050551693087	3.04562218030294	3.25952213252216	2.74250375084675	2.58170249736475	2.1394047662705	3.46844554943298	2.10220575074431	2.89550383111564	2.9787065517907	2.93278844201104	1.73149879995642	1.78792200965481	1.97201999157937	3.1717902683517	2.498742571506
TCGA-BR-8687-01A	TCGA-BR-8687	1	250	1.9638788957467	1.74784275969511	1.77323580291741	2.10966313202758	1.99499134805533	2.33065694116819	2.225456366588	2.28609437983537	2.14516917356599	2.14187220031101	2.60485048923583	2.6946677796435	2.82142578965304	1.43991106650679	2.56661464526539	2.14263999883816	2.10224503757431	2.66392073978646	2.80786987024953	2.11889273900861	1.70291144416601	1.66959673736369	1.45435824405439	1.89652768156194	1.81277393688758	2.60728551982105	1.62347959450558	1.58725672586467	2.31978879220765	2.73122030143824	2.27858701795125	2.23869190426789	2.75772211479288	2.00681515470934	2.02664235006044	1.37003924804719	2.69513021383359	3.36840712732278	1.95032363142346	1.73531570855549	1.79790927558096	2.83388232791173	2.67678087026176	2.4305109260426	3.93617400185108	3.63206847163764
TCGA-BR-8690-01A	TCGA-BR-8690	0	325	1.99223083061711	1.85174551400427	2.19694956817089	1.83053953702869	1.92987785122173	1.78228151299249	2.4831619099776	2.5816518763538	2.48054760484946	2.55325551118942	2.76501111796841	2.98162648810436	2.84731050108102	2.26154646945889	1.64293846381755	2.41571413342955	2.21040790314091	2.80020717981681	3.02624978103403	2.73239807391391	1.22323377062938	1.3272155609266	1.9460668835438	2.12489474365507	1.79572633531329	2.68419483485416	2.00889276609084	2.14211152036558	2.64716785885895	2.94931727907092	2.70074719519192	2.83654194371396	3.09340470682501	2.19220488974848	2.30021244904729	2.19899042300155	3.03054057891359	0.798191357843895	0.957636945830295	1.9671604664745	1.83816202454443	0.935606572544984	0.42529800167639	1.02290078339509	0.765237483449838	0.302772106757211
TCGA-BR-A4IV-01A	TCGA-BR-A4IV	1	869	1.27793804230197	0.983215272153613	0.99249700348036	1.58914033219806	1.19624704584718	1.42277328171857	1.0572673327656	1.61179785468891	1.62595191552135	1.58727762956557	3.35852969319612	3.21201815261763	3.35838931313909	2.75064570578608	2.63809878018355	3.13372445172956	3.0265635339213	3.23070471870765	3.45479405305183	3.38848861037431	2.75022502953741	2.41007462034018	2.39007027692887	2.87909916210615	3.1961851195466	3.47958658709063	2.9019939942473	2.97229721507354	3.6566671541906	3.41067620403743	3.46635827813629	2.80683038878996	3.51804204267294	3.0568829094585	2.82997642130958	2.84448728899356	3.74638971514365	2.64246239487339	2.74144825897436	3.27649152969883	3.18754731945845	1.54857262805756	1.94159351358462	0.999109807161997	2.33756131463507	0.305960298964507
TCGA-BR-A4J4-01A	TCGA-BR-A4J4	0	16	2.34144701695915	1.64764167636	2.04357233005942	2.32072234435023	1.94211371935999	1.97730733818987	2.24537911582887	2.03384431248318	2.35002121528448	2.23207357465037	2.57312690780988	2.78189197626287	2.58318927179779	2.02858631404438	1.24672538935258	2.20556816484749	2.09010998217996	2.52814843870496	2.93278989997274	2.14224054564916	1.41323151802138	1.69995826070092	0.832968098445663	2.04883706116553	2.35412907126295	2.70615484236242	2.01791105005129	2.03667656311236	2.76123572629045	2.7851044655792	2.6163909939285	1.92481210653305	2.82588107640839	2.06074365419673	1.86303284862001	2.28671052199552	3.05905899561813	0.208283456229358	1.04564906167639	2.27762459809834	1.92057925364726	0.414579767701297	2.50246027421111	2.35537685429324	0.90199502960369	0.349121959867047
TCGA-BR-A4J5-01A	TCGA-BR-A4J5	0	862	1.66101104781104	1.44653972230921	1.78082290513609	2.11375278076337	1.77341726445293	1.85021067539677	1.72829685099503	2.2051544618458	2.12788824732116	2.16050649007783	3.21376919202226	3.18912880329373	3.20909084930111	2.33128322736316	2.16639538412597	2.91035834963314	2.78221303260201	3.20808366782874	3.31993995780647	3.27348231830364	2.75878993125296	2.25182119351634	2.12000701559625	2.65228907260981	2.93047550754639	3.27901931963871	2.63018248109298	2.67645935021602	3.52985752933192	3.31362251291135	3.33473861784154	2.54988471429685	3.40239391604818	2.82818845292104	2.74597455727962	2.71463943370126	3.58968748879453	3.23468200637048	2.42557940905402	2.94148816363591	2.88461492251301	2.70758487250433	3.07221510043477	2.96299315396774	1.68492322077856	2.89376625280973
TCGA-BR-A4J6-01A	TCGA-BR-A4J6	0	20	1.59943923849628	0.862598876068556	1.54760989589219	1.83245238325526	1.39876601717277	1.62140882792473	1.94536069326039	1.92164320193176	1.76530876505577	1.61888260117949	2.92063424684661	3.10139096627601	2.64435993180813	1.84340794186712	2.16242685059907	2.37853129326866	2.22687972673986	2.93037832560081	2.9435668518021	2.92735115365063	2.08739042641486	2.10484525443225	2.32807479760593	1.86000685695998	1.95000554699988	2.69541228816117	2.04954840330433	1.91840170067529	2.64407535338766	2.82204480484118	2.61416366130277	2.8834681901437	2.9666635459835	2.18420665986505	2.35447940543224	2.11626831962625	2.92638181771815	2.64767450838807	1.53191745992851	2.30712210304778	2.08500640089556	3.07099086961137	2.35274209016099	1.86835868111504	3.68948685643974	3.24340812125557
TCGA-BR-A4J7-01A	TCGA-BR-A4J7	0	989	1.35494631169054	1.00418715691272	1.19291177084709	1.5966809985962	1.05433283714419	1.17327645880566	1.09311408114666	1.44398337683141	1.44272093135757	1.46006931404071	3.29810256799543	3.31997762217608	3.30972736970163	2.60205045866916	2.35086305774389	3.04540405572507	2.90120838926274	3.19268090940872	3.41628498588405	3.37220777460894	2.83997891340449	2.6241243865478	2.61801833031805	2.8724059785553	3.0164252822797	3.37071754388613	2.62521085467103	2.80387600174458	3.53416195959336	3.42309378578225	3.34286431069011	3.01432162424907	3.5017267915248	2.9478488500517	2.86422520874199	2.34644841427371	3.60415339088321	2.0810976205843	2.60543950310335	2.9553954008507	2.97044035186263	2.36957842428061	0.456475566487574	0.893375985344495	2.62486125706891	2.35967795887672
TCGA-BR-A4J8-01A	TCGA-BR-A4J8	0	411	1.63812645689368	1.47405002846394	2.07002688881575	2.10762762965169	1.77274289663067	1.97744871361307	2.2388819722342	2.47850663691495	2.49562883074583	2.45800112145668	3.1269342005569	3.14405401561318	2.96035289954016	2.36183045453835	2.76544274588583	2.79322242523303	2.6501594645551	3.05076232413692	3.19830363477318	3.13109189985637	2.37449773290632	2.49945087671791	2.743424154774	2.6325771633036	2.541038632786	3.12928107017667	2.2925286034912	2.35775489788833	3.14813422263096	3.11749963478525	2.94532709073625	2.66221989351951	3.27860979020427	2.609473648788	2.33450091464552	2.86383938541321	3.29200126931591	0.606857679420381	2.10563976594164	2.37544585723365	2.57676681082315	2.68678237731039	0.215687387955247	1.84422037311122	2.63814266713795	0.860554286472404
TCGA-BR-A4J9-01A	TCGA-BR-A4J9	0	14	1.29267171888632	0.700411767315176	1.07830155840191	1.37711028269155	0.774931460012034	1.0847425136681	1.13336067187628	1.30408989004591	1.36315321991447	1.52674206578122	3.35601746472293	3.15581881310473	3.4298742810377	2.91604244842451	3.01536956612872	3.23530922368333	3.24139114338647	3.20275753620759	3.47848187780281	3.5732697553219	2.57360565079704	2.55735910460238	2.84967383256594	3.00529271790173	3.2967087311837	3.56075033534116	3.07898490305435	3.01332109847245	3.72055435677884	3.5050540317901	3.58548348661811	2.95761114623562	3.63534319739428	3.12633942959218	2.64380727741355	3.03032465786917	3.76489421690673	2.70801524295028	2.43025095512495	3.3046405426622	3.28174371855342	2.0225548555428	2.14769654936409	1.38868381022523	1.73734590544326	1.28564249638286
TCGA-BR-A4QL-01A	TCGA-BR-A4QL	1	491	2.19910878535622	1.96711944086318	2.41848030377272	2.45383269378678	2.16639762103771	2.07750633475093	2.43239803335159	2.50080990884128	2.44385489467725	2.49413266085182	2.0912490395874	2.22235797986308	2.30316728923909	1.14808105686151	1.01100340908816	1.65640308640927	1.49444499136343	1.94320168831677	2.54649153575854	1.84899844469032	0.54624216328078	0.257975868713029	0.37693846830838	1.0182457680655	1.0898314716034	1.84899393134991	1.01291389371177	0.78037060435825	2.31087756967581	2.3304025669297	2.11967792014123	2.14295460277185	2.61445186472192	1.36392023193898	1.19118147950999	1.12111112326921	2.55001370049342	0.228030910841736	0.259750186528149	1.88704316280377	0.747444274943519	0.589962957547337	0.382115199955818	1.61250804283822	1.62829832897618	0.354252634058278
TCGA-CD-5798-01A	TCGA-CD-5798	0	408	1.8579294635457	1.48404590788788	1.7259758150868	1.93029239279358	1.72565604949546	1.37392603249272	1.86544925140843	2.15556598988189	1.90124045575585	2.02300160911764	3.22971131481217	3.20783077910118	3.3927662731632	2.91558115407877	1.74230240215017	2.98162195983839	2.87385776735644	3.10894131009643	3.41151631470293	3.19263809682358	2.45815277724494	2.55331182876054	2.16028254229831	2.7613967232727	3.00240752200803	3.30026014927612	2.78118916220606	2.94315843997037	3.63495236288071	3.45200570354193	3.47039743073522	2.64237640523396	3.53459182514743	2.86776870882463	2.74686382836574	2.77767223037386	3.71329428492963	2.74636147203164	2.46841314414056	3.10337314010542	2.97263658800543	2.56301063815121	2.61605339433173	2.86594343962086	3.13732543367804	2.9176412701363
TCGA-CD-5799-01A	TCGA-CD-5799	0	396	2.53561526455953	2.0462106933374	2.46078648648458	2.59304729781089	2.40526797242534	2.50251100497427	2.44623768671536	2.76989561969969	2.61773437178023	2.79535763256726	2.46170817538019	2.8005298859135	2.79665411205274	1.67073450153661	1.41687254132288	1.87687124784267	1.44270218251791	2.39456347695537	2.93709205695844	2.21680656855549	1.37817823139149	1.42839217219232	0.378583973503299	1.47246811188897	1.32052877762549	2.04176308262621	1.52820837570287	1.5578632644875	2.47300223448282	2.85388101829823	2.45993119616048	2.59030310696072	2.96466014360899	1.66621877005334	1.75736180987854	2.03123112606044	2.65144048727942	2.45408824704845	1.6124018276263	1.87138495159124	1.03868204986984	2.08751400477058	2.7910245585968	2.20028507275631	2.9434469393845	2.17205969554339
TCGA-CD-5801-01A	TCGA-CD-5801	1	401	2.27536197357233	2.04272622818177	2.44243152338766	2.30080269223845	2.28771749620317	2.22751705251433	2.59837070033174	2.61860432811029	2.4214617190736	2.19461216833434	2.23203127903645	2.6862098665457	2.34051158828581	1.6228893804079	0.829166019559485	1.49664955268651	1.57017980393775	2.43094882280746	2.7094455451756	1.8353933576506	0.489880553719374	1.36180776684604	0.600752239372923	1.55296081285702	1.14708970827492	1.67663327380911	1.22857058477747	0.835187559753386	2.14571016208664	2.55156630527843	1.96222725108337	1.93439147243209	2.73478019276186	1.42336560452137	1.92289315691004	1.58015349262872	2.31380039684566	0.324432622787565	0.255139564356632	0.865129853645005	0.887196844885793	2.81295248403009	2.88347016217656	0	2.91237385155381	2.13954542146979
TCGA-CD-5813-01A	TCGA-CD-5813	1	377	2.10009954783096	1.88045046916467	1.99975808221614	2.38093053556996	1.95119360626142	2.04633924228204	2.34356927401397	2.40970124413925	2.39457139232137	2.74971734869482	2.95743748300052	3.29072931527471	2.73901181284881	2.37390454480058	2.25662206212341	2.35919955065715	2.42437997150307	2.97150445799445	3.10220175081354	2.9220643494019	2.68332172687222	2.7301389422781	1.09917518610517	2.15778506043611	2.20404088158432	2.59943138823027	2.16962901485134	1.63037501682752	2.50988429898784	3.09194693548148	2.51268553053894	3.31806986627496	3.163546984466	1.90908834702032	2.68930330965932	1.94267155021081	2.49947784945352	3.63448880917339	2.87079320902515	2.06150408989091	1.52695149550689	1.35386981491714	1.30951470132442	0.400606526065169	1.13878905479307	0.48621405339007
TCGA-CD-8524-01A	TCGA-CD-8524	0	388	2.01546818856709	1.76056025429459	2.15373119206071	2.20795612062364	1.81044735144823	1.87591342140923	2.11231773312265	2.53907186384248	2.49175935139247	2.60279388886037	2.91836527711712	3.23510235686814	2.76914208650629	2.0080672986483	2.17335325766662	2.4402346046621	2.27168790772705	2.65594426203637	3.08362852903877	2.43349237779758	2.03625300342971	1.97893889353619	1.38366661768091	2.34006920153842	1.83426959958044	2.6284074268653	1.92732423256037	1.54164939586117	2.27737800899348	3.01560417340785	2.42420999069761	2.9264774713165	3.11441026631177	2.01941277990298	2.8063169341343	1.45923965861892	2.37918751348035	1.22633924492912	2.26536253697435	1.57545712132274	1.56628812398186	2.96117563084502	2.92107471090269	0.661009250403262	3.37733446796339	3.24249590781327
TCGA-CD-8525-01A	TCGA-CD-8525	0	383	2.16455585640878	2.13714476604383	2.29636760294423	2.32878486836879	2.24104958397102	2.28313830936478	2.31355554034476	2.87675947458567	2.71801783625495	2.71109189825715	2.76915851939665	2.6337196151758	2.74549688146207	1.61309609650089	1.19721896382357	2.00234800306837	1.78270176353907	2.63078367918156	2.93689076234562	2.67249101426658	1.99733732159278	1.88961008634208	0.696755832889848	1.30912263731682	1.69044315679555	2.38434046202567	2.18061870930373	1.23521446059358	2.83417708276276	2.80082825625975	2.55488569613849	3.31403009492077	3.01869916453917	1.93720625877617	2.02879637919638	1.99503185822867	2.8730651510102	1.04633043212829	1.20340705949298	1.69288402055248	1.73266711130923	2.14559322652961	1.0307473411885	1.82458928016888	2.76594602516051	1.39066403312327
TCGA-CD-8528-01A	TCGA-CD-8528	0	375	2.67718857804053	2.16966884798301	2.54350042918551	2.5253786721707	1.99832397988386	2.22168644401562	2.6519225453173	2.78446452227701	2.65842566347656	2.82895492143947	2.10635822392088	1.74688677791686	2.42468265738603	0.951966312215433	1.55858814505581	1.25604603264547	1.12007519077865	2.02269660705266	2.57411662828133	1.00079837660266	0.469179285679316	0.362279930910784	0.045949945476759	0.750898594410178	0.843616671234723	0.896174882653025	0.949482708500417	0.225753754340171	1.8575788586077	2.45135733856383	1.69436039117214	1.05684065500538	2.55557391339778	1.52247240397502	0.587618241877985	0.285479995937325	1.02675471788131	1.67067010080742	0.130915646414928	1.07361303152226	2.93590688349684	1.55481308296382	2.86076858163343	3.21160786846233	0.21370240281564	0.301026497032335
TCGA-CD-8529-01A	TCGA-CD-8529	0	374	2.14728080201821	1.81586722778566	1.9414723970639	2.58141550457673	2.0203928604978	2.33905233454344	2.20895514255185	2.39272783721495	2.30987041775953	2.6391609937903	2.82038375351914	2.70762776770166	2.7040497039564	1.95929975768249	2.13998896372379	2.31611640768794	2.18492507411227	2.89156039682023	3.02910415911735	2.33469394075412	1.46172448911312	2.26191300292953	1.17614232645973	2.19571506292961	2.30615463014513	2.89932210670127	2.00258453590768	2.01174762027968	2.94123095740478	2.97141734227549	2.70809659152801	2.25487916826556	3.04347076433254	2.27534422052904	2.07852433844252	2.18898570618527	3.14602216576696	2.84093128087234	1.84307984364595	2.41520110937089	2.24709935729418	2.55032369354013	2.54715533526954	2.24383372653449	3.24247556647662	3.53648154007043
TCGA-CD-8530-01A	TCGA-CD-8530	0	377	1.87848342095473	1.62950115101291	1.74853803390989	2.1084735312641	1.80774032012252	2.12097524275261	2.28297465381816	2.41553357841032	2.4445513798924	2.47821883095238	3.12720042919295	3.24780079100449	3.04761793101347	2.58683996194721	2.42656001888812	2.66371593868185	2.69664228280084	3.10498313821508	3.22736608781623	3.23118888915962	2.69720691781585	2.32539173614517	1.69190647138659	2.43069647370971	2.68296029714571	2.97922044101039	2.36396613873176	2.57822093849825	3.16596692841255	3.15162556977259	2.9814577292399	3.05487676735727	3.18533081420506	2.51358858231186	2.4259253523763	2.83974155435279	3.29573680241988	1.99644471750164	2.53003230181969	2.74826814504447	2.28339633017426	2.68398991341394	2.7796594519084	0.291838387612508	3.81852985119453	3.12227908400736
TCGA-CD-8532-01A	TCGA-CD-8532	1	354	2.24714991707539	1.88700839507674	2.28328733209012	2.44902657815765	1.81701283765488	2.2962534079243	1.78189065212096	2.48876707617424	2.41226311814331	2.65277985286668	2.72923493283855	2.82428861109252	2.39744470920413	1.67239147110173	2.1117457164281	2.26481332425946	2.15062733033386	2.78722057071838	2.85776846042771	2.58435594279878	1.62247300060887	1.41399261136217	1.96201580127295	1.82141596623563	1.95283919443688	2.65894190349968	1.83571686444684	1.8153587642955	2.50681457703614	2.71346826715107	2.42152076484544	2.70447257716406	2.79515222752196	2.13732059660409	2.14892998485117	2.13116216128602	2.85789608897467	0.344513568042724	2.06096222611418	1.73466567769615	2.06210385018873	2.68136688883076	1.50932409363309	0.85644598284492	2.20515204382067	1.99299784330883
TCGA-CD-8533-01A	TCGA-CD-8533	0	468	2.64631679028121	2.44602998949187	2.64795128202457	2.7079805741084	2.16954191618907	2.67909208752953	2.47438939788921	2.46969192622523	2.87870909805153	2.92757239765433	2.59859008193037	2.91898695411351	1.94150025404068	1.24303646346461	1.8325929798368	1.48665430800644	1.76797958470504	2.92540642912626	2.59836056659204	2.53597733065487	2.06494894905085	1.75866491451522	0.554094244225903	1.09963136896451	1.24803658571626	1.88213558728506	1.31499310984576	0.651748612442003	1.54795959442892	2.40002549108141	1.59740894324832	2.73349727288915	2.51400025736636	1.71820292748416	2.38019983595536	1.32828532459013	2.17259384103777	1.82759027120515	1.80687040332066	2.32314781849215	1.43276872502415	1.69105772534234	0.588202700713193	2.24596699694886	0.986480813014694	0.545746034592351
TCGA-CD-8534-01A	TCGA-CD-8534	0	367	2.27392020712246	1.73848483002631	1.94643310297778	2.34323194941155	1.80041391143843	2.27785959802786	1.69519922801591	2.47134166741559	2.36921593524437	2.34702622156649	2.93439072129946	2.88284426205916	2.69970456260182	1.96301718218297	2.59791537782431	2.47916857224832	2.49495618064487	2.80556464142537	3.02260589770955	3.01440333357634	2.52351138687123	2.28206057551171	1.96408577913286	2.44688352097037	2.59562484342934	2.99542032369452	2.15523517891964	2.28300811495571	3.20940287741217	2.91073448560812	2.98896468447083	2.98208259635786	3.07003120339003	2.41197923557274	2.15965090470491	2.35955253797816	3.22080559878244	1.84434815534329	2.07744998331731	2.57195638502134	2.51493073637675	2.76997498747445	2.18877078000587	1.41992053460249	2.71608475048423	2.84902907118397
TCGA-CD-8535-01A	TCGA-CD-8535	0	390	2.4247311480249	2.3127996945083	2.18054870866299	2.17440503335078	2.25701037359146	2.37707460021794	2.75627667147899	2.60850463532704	2.91311392217874	2.76775290703728	2.30971892617567	2.88503205310106	2.46452623961135	1.60218465150519	1.14082994092669	1.13765953305664	1.36385553073248	2.00731695329959	2.5879265107779	2.57426201245002	1.45930765572872	0.0135462834287226	0.0481586492354366	1.26895242321244	0.793608884916532	0.618653878548586	1.2843871130054	0.34365782399544	1.07468252759656	2.34719218501082	1.32465113435922	1.6898204251234	2.55130039393364	1.29006677177937	2.15331367999195	0.340629317093584	0.459833882030355	0.229186129823321	2.25168428432134	1.40960828054986	1.01549687729811	1.16287490116587	0.131924076474849	0.328173933030068	0.509404360844436	1.19643573800444
TCGA-CD-A486-01A	TCGA-CD-A486	1	192	2.16542077543271	2.02899819064783	1.86110504671117	2.30626036390743	2.21181904272429	2.24508092418866	2.31826655103788	2.56906666667664	2.49557426392904	2.54944200737953	2.453598856471	2.74961001396184	2.59836688853122	1.41866366818672	1.28236903363131	1.69539098380448	1.23235639706298	2.12814087704531	2.88295743187173	1.68658619562084	0.635021645938542	0.348020618487562	0.337100634760782	1.53889992522111	0.832239289709493	1.15695984596483	2.24344496466171	1.19026989025705	2.19350226400841	2.750809679832	2.19923272556799	3.19426218921017	2.9753771443682	1.54610390247175	1.99022476695589	1.38830255851694	0.904629973151098	1.74532966833475	0.698760318199776	1.39763393282153	0.705009208087426	2.20676461962	0.644615327636269	0.284091931132263	3.32869213167499	3.0477617875907
TCGA-CD-A487-01A	TCGA-CD-A487	0	374	2.3387390718505	2.08047628921869	1.98111434225996	2.47641094632236	2.29482646903864	2.15108305485234	2.58586159693296	2.71396039430609	2.84082941642264	2.76019674159266	2.92104494693509	2.79131208342001	3.03104714519502	2.15474999620201	2.03943753522668	2.72159711038616	2.36032019732245	2.84402101885474	3.15050927384654	3.12252578091449	1.45916447143413	1.96083093995739	2.42186617000139	2.47066693506647	2.57789783697074	3.16415381239237	2.45155890518526	2.10438446694317	3.31112366936366	3.13319657808938	3.07241493001961	2.22948904003833	3.29542932965357	2.61666666701547	2.08052816121451	2.73954142812219	3.39303466619609	0.674735552192357	1.64487860530033	2.52136452630644	2.72181507944328	2.46251293989373	1.43898709660328	0.712818258824874	0.633033062242844	2.80389314061188
TCGA-CD-A48A-01A	TCGA-CD-A48A	0	378	1.92262083986077	1.70524841985201	1.99678106742599	2.27177761960509	2.07091833864818	1.92985681068272	2.35805717527243	2.39249478017152	2.60701478161051	2.8188463986176	2.72607942501356	2.77099576333942	2.79975715650254	2.00129738962265	1.72228080549874	2.59716578434676	2.39565390391866	2.67725678291384	3.01754107919069	2.84526587698069	1.61400049402747	1.27061165055327	2.23125406278005	2.45192342432573	2.24914702348857	2.96538490266752	2.1613780609044	2.14671101334664	2.8404793066972	2.96095007523596	2.73453307942722	2.63929197851845	3.05603092875351	2.29124112170681	1.90307879835564	2.21226778680342	3.20184756934275	2.38600742791173	1.13336924219656	2.2637196940481	2.35765028273495	1.63488364821923	2.67381423839736	0.823245283996721	1.97114241251786	2.2462336463187
TCGA-CD-A48C-01A	TCGA-CD-A48C	1	353	2.43148778579446	1.93334986067132	2.2964113797865	2.43023285043985	2.08982305698266	2.88340569116702	2.27598614678879	2.76739863073211	2.75350994763502	2.82966187466716	2.42342275043008	2.94938778613548	2.67571292275623	1.83718199359301	1.99006388536442	1.67841102753801	1.44743629508906	2.50369297997597	3.0081905863987	2.27983366022887	1.77731014072586	1.40015982258189	0.705845136622914	1.43842553006889	1.15123845677945	1.48940266518612	1.69910453701037	1.11687290174345	2.01072389544226	2.85394926372793	2.0607882947344	2.76606612010927	2.97424770796901	1.67829816626795	2.02483511641368	1.18759835607388	2.14728295483238	0.352123155084506	1.93365130979886	1.54392731991396	0.933459065242084	2.95749514649893	3.15960482867504	0.792902277237145	1.5001433872772	3.4108072489153
TCGA-CG-4301-01A	TCGA-CG-4301	0	92	1.72887899111736	1.37282140687802	1.4829690322446	2.02994401624308	1.62523567659228	1.51718677277296	1.9612307603416	1.82185665140119	2.40469983888787	2.31071188989185	2.82535157353022	2.84150801081248	2.52094164589928	1.98241058881829	2.5101022012251	1.97753843480184	2.15604680348405	2.70741679510684	2.97922267073114	1.91187252745838	1.44157065823221	1.35754882945105	1.30220867992482	1.97982099223578	1.93973265241999	2.31162311643366	2.24805586420609	1.3026764927266	2.52180729406978	2.73773905052499	2.14650917328617	2.52777636531483	2.90245490758817	2.0650893997948	2.01096149180688	1.29022439190617	2.44513321190777	1.65349582069398	1.41725320115195	1.45965507933458	1.39353793955586	2.89399276745668	3.17570869210307	2.43415601294494	3.77231541096843	3.29381914840902
TCGA-CG-4305-01A	TCGA-CG-4305	0	485	2.37521665229355	1.89408199022591	1.82972306815453	2.38540072581514	2.07973145019574	2.22048027540057	2.10846856921093	2.47187259266927	2.66615325790479	2.56111624209099	2.78830437230872	2.97100838381039	2.24786410534226	1.65045312486191	1.99486990674754	1.69289675660402	1.93034779880161	2.66436957753535	2.76302187081443	2.09066694626041	2.31297185117144	1.89126389097153	0.804236056428732	1.30387468279516	1.65173228623061	2.0258471148272	1.66830999454295	0.827885718517422	2.38931390981952	2.55774928138297	2.07941488083152	2.91184607994593	2.77745401792541	1.6706987108854	2.16610102385429	1.17535688072528	2.49343911747835	1.55873801124159	1.84694053118091	1.63108231307535	1.29945705223748	2.75963904588277	2.94204317913777	2.45716957695453	3.20555134090968	2.81139413590639
TCGA-CG-4306-01A	TCGA-CG-4306	1	1	2.2775753772965	1.97835554565897	2.03433294697609	2.3943525546886	2.15621893672999	2.3034041187508	1.82033381316034	2.51565025643712	2.55440716892638	2.16637084316729	2.67842905534057	2.6191966918864	2.29438240540356	1.56814832125071	1.74963276289051	1.39947184063383	1.89853011712082	2.67020867039745	2.74277479030755	1.3316725120322	1.38564526983689	1.62693866473928	0.201217098551661	1.37138527240633	1.41610676054237	1.74718731145286	1.40117272922532	0.710272124134847	2.21646730163419	2.54205406348847	1.87899412075555	2.20934020231437	2.69768191925204	1.71620547467746	1.41955901083328	1.35708540599866	1.9527073752332	1.85608395115181	1.51130972950659	2.20030476212051	0.778742641163309	2.75806543002082	2.88305129768892	0.977599324945202	3.3887866046877	3.38880044950543
TCGA-CG-4436-01A	TCGA-CG-4436	0	243	2.41307159553562	2.12938363951446	1.85134814684727	2.2333020706089	2.20089442156543	2.38661387927313	1.98513363566289	2.50990192758847	2.806530587245	2.69042126722564	2.28728300851576	1.92897836859967	2.29020411011155	1.6044534915284	2.0311298105608	0.737263749514237	1.28396790567964	1.8030587330793	2.48497320091765	2.20312888921807	0.442911688488817	0.658582329982888	0.0963711905766557	0.419044065735883	0.673236622112906	0.995338375529561	0.968231726776885	0.176902813890566	1.69893885549924	2.02369518859114	1.02794215803592	2.6277363366684	2.34519219834119	1.18715831322813	0.251565421273623	0.601509794967748	0.545865570938902	1.55028689032385	0.164288399706004	0.663075014430605	0.686873754856962	2.17567310956224	2.38365739044524	0.76602168720878	3.1859334994896	3.11359833634527
TCGA-CG-4444-01A	TCGA-CG-4444	0	1431	2.34738679662661	2.14795978157493	1.90452193994097	2.41643483375572	2.07154915311595	2.378851323634	2.04658611749782	2.55062249381986	2.67888667244116	2.58373043507955	2.78983213621094	2.92510922288927	2.92163661798813	1.78982548300267	2.16374143310075	1.84208638562929	2.21166853047605	2.75709507350089	2.90845287593295	2.16623012725912	1.88767088656382	1.86513609653069	0.654019091464272	1.84211214632092	2.04741751009456	2.25006659653383	1.66963577699679	1.30981855696699	2.48544837135268	2.75224696312937	2.19465709467042	2.12985040486778	2.80877262164559	1.92640251282951	2.04834989421347	2.15274764228149	2.55301498482341	3.67031502690896	1.2602538348801	1.62558841555826	1.16090481695296	0.437816773268794	0.481338719381848	2.5458433966174	0.791429795460571	1.40429872512077
TCGA-CG-4460-01A	TCGA-CG-4460	1	669	2.4057848417097	1.85301529996911	2.24293109312372	2.32787282473655	1.98570044209321	2.49556743948816	1.95967433512552	2.57169527029812	2.69196602087146	2.38722861815005	2.67230499498838	2.514995148404	2.80532939298963	1.70468096099278	3.09141374628828	1.65985953433475	2.11236633218284	2.53776526392182	2.82362514658488	1.79171897043655	0.636521744973468	1.39770614925494	0.62907453261381	1.38364211162301	1.78556171486373	2.05115586410694	1.5100511312395	1.37194438375375	2.59924272158783	2.67815385064095	2.0681370297229	2.25504177373341	2.81583945375537	1.76873355951443	1.370155254272	1.64591152179855	2.60933568069773	2.79506627334528	2.43658793331747	2.24335472044825	1.40077198503739	2.72984635702506	2.75831703367438	1.56770885001254	3.80058297641489	3.42028881648701
TCGA-CG-4465-01A	TCGA-CG-4465	1	274	2.25340731208762	2.01043280122557	2.01131569105722	2.45494688825904	2.1286940698476	2.26877129844363	2.03330593686687	2.52628480540468	2.54903558336189	2.39182460372343	2.61810014299308	2.4625573637601	2.27569443982451	1.52340568959571	1.53554381121573	1.31818161423478	1.46444206381453	2.13048510468166	2.77255861982256	1.41405955978881	1.25637044362868	1.26620627046876	0.193391543841964	1.28278366729761	1.06002442081155	1.42803057813534	1.33543523399942	0.613607291026213	1.74659397921803	2.59523402170504	1.70454872377407	1.68425281051385	2.71228427453562	1.67909096296489	1.21469168589845	1.26008212874618	1.24315484240977	1.31296847501476	0.88856698184307	1.84222968405346	0.743903923734543	1.1996013496061	1.51229572617368	2.31647724105284	2.73711697651394	2.3743361193236
TCGA-CG-4466-01A	TCGA-CG-4466	0	577	2.34381850449366	2.16763365513191	2.11660856346446	2.31855082311408	2.16828895059175	2.50513356306194	2.49185877708469	2.60921610260812	2.82373324640484	2.741027121819	2.55946446603067	2.29865684058364	1.93327171487943	1.1069917039391	2.41104392154471	1.0743588354517	1.49025270753749	2.11508253706544	2.64071121250901	0.633071961851508	0.55529378031748	0.214748569484806	0.317629032434711	0.937597384861789	1.05778925513312	1.5912510993409	0.922342922439489	0.229201880063192	1.86246805519899	2.25575853091299	1.31033478273916	2.66429096764949	2.64419178134843	1.41948735153711	0.509971687754235	0.409409575222072	0.260464451936835	3.64027292429826	0.593908460594283	1.12763438933433	0.816528922877247	1.63864851265979	1.4719121992932	0.914271870637994	2.21614000661758	1.88677485549994
TCGA-CG-4469-01A	TCGA-CG-4469	1	215	2.18046679786883	2.0300743776855	1.97717123632585	2.35334728387772	1.76079046767084	2.32217600208675	1.91310030370422	2.35837478961981	2.66623411648861	2.56253490372638	2.70518714782199	2.43053193696018	1.99897045949434	1.00822144053096	2.39458366975655	0.732818015082358	1.60973551098774	1.36702876921899	2.35618714124618	0.724141747203114	0.305680296692166	0.809670080391888	0.143769167802841	0.503699339774208	0.77638876057131	0.98798658679397	0.876732595952679	0.0987228894325073	1.40269451035602	2.02338850199081	0.927645657011896	0.984249179141787	2.39856813836668	1.16799619844243	0.510704258920014	0.0629136470072525	0.589829448930216	2.99463353072875	0.0985505325640899	1.76809379911628	0.928409769024625	1.93845068197322	2.22837349813872	2.64668113348411	0.614819162955418	1.04336401229952
TCGA-CG-4475-01A	TCGA-CG-4475	0	699	2.13702809600044	1.94686742872295	1.58583981511921	2.30768634171044	1.98749600407988	2.16677892964296	2.14058981768731	2.29534890777557	2.56816061551225	2.52513498889277	3.04945722654265	2.92118056002335	2.67251995445842	2.16443453240665	2.43054623784754	2.32503152083817	2.14270480927918	2.70052894862598	3.06149768484171	2.4473372345403	1.30332063773743	2.03238756239007	0.920024731807609	2.12248036110505	2.27714222328805	2.70058078421982	2.07040442695621	2.04752085405544	2.79472096301322	2.95333003637686	2.6212325001423	2.74185423769491	3.02301599215194	2.37386852049624	1.72968442636247	2.63665344175769	3.00602757807829	0.731117854233471	1.64377480799283	2.1259322571801	2.09489436245049	1.40354157725947	0.43545235996405	3.06298819210178	1.81009088196122	2.46428972441072
TCGA-CG-4477-01A	TCGA-CG-4477	0	942	2.48328706727025	1.97466565620001	1.9759152305823	2.11990188802841	1.82415646866243	2.38507774001803	2.08607191991754	2.50877648516051	2.70966545618564	2.40884965274142	2.83869544759162	2.87167713819748	2.30932474362462	2.20814130392296	2.71807296439323	1.94415051225966	2.15751362301327	2.7845127277012	2.85867181585191	1.93889868512695	1.92796385995173	1.86233178763813	1.31383582696101	2.0000654722006	1.92306074693615	2.34834270895038	2.37197794974281	1.15974439655038	2.45681082965249	2.64172049240282	2.21363607576362	2.23967040321504	2.76899396630444	1.96504897972124	1.73205633283622	1.31327566315871	2.51819110909212	1.16343913341533	1.65332011606216	1.45802943546755	1.66031403312506	2.38843903758865	2.63763843797393	1.80727431956118	2.92117367929458	2.93681544821355
TCGA-CG-5717-01A	TCGA-CG-5717	1	212	2.07881618429819	1.48116655395605	1.72204563246374	2.0179188512025	1.59994187374758	1.95643530789329	1.80362391129896	2.07047159656666	2.04766901683419	2.10509852152634	2.76269985401771	2.39116490851186	2.35367373459415	2.57164890849309	2.16225281858217	2.22478252856992	2.08606603822783	2.799153555041	2.78385707298224	2.22232688701396	1.732358884862	2.60378054345756	1.1533437714424	1.60301271674656	1.91325404191446	2.66975017381396	2.82998539384304	1.21611453560063	2.64799978232641	2.58482574695556	2.42028485731367	2.46246917050531	2.87541637993589	1.83508008819667	1.90550216477677	1.73543992355002	2.95012697883557	0.78215553981287	1.80310817366862	1.67500307831699	1.81624708214343	2.45685939861559	1.03021789740626	1.18365924500658	2.42716475398621	2.6456928858303
TCGA-CG-5718-01A	TCGA-CG-5718	1	1095	2.46115932687415	2.19910501512681	2.41816349759249	2.27515002369093	2.31233734733029	2.54917118329592	2.61253424168114	2.66541139579705	2.53870877818433	2.75967975030349	2.51774162129883	2.38824043184537	2.53994216998957	1.43454237406998	1.52873004754547	1.44125665561445	1.30281634220577	2.4161654912314	2.67050756779034	1.71053993596865	0.337842486389553	1.66733056731285	0.3568929145707	0.778435686856802	1.22070896844305	1.77262789790949	1.5364044752682	1.60846030847823	2.44703304825164	2.59365792519128	2.17457276408062	2.72916030240583	2.96371308906977	1.42739623703717	1.21906619960194	1.2349059697542	2.53766799517842	0.593100915828458	1.58717531595584	1.25277213383476	1.22383885224806	2.71900621873744	2.53048349279366	0.770029602177514	3.37997725336016	3.04825663734623
TCGA-CG-5719-01A	TCGA-CG-5719	0	31	2.13386166767655	1.84972127699637	2.12611049116293	2.19960413952538	2.17208236493895	2.03109849404538	2.00407894583009	2.28581033969539	2.31894369559737	2.56395301654995	2.99434175750319	3.03071535424927	2.97565325216822	2.28167874192817	2.25874470275062	2.60375764920028	2.33567518712616	2.95978541770615	3.19705311496957	2.8920168564796	1.70255472693099	2.51515802637146	2.12649589832015	2.27986723796334	2.02225787907818	2.84257879013635	2.19926939536892	2.21961947770526	2.99860219660445	3.16744388476502	2.85773955884036	3.12251639063622	3.25889592988626	2.33333620158239	2.67593792421757	2.21313163586496	3.17197110180887	1.8838823696221	2.34414714404856	2.38936734546003	2.08850854610234	2.66664816187118	2.70549209984196	2.72101901750242	2.96734641000174	2.66234768443953
TCGA-CG-5721-01A	TCGA-CG-5721	0	183	2.48265595029423	2.27940232517114	2.46380903008878	2.67245103707468	2.30471828418791	2.47201893067381	2.45829812474434	2.73465023256781	2.52078901692451	2.56135371496223	2.57060210512033	2.47662766597995	2.6878369413316	2.04459640260913	1.08888211947613	2.17774102269946	2.08701838775954	2.47138625069881	2.86545809169603	2.3745561982187	1.07710793542836	2.03427708434023	0.847004871110308	1.78828443952609	2.30371852665619	2.65023223805512	1.84471102067921	2.12495775321661	3.07843930307911	2.88733760421784	2.88851871637866	2.02738829115608	2.9892120590893	1.97695312589546	1.44327857659578	2.34611199587939	3.28208941979554	0.270132529235709	1.16803334488219	2.45732369832082	2.08661619621555	0.579560238177526	1.47956325987771	0.106795713532796	0.599732810718612	1.30536352945956
TCGA-CG-5722-01A	TCGA-CG-5722	0	30	2.44596995522242	2.33159041040888	2.50105182352623	2.39731583975227	2.19531233615077	2.37870926745455	1.69935210879311	2.42941899955624	2.39332537817273	2.63696059467569	2.72752587509881	2.946952910497	2.46777318730932	1.98314006668811	2.21263713028368	1.96679916382157	2.14564891920613	2.96846431448211	2.81231500700126	2.55832720378005	1.61656186689906	2.35129626076901	1.72814915231846	1.72267611137591	1.68097338119842	2.37612673510967	1.6777053021948	1.4445114392456	2.48496166422355	2.7489096498337	2.24182173083188	1.99190353664185	2.88068769271846	1.81455721738758	2.29737234387876	2.46244019011339	2.64321863427768	0.748854288966329	1.9817561406125	1.54632129678403	1.37000258205962	2.69758520424505	2.52087586645265	0.718945002859024	3.13871993155017	3.3659267835783
TCGA-CG-5723-01A	TCGA-CG-5723	0	2496	2.26965745001591	2.17762008740302	2.19597162393409	2.41990318903339	2.38393847079414	2.35027664740926	2.18332907212182	2.6947698339495	2.48536885440259	2.59325949994153	2.50980848174377	2.73772833321576	2.59007157288274	1.9301173532569	1.7320544749985	1.98543733531417	2.08428324691762	2.41040356315774	2.85219142952024	2.51695013963605	1.47497288731082	2.0561136638233	1.92798893451313	1.84758799768285	1.69058568538849	2.39075408641096	1.74664821326567	1.68966987653798	2.86199567524051	2.78231519384018	2.58837567881664	2.45619498740687	2.96487256115761	1.83691674050966	1.45767679426149	2.42560749453787	2.93544375739062	0.873142709697616	1.47544960228463	2.05776845334831	1.70389773679328	2.29314560497458	1.2370788680161	0.551870430075916	0.983921723345818	2.85353193167726
TCGA-CG-5724-01A	TCGA-CG-5724	1	366	2.44644739369058	2.61172410442223	2.50733594232619	2.49221367007564	2.54244609136277	2.70843224455137	2.48539200789727	2.86761311022139	2.76640970180098	2.88169851060511	2.07264097957961	2.25477432757176	2.75344671435834	1.79640528541712	1.41230643721709	1.01589432939469	1.25920759958773	1.74046277690362	2.72318713523918	1.58374619292534	0.413466022689307	1.21580223743031	0.0631355251827206	1.24332575244558	0.499461608299242	0.730008131518249	1.10216288924339	0.285217992750203	1.60486056539675	2.77039419528465	1.84084342462746	1.78967510407687	2.90320623339595	1.14439412217664	1.51151462425876	0.769376497087405	0.802519091829335	0.589821706762548	0.664787679205536	2.0258354889917	0.854087607912437	2.1047420710514	2.58370504022212	0.231311950679697	2.01575985143879	2.74345162843217
TCGA-CG-5725-01A	TCGA-CG-5725	1	457	2.65271996930474	2.46197245743354	2.29679800640294	2.44920591027825	2.51612285126106	2.42715928036226	2.71482515611066	2.57437799049522	2.64452136814248	2.91920868241539	2.25370381798298	2.52811931672675	2.25482729182235	1.47615314460425	1.23845101477456	1.3458717618113	1.63000905767194	2.3183527205714	2.70776380891885	2.18187372551142	0.820572855879092	1.20342692243897	0.45821103368996	1.29065961623698	0.988726647590924	1.70999855028301	1.58974537733571	0.746807237878763	2.30425063317569	2.48817104824596	1.91290377846247	2.25586770421581	2.72159251646648	1.46233440776187	1.53399150857923	1.10860706227156	2.05199862458707	0	0.698987734701518	1.06524800688171	1.30917063942941	1.7039078936124	0.762917925008571	0.0711282212174143	0.191850343837939	0.537771478010805
TCGA-CG-5726-01A	TCGA-CG-5726	1	881	2.55526865588823	2.30536667936086	2.59541071950866	2.63647647639918	2.36035216674154	2.60304784373887	2.36111154671301	2.76849074844997	2.70945666059837	2.98853349053203	2.03329130607025	1.96039435422877	2.52834134905391	0.882555132202516	1.83634523076564	1.15265705719237	1.54376053996608	2.18888846478733	2.39782357041241	1.58238827203365	0.612669100178898	1.59302782985937	0.40833599770144	0.238777478897047	0.964321707207519	1.68172942906151	0.869952357779216	0.488091314614655	2.27767333215701	2.27979797274123	1.82662019038675	1.76625321849614	2.45659045136989	0.975571562770451	0.750312888334635	0.800999329731788	2.26074746733015	0.84179220014213	0.755191279505099	1.1920405659613	0.754382384381225	2.6520200891	2.44607940112711	1.55196459497992	3.16683223708934	2.71323874944149
TCGA-D7-5577-01A	TCGA-D7-5577	1	782	2.39129166758546	2.11221529956254	2.4097972301612	2.59699322459718	2.24161827097193	2.38022777065965	2.3661799716113	2.75540873145272	2.55333387443858	2.72986138040635	2.24590997639987	2.52019993790808	2.3316607079369	1.64676005109231	0.753075761158462	1.50977481554188	1.73963450770451	2.3699438842088	2.77498605275959	1.61511823251676	0.339823817377383	1.05734413459634	0.543883362014308	1.3175747136554	1.14548845101699	1.8050141413208	1.39198763684044	1.62064024488344	2.10498855215343	2.61920699957764	1.97594326762325	1.36120815398976	2.82256524281229	1.55356831847458	1.49007582005121	1.77904455278935	2.50910616448309	0.179575038002393	0.885511766581636	1.25476645613801	0.822138341465212	3.02015076259973	3.0292810036129	2.49079974817569	0.288372648862457	2.77735902231861
TCGA-D7-5578-01A	TCGA-D7-5578	0	385	2.58295940154263	2.15582202428254	2.44902897977793	2.59030150868022	2.22419360114501	2.51346562354882	2.30062874273124	2.84898165863332	2.53167474628077	2.75392197682638	2.62739036776575	2.77112091340238	2.58361911633954	1.83928240641333	1.90125257249531	1.95208390359035	2.14434577496495	3.02575367844815	2.86704396776828	2.50263850325421	1.65486771691922	2.24168371200397	1.54229818515872	1.25783615201921	1.66092333371549	2.39634071435917	1.81472918624963	1.62369429224836	2.49076494040269	2.8167043199856	2.32749910593422	2.16699430381206	2.93172224448659	1.84896213032586	2.15915728310173	2.60963477727981	2.74109840324775	1.24523432319894	1.7633941561598	1.84311837671652	1.41192642020709	2.78893931310109	2.6383777849743	1.94679759096421	3.03032393422689	2.69261937700003
TCGA-D7-6519-01A	TCGA-D7-6519	0	625	2.19524582097521	2.21812453855898	2.33125297623748	2.48805181433885	2.3701591901811	2.11214331629587	2.19212481072287	2.486114985075	2.60033599647033	2.71443796507093	2.27338608235216	2.67168860032484	2.52746435601473	1.51448784356332	2.14880592810591	1.63681858741847	1.3288611736244	2.52769848305227	2.77606056321454	2.01757380139378	0.97745076833298	1.86451741770359	0.172006048014129	0.776021367183862	0.862043811529335	1.62513554494709	1.75919779333997	1.14300530235484	2.19281263993283	2.70565861990841	2.02657023526795	2.26583421919652	2.8720560489389	1.43811982192452	1.85846946515518	0.779888526208119	1.79586868722917	2.55439611279415	1.17224005354296	1.53022863725207	1.05487947946929	2.7446796774264	2.83264627038757	3.1964712724319	2.87897750141715	3.14653121259904
TCGA-D7-6522-01A	TCGA-D7-6522	0	566	2.23849130890498	1.84675269327512	2.19498319251647	2.2543059834043	1.83251443315507	2.00282740021088	1.83465908000257	2.36357519168884	2.08722043332987	2.30752081849585	2.90414118980161	3.3007607239894	2.69079892384147	2.33650205578449	1.94653311062157	2.2052586907117	2.38258277800769	3.23750725224962	2.97444452742679	2.91716817843037	2.66877898549674	2.89501758881766	1.09748115610988	1.84102924596085	1.8265427111756	2.38053139475621	2.28416306325127	1.650161519106	2.23870634766027	2.96277223134272	2.32242297639869	2.95208915601683	3.13210970108449	1.91230475322726	2.76517444367082	2.32440064537976	1.8001560844916	2.10492404619836	2.68154794036489	2.04507339258929	1.37886513061206	0.854787389104876	1.59749054216511	2.42824522444159	2.18615775347225	1.77826317755753
TCGA-D7-6524-01A	TCGA-D7-6524	0	543	2.13965826390603	1.8175170032147	1.94518712955301	2.30530430424383	2.06113445666888	2.21030408882685	1.98994790965268	2.42203624777796	2.31739816729558	2.32890535353845	2.92829952095375	2.82323992113822	2.72610912075555	2.04274133102022	1.78144290945425	2.3478609379203	2.44488121972545	3.17223257841606	3.07977920820114	2.69694212710469	2.21557711880046	2.47167723180172	1.59149115412317	1.69985463299651	2.15564548803954	2.72795219725117	2.07439908643279	2.0423355620523	2.87053699070436	3.01260465114914	2.65510867691254	2.03471718171055	3.10092438454732	2.28315536300791	2.17727068610575	2.64923281353042	3.01042965375614	2.5556321938681	1.80344340713314	2.4110483950711	1.67798527165743	2.8123658674368	2.99171797198506	1.83577534916083	1.68258192176009	1.4359528529394
TCGA-D7-6526-01A	TCGA-D7-6526	0	523	2.35695804811374	2.2606752724759	2.34801243263818	2.25365791881594	2.05278941762989	2.46833224405355	2.72017766047434	2.59737838462252	2.67954901602039	2.78674335326676	2.63435619803548	2.4335177178115	2.72431946104408	1.55857307639243	1.88012361996101	2.03670604748448	1.87528237669491	2.60085935678787	2.77141072117774	2.48289052951757	1.49247117683194	1.28241817469474	1.35970694540356	1.46457704079864	1.87498110811475	2.63048237427186	1.89538270243624	1.89289902880028	2.75193443367657	2.75649377848669	2.56952544713596	3.01935182947384	2.88820802104728	1.99372611143654	1.73479732930039	2.10666755718454	3.04339274060587	2.93857625792618	1.3296062600483	2.18530043194306	1.9819416870604	2.43933889499267	1.92932305598327	1.571689359323	2.50294845237892	2.0442002156398
TCGA-D7-6528-01A	TCGA-D7-6528	0	463	2.4045190329291	2.41533474581655	2.5938682185733	2.53621774898893	2.37565667071005	2.54369542700943	2.84438846311827	2.84432163280869	2.90968557056458	2.974880258362	2.22381785357148	2.14988079131611	2.43163172654315	1.57076381921971	0.649902300843061	1.20754034142985	1.27666381681906	1.64628664050042	2.75668431775099	1.67214120425247	0.327237121742273	0.145090967894953	0.227228709992743	1.09000986606388	0.808234648009305	1.60713778608876	1.19204671045655	1.13870440709729	2.32920410087662	2.67986345244483	2.12862882852083	0.396753525974912	2.7287801282436	1.30077896218019	1.19141869380868	1.0162279012667	2.43695707736634	1.10694797336051	0.191177354458071	1.52276846328208	1.65634757917685	2.1262322530952	0.648851602725857	1.50308243776143	1.7364937760962	1.36088288105261
TCGA-D7-6815-01A	TCGA-D7-6815	0	486	2.46242329437525	1.99369284669913	2.24358442225213	2.34291901624271	2.08083518496261	2.47655923456451	2.07140565337494	2.59823196227744	2.5805158052946	2.59578625118816	2.21429166670582	2.29612357760893	2.51315677848332	1.30365020659153	1.41791791848353	1.592854731476	1.5795203901314	2.67646329824842	2.71936460683489	1.7684881798317	0.991729150140399	0.835436874274576	0.192200285385091	0.921326622047164	1.29881960933981	1.83714496293342	1.14751495909511	0.834087673618683	2.10840441630114	2.59717541969773	1.87848599760327	2.88102740789354	2.77109372422129	1.78155925489717	1.49590751520094	1.16449394641855	1.9467510564329	1.88808653592065	0.861303126307434	1.87737825308237	1.02252619054033	1.88688901702883	1.73596787836326	2.63582269406098	2.38421862727349	1.01764716340594
TCGA-D7-6818-01A	TCGA-D7-6818	1	376	2.41623546797451	2.16598951148125	2.26209300109718	2.4827138250696	2.27938576710639	2.60819668045728	2.5160279689771	2.65863490650897	2.74388069762737	2.76679888155395	2.60911423776876	2.74350459530605	2.74615045523689	1.91237036634366	2.66635239873072	2.30774329644731	2.16921983478923	2.62157852801427	2.97732377010418	2.52459224636228	1.74506337849702	2.07235179748269	1.24726394540391	1.73117548356628	2.00645868629056	2.65425329195858	2.01569086948719	1.78433837290438	2.68512690277823	2.91839511704119	2.54766657115314	2.76963827736534	3.03975199064765	2.0563943035124	2.11559517209393	2.55500399547732	2.98147146601976	2.45988085686026	2.87425027063854	2.33059463633784	1.69961668268747	0.473123304301063	0.610745323174306	2.24095237475712	1.18543862667712	1.06249070786771
TCGA-D7-6822-01A	TCGA-D7-6822	0	375	2.52622322672139	2.08015039948597	2.10254958748408	2.20952684395806	2.59980937836731	2.18483674570801	2.47346191453975	2.67234025453654	2.75878450208414	2.69220098803064	2.25160380906939	1.85523405839228	2.06898357275976	1.29839088431627	1.20484808615389	1.22807041593405	1.73246713736716	2.60210746545209	2.5499934516341	2.17938681903066	1.10662437105578	0.734532000164453	0.0763969526635063	0.77341850757958	1.20189378056907	1.84755656464495	1.1424695120798	0.70750623260899	2.20838508885521	2.36347763491129	1.75499963494369	1.69956100209986	2.59515413861409	1.70999972179918	1.68378809331545	1.42774568553503	1.95212779440897	0.909626022531136	0.168438340417666	1.34615726659433	1.72066975104324	2.43967144847901	1.64108291449709	0.143186862201348	2.87271298261834	2.82772464825173
TCGA-D7-8573-01A	TCGA-D7-8573	0	593	2.42135217970317	2.11741566848439	2.44981298153545	2.5635602571299	2.25660503632032	2.53629811397826	2.61190414553415	2.64845316062641	2.83990750180224	2.84177970000473	1.91277883632527	1.92722651629147	1.82503805490694	0.613625792485013	0.55395533301189	1.00917490542164	1.16860056222025	1.90488538838588	2.41329408720673	0.984971551789641	0.585313863566023	0.612524920209293	0.160583033964726	0.585058204559141	0.76313458534408	1.47766387198427	0.76300623697183	0.311401333462954	1.74510858845151	2.1244981548094	1.25002617725996	0.882907125991131	2.23588388467181	1.33363476098243	0.655139725975005	0.967797767117591	1.33187605048984	1.11551120591623	0.798191044866914	0.629466134950632	0.760034576233321	2.25370303821233	1.49949727549364	0.168947991165497	3.083156632569	1.95650081126436
TCGA-D7-8574-01A	TCGA-D7-8574	0	523	1.81663208679615	1.28444540295441	1.46737934138941	2.20919899140673	1.62595570455353	1.89176880672191	1.69291252234501	2.04932252676484	1.93422898501195	1.93989298543356	2.87023404533854	3.3308996768626	2.55642464676431	2.05013435555396	1.98748994581402	2.34915842057078	2.34949685681236	3.14154192131467	2.98432577933568	3.19684164614161	3.06493544638869	2.57290247445722	1.85728632728829	2.1068106248444	2.09542228102742	2.54680975082545	2.0356733075022	1.74703195873609	2.54298480575025	2.86132635361362	2.3433805458069	2.54437399549973	2.95356372552732	2.31451405084585	2.51563900251701	2.8847658379537	2.23692253184531	2.41243053679827	2.81022909942585	2.08813210197033	1.47286962874944	2.33619721020265	0.969943171120328	0.749518134939812	0.989041038191195	1.32559813467103
TCGA-D7-8575-01A	TCGA-D7-8575	1	554	1.89692752707666	1.51277899444302	1.45239286208946	2.04960678630905	1.25356998580648	1.85577983974292	1.39537221668368	2.15758061768557	2.01491227207832	1.82468528983022	2.42397700175404	2.17250108436393	2.47769635824371	1.16333500542936	2.23132644871803	1.84642019829179	1.91902280707516	2.76758153320245	2.55948714006001	1.82895431808267	0.719438319027689	1.46839377012794	1.16400269668	1.42291716769306	1.68208390113561	2.35654166755005	2.00281561444865	1.12841881048181	1.9354479058583	2.39906018488208	1.75688948052502	2.81232363878017	2.48530656504583	1.67867885229089	1.74163974347742	0.719441814329364	2.29885390554247	0.843940603922608	1.44311402263245	1.39700268644727	1.33272332086357	2.82051284269675	2.65124859301574	2.2537658947235	3.02205724843527	3.53053011618142
TCGA-D7-8576-01A	TCGA-D7-8576	1	446	2.27960951690066	2.14158033226524	2.25880049132082	2.55480266999781	2.15822976567263	2.35970675735539	1.90235718016623	2.55300217838216	2.74129750823062	2.89629318421379	2.65029619110657	2.36910290143217	2.33645399756692	1.19463153316492	2.41896685062186	1.76829039122674	1.93734911595833	2.78217757859841	2.72171140347447	2.50330687513789	1.8180707682718	2.09936973916884	0.3295571686857	1.24972582172079	1.64677613051835	2.25565083161573	1.31106340886544	1.43981714453765	2.35941127308424	2.54294652128689	2.16466028413579	1.49940506546501	2.72624732382749	1.80386809910174	1.70281909990557	1.99300667133106	2.38155019591924	1.503937057506	0.669833746684199	1.81048705091988	1.37687534392324	2.75206706819284	3.20837403756988	2.98810688821001	2.76647640022976	3.32276741904442
TCGA-D7-8578-01A	TCGA-D7-8578	0	643	2.07171471918879	1.44381581056572	1.96275892435367	2.24074848635043	1.70351983582682	2.2226923994436	1.7310275737239	2.0048799222254	2.44277765545791	2.51518685228092	2.84646234638237	2.79182175575555	2.77339877681699	2.06739900430404	2.28120861328213	2.43071853510265	2.30248817801031	3.02363536402001	3.12524372521766	2.65194366863336	2.01667825509191	1.85827385343036	1.30134322185409	2.03671504385246	2.25489303929952	2.86000218616477	2.20870845746096	2.28970286218258	2.8929785258873	3.08124807267083	2.78667589861003	2.24920269575385	3.14201746035641	2.36466830431164	2.56936792128705	2.10413851432024	3.08405096328837	2.27316824722543	1.63371218176634	2.49625828424413	2.18790706743314	2.6943206272631	2.6326776679152	2.53312193958733	3.45914257505765	3.23636865664153
TCGA-D7-8579-01A	TCGA-D7-8579	0	636	1.84673823859069	1.30645187312507	1.50430477838354	2.00351846947895	1.15296959997067	1.65954348239109	1.76221888597256	1.94641671781882	2.08273843804282	2.0459438164167	3.17173601997472	3.07636946175751	3.15633359752334	2.37438633034562	2.3327321392823	2.98570063268956	2.92306988706828	2.92097289193951	3.2880186506719	3.21636766174389	2.66772341809162	2.5854633225128	2.39789042409557	2.9441608427407	3.03881204018333	3.43528161735103	2.67535478568983	2.74112361702527	3.47335302861866	3.25567351626289	3.3095321985031	2.70903369719943	3.372492478383	2.90653579213692	2.61978153525001	2.5385563839325	3.61061924653122	2.49082226983091	2.93481373900788	3.0840277408376	3.12817942533803	2.56546229450294	2.76859438339574	2.07515445780939	2.0174592632836	1.99738072827312
TCGA-D7-A4YU-01A	TCGA-D7-A4YU	0	500	2.51694610759802	2.14181824345691	2.43944567634705	2.5892417798009	2.00382069789665	2.49614635567516	2.34693376670944	2.63547112066898	2.77120321083131	2.78807954760278	3.03824606845332	2.92254653052114	2.87205308414014	1.98743302085081	2.3127631054823	2.68367786988869	2.63199936235213	2.71492773039527	3.05265511345743	2.87007977924318	2.27862993979415	2.11367804274598	1.86350539441284	2.48678128058704	2.71246940646476	3.05125773623109	2.22095342763785	2.38860320267827	3.12832202567395	2.97458803056302	2.96071722625631	2.05712090487412	3.10551523218556	2.51031756166547	2.14265680958103	2.34947643129876	3.38887248844358	1.00952958293184	2.4198936672565	2.65753984121767	2.67330237099485	0.775939690179109	0.567285627099977	0.295835037406832	0.451673354736886	1.76393310372421
TCGA-D7-A4YX-01A	TCGA-D7-A4YX	0	1108	2.39874994414273	2.25364495586433	2.46182144534996	2.5983505445066	2.18924032372843	2.52607486265084	2.74090717930622	2.49831688096679	2.7053943828154	2.47837929189953	2.23023748307235	2.38464220236132	1.74249205627926	0.77837765241426	0.729652615952077	0.830341972837811	1.14229923421744	2.28652924783756	2.38343367445067	0.878280665512282	0.12420037335394	0.622298618868084	0	0.500141252120145	0.641638390757882	1.04634831333103	0.938269426410511	0.206300211027892	1.18358935591946	1.89672161951212	0.760481271580381	0.798193451170115	2.17600720636291	1.26740181784078	1.0084391658956	0.809721325906526	0.238255855856687	0.146374577418206	0.572501786400643	0.329874848988081	0.724661340846505	1.99481539430894	2.71223440082229	0.502201631983948	0.224926879702573	0.0607653076262664
TCGA-D7-A4Z0-01A	TCGA-D7-A4Z0	0	449	1.65254416398208	1.2948426316304	1.53670009917714	2.03296293849817	1.48826282736733	1.76581139031611	1.48931895681146	1.98841387359059	2.02877718693034	2.1244230875147	2.94403829722698	2.56342203894819	2.71305966467396	1.77039897720063	2.11209041895718	2.56502210090233	2.6499944618898	2.91173419345067	3.0279513094876	2.92888395769523	1.94984488716206	2.4503523778883	2.28649843228709	1.9087690642383	2.51385514546091	3.01633739127105	2.16011954290383	1.76018745216512	3.01218753632548	2.93097917357598	2.73696948273581	2.27262759786582	3.03519643697892	2.32399937848901	2.29934455061127	2.21466389562274	3.15764255985218	2.64888740426295	1.95832518928311	2.50484257007786	2.05500104075784	2.95158374951097	3.22280947587827	2.82604556148456	2.03307181152014	2.62875493071607
TCGA-D7-A6EV-01A	TCGA-D7-A6EV	0	342	2.48217285604559	2.23185441657704	2.34408001623061	2.34534730532454	2.36224005068203	2.59609953138669	2.5161626322408	2.76987138599664	2.79953736177741	2.9690734406148	2.28735447363132	2.02973172195204	2.69873603350521	1.12913351354775	1.84893052012124	1.29603719517689	1.41984782284103	1.99102826431174	2.55108562149837	1.18765545489837	0.71561621907181	0.96352159842761	0.234406227252744	0.86094564832194	0.892457180859824	1.82950849310896	1.21377782046256	0.480716243207146	1.90366428937098	2.29592963912376	1.80108484138436	0.687562118145397	2.72500340856226	1.34297443103658	1.21361265732307	1.08151873920959	1.87002258548836	2.42424697580894	0.673732917944664	1.89029643539736	1.0401019734151	2.77922100952458	3.11989912295787	2.09104566749153	2.53277119183145	2.47600844936601
TCGA-D7-A6EX-01A	TCGA-D7-A6EX	0	344	1.99052578707631	1.80452049276728	1.78977635076301	2.29066232430122	1.91624039848236	2.46924550839069	2.43050469993997	2.25804720586484	2.46971032594365	2.35276622673787	2.80810125816281	2.86927255961828	3.05317273012569	2.43301075581986	2.52580041265655	2.62149666998096	2.70700854997569	2.86802774496562	3.13210602041673	2.99593522640434	1.74421101621915	1.95168847494102	1.68827627230491	2.44854712114628	2.56097600020187	2.93453632856687	2.38096983487341	2.45998442868909	3.39103422817556	3.02573555018755	3.15473963484345	2.5558136722062	3.23241514901808	2.41873746806953	2.20856192678394	2.53462460469308	3.46984168115164	0.0550941478984439	1.77526626561047	2.58663650037044	2.59195397358557	1.63389669207178	0.398574786641791	1.21990450353544	0.151023971438226	1.90014526044418
TCGA-D7-A6EY-01A	TCGA-D7-A6EY	1	348	2.36010250465265	1.98286135457982	2.36113035553927	2.43098628939851	2.10793104520944	2.3514186975253	2.20118309340304	2.57917619063736	2.47888269531348	2.52715096432523	2.85527526460097	2.83974486581955	2.73699415723849	1.84653736641177	1.73161233595107	2.46773927390356	2.24042403546541	2.71869970319277	2.9377059408819	2.78258720238498	1.98645763712956	2.18665581283842	1.26661679849953	2.18762314276192	2.51047809140815	2.95126297682539	2.07086272754299	2.01765672175261	3.07984666706982	2.87971393236845	2.83915698493771	2.71562903928933	3.03441324284322	2.23785502363758	2.16730257482248	2.38398807201742	3.30179705938835	1.65841774806892	2.30041395923705	2.59673684550007	2.44903846984944	2.34324947354267	2.60667734461966	1.46369652897273	1.61994831364042	2.65168249845756
TCGA-D7-A6EZ-01A	TCGA-D7-A6EZ	1	618	2.51396497003886	2.28492751161714	2.43198225315922	2.63147502055203	2.57579593703658	2.62915590543282	2.65530364573986	2.7527376896406	2.77033714525027	2.89449478613168	2.42313573758432	2.38544122386413	2.27342877566159	1.19407104585963	0.721524881543047	1.09236825524625	0.959696752754102	2.00307371470059	2.69144012222528	1.90777840410663	0.565611815214971	0.696364426837881	0.177707640778904	1.33964568203954	0.824269154321248	1.2049675305728	1.21899363071359	0.580232895675391	2.04416669643946	2.51752896476611	1.74510987005643	1.19977924081459	2.715417496851	1.50353373039726	1.37213502391643	1.12700924325305	1.81523495273449	1.15894270284628	0.430026501429593	0.908828439778406	0.79436797462586	0.948931515263767	0.31287675224449	0.0890860068628951	3.21623248568524	0.6024759792952
TCGA-D7-A6F0-01A	TCGA-D7-A6F0	0	678	2.65487364561609	2.48519406336346	2.53406754326087	2.46589648487324	2.71606390311823	2.74593721555101	2.59376563634681	2.85208246829305	2.94374107618474	2.96979398601591	2.41956984699891	2.26716408391318	2.10967485346198	1.10867084239816	1.71193630446562	1.2261060298565	1.42477535760895	2.59836558319523	2.36878426429221	2.40000190724081	0.397671883959642	0.747709709473526	0.227376672385087	0.659764217186117	0.729026005961372	1.17789086830882	1.87327702135932	0.643895856306829	1.54431763979977	2.18646544645331	1.55091582581663	3.15472725012268	2.79540897848705	1.390379381595	1.19708817452287	1.27445225003617	1.71390046947437	0.398074923206596	1.82962936986963	1.78019938491761	0.817506841582999	2.08194045668872	0.111303041077651	1.96999209519652	2.6036604531746	0.226105021866807
TCGA-D7-A748-01A	TCGA-D7-A748	1	132	1.64636694726486	1.03972655740167	1.27690746324324	1.77473022929571	1.61659385492097	1.50745377756139	1.42144483248958	1.89387762924624	1.79829497697253	1.81399729864335	2.79069275262344	3.35774879177847	2.58262747021369	2.39124980756361	2.53080398284323	1.99531304827389	1.94563851828323	2.67280721326249	3.19622093452011	2.59331289834873	2.34183134597645	2.25355043369537	1.3032841701583	2.09665478733404	1.47695203290259	1.55497563759476	1.83164896541186	1.51427855500699	1.4611041632669	2.93902103640774	2.17451597461338	3.17793440876574	3.08911931233796	1.8723533107348	2.63034061848358	0.748562663919205	0.704689958320097	3.08261985049263	2.49251593888858	1.73231789194635	0.661602382958076	2.87328547017309	2.94796423841551	3.18173639320335	0.703680875613862	3.46126445356467
TCGA-D7-A74A-01A	TCGA-D7-A74A	0	607	2.27645701308262	1.78064264895769	2.31491441329322	2.45090324498698	1.96269021168834	2.50785464193884	2.17401770705744	2.54093713189024	2.57521700087844	2.68942506540991	2.20499720596378	2.39312918374354	2.52635518554816	1.20319175968329	1.7271406163775	1.3424822683637	1.36811306148599	2.27219418044518	2.48474909779415	1.90236148181697	0.272901748849711	0.950966994145908	1.49735562979039	1.03420124606005	0.94364490057234	1.77456796332016	1.13357010122212	1.16579136462853	1.86476120474706	2.30957045444915	1.81135290935699	1.29009761948514	2.54613698797149	1.44499689197131	1.11591008665105	1.03148331543289	2.34451395552067	2.89336394372132	0.375050749201476	0.831124934066981	0.818153698657388	2.74695029774203	3.1232908241814	1.81708221122851	1.60190181667941	3.33424997581637
TCGA-F1-A448-01A	TCGA-F1-A448	0	647	2.15738423831923	1.96704112360243	2.01764676817574	2.340875985242	2.06363275095569	2.16377406631469	2.26659334174869	2.35691786690029	2.30780520183255	2.38210526294491	2.74560388278074	2.69965913992057	2.54904654103342	1.7300367117107	2.53089802731904	2.00013290312203	2.02504207070542	2.75586714520248	2.84680755372459	2.1233282760021	1.0482643998505	2.0714499639314	0.61017091146922	1.870610097332	1.86704366628122	2.31274321570855	1.73409708979692	1.26675173005403	2.61273112240139	2.70801780022797	2.30026161405143	1.62661667888102	2.80850083167675	1.92758972801033	1.32235785442677	2.2688233839244	2.61890858808511	3.49212644407047	0.591394116326532	2.14813934358198	1.24948060288841	2.62455469375515	2.1891244406238	1.36215156898995	2.54742824052498	3.11944076453044
TCGA-F1-A72C-01A	TCGA-F1-A72C	0	346	2.37344439331906	1.99317026722407	2.30033094836792	2.32849865823512	2.01193415623812	2.5354770748425	2.23129220217807	2.57016503085885	2.62108746184143	2.74377909174476	2.63172681324556	2.75656538376693	2.63674458471705	1.93309062364008	2.15135644611592	1.92893433182535	2.09778566875333	2.76452840233154	3.02304311010671	2.48252915145281	0.760864260386718	1.83074416507944	1.48052170368641	1.66029910603202	1.67444918164703	2.29083496340228	1.75196481033484	1.30137135747036	2.65753502640495	2.82581205891321	2.40034627114494	2.1270801328283	2.99490361877253	2.1209298287423	1.67769424629669	1.91095434950126	2.66284136847369	0.337466360327936	1.84177855780196	1.3828709355746	1.43297708972401	2.46953898962906	2.35036855623054	0.608825449047256	3.50239016336259	3.1093859109441
TCGA-FP-7735-01A	TCGA-FP-7735	1	106	2.12203487921672	1.8432506463184	2.34463105335391	2.08124400889453	1.99987622192651	2.38181176887538	1.90831233014569	2.43305485451614	2.49777268936128	2.70683770687817	2.69436206362836	2.73586946840175	2.58793564324015	1.79877837450091	2.1958724155697	2.06228110508674	2.14053118614312	2.65303481182751	2.92512052367843	2.419939686934	1.36695476315214	2.13908300524351	1.85261556309378	1.56880280942711	1.68249614480173	2.50119651902369	2.05353168256495	1.52391800977196	2.66546493800229	2.8614806229783	2.52024607257883	2.71609364793234	2.97780676696917	1.85069857566365	1.67541622489645	2.05746806368842	2.87000033094254	0.549638432893556	1.85985469411635	1.70743059845768	1.95837205951367	2.66372224817843	1.24474419201519	1.57426419512997	3.49248350107341	1.85537120678361
TCGA-FP-7829-01A	TCGA-FP-7829	0	594	2.43000672144338	2.21336743729959	2.27596380713046	2.54706772366884	2.31410455644403	2.64113214684963	2.24089935822616	2.74542038083255	2.66726214832966	2.59002064552747	2.37330239500071	2.20128249342269	2.50763747585558	1.42861749912706	1.74323573439808	1.51194872645512	1.53831218956487	2.74873374175903	2.77071594157792	1.10830270602913	0.53287172013229	1.3448945872513	0.13947485994332	0.901086941210084	0.913798382902013	1.78936553628406	1.2288635485248	0.520727380349716	2.30809996348057	2.70010405836829	2.02019413304934	1.57887616574	2.82480837740849	1.72851445773907	1.0193769424548	1.2288635485248	1.51013302203985	3.15244671651155	1.20296962345783	1.15484299810927	0.755536210455689	2.3936886658627	1.62931768254186	2.33461370115967	1.06317306451892	1.65563317478565
TCGA-FP-7916-01A	TCGA-FP-7916	1	428	2.35328799009941	1.72147842259261	2.08274580777792	2.49334646855552	1.96458018297864	2.24158169422334	2.19281386296418	2.22245743699	2.52211500001464	2.55813693850937	2.92597462773773	3.05530957322616	2.64509543581214	1.93569603089209	2.14799608613304	2.45485063082519	2.52049415544704	2.80821702979791	2.97066299947962	2.74433817440586	2.22057667104661	2.24756212170675	1.77928191390341	2.22417449716512	2.51471583710375	2.91744227091759	2.04191676192008	2.15579604957074	2.89885753744025	2.87285405884423	2.73952809402958	2.97604940925969	2.98580330419365	2.39938313402723	2.39161247112385	2.1895009756553	3.14834697518805	1.06656039194774	2.25376574980158	2.40690227467165	2.43975814986474	1.97785999566732	2.53295213317892	1.50273599033199	2.49580340445461	1.96530394445969
TCGA-FP-7998-01A	TCGA-FP-7998	0	678	2.50718438028751	1.88125508981182	2.20620842296981	2.59341239216532	1.86989651293246	2.31185681732741	2.27502107201003	2.2942019965628	2.54898895141918	2.52545138738596	3.00845170323024	2.91146705474631	2.76286178047821	1.86496434923747	2.17934768404296	2.68291717836417	2.5814356999264	2.85665397758437	3.06143526077408	2.91661090238675	2.03302260352044	2.18519892764221	1.82233927678823	2.37496421111777	2.62943282128776	3.07930366921098	2.13709499188244	2.41992741721052	3.06763578792863	3.0367877057427	2.90613970512277	2.33869423901116	3.0921535731583	2.56610742552806	2.12658856189224	2.70269247556427	3.32647741296143	0.63185920747545	2.31824600265887	2.70268030681795	2.6437154752255	1.39043925016296	1.39521800166616	0.241988847668803	2.0556634409334	2.01073234337027
TCGA-FP-8211-01A	TCGA-FP-8211	0	413	1.99007670161579	2.01684555129751	2.29376546672915	2.19874085316284	2.11148629597369	2.37248228469743	2.10135855475172	2.63933382699831	2.49843729942268	2.65912645597628	2.35373036875206	2.62414083949931	2.18956106624205	1.19697339228064	1.46060893985405	1.32141492519778	1.59334034705761	2.53034064230666	2.53557294345005	1.31575065120879	0.469617489544917	1.56810799090736	0.518776106561845	1.25102616735951	0.989365069591401	1.99351524169793	1.02097074033162	0.968735279504426	1.89535884810664	2.24342421157975	1.57094611658288	1.60480623343958	2.48426317454757	1.4134922623338	1.53231126416952	0.782655911300913	1.92946225917264	1.51559776397609	1.74615169451983	0.782635414458757	0.777404864159851	2.62968882390043	2.9505575978417	2.33021910302347	3.05844184486159	3.19507702167575
TCGA-FP-8631-01A	TCGA-FP-8631	0	17	2.23297047490368	2.17988655610168	2.11646541430878	2.25028039494651	2.21059144594612	2.15951744063657	2.14712660735441	2.6711201628993	2.54664255326644	2.72439372280494	2.53900808829314	2.58019055272333	2.68866962227639	1.56859403717003	2.13371981468591	1.94719971608601	1.87216363925914	2.74899486993822	2.8868763450707	1.95391374510706	1.04199235922989	0.251819836821548	0.574938395315897	1.29657094046661	1.43180580968591	2.1390248793144	1.55251652055061	1.1446233371845	2.41892785557673	2.70844490150203	2.2064542137554	2.77248752881996	2.84917572376232	1.77479834310645	1.79063154433335	1.29628721353358	2.05540473162343	1.72319961372279	1.01059089406065	1.66596701860755	1.15445764427088	2.86318600798542	2.98099182888681	1.45099379191891	3.04072084573778	3.27790729510811
TCGA-FP-A4BF-01A	TCGA-FP-A4BF	1	168	2.06604065729092	1.78699959974407	2.12768966810941	2.11029445698811	1.94020613581129	2.05481820485355	2.30788061046434	2.44700959059721	2.5975179012419	2.66276663525622	2.75917160765143	3.16942029869779	2.65531658877032	2.03485044787057	2.2688733541633	1.88372336663147	1.63326283998407	2.33552544658096	3.14627137325263	2.41572641704371	1.73739181062665	1.91180241555118	0.538127313470915	1.86723158697598	1.31182455210407	1.43106617932767	1.61600776213982	0.987420743435022	1.8111203882694	2.99617389531382	2.34910681502281	2.86153760974448	3.04890764871386	1.9524168651714	2.64033724893504	0.566281497085796	0.560846190346405	1.77076703197215	1.8256660783403	1.42346589442458	0.540753376505172	2.03522078048283	1.36561963028465	1.2393873978002	0.791991112655346	2.88648077388642
TCGA-FP-A8CX-01A	TCGA-FP-A8CX	0	7	2.26597065609862	1.82588941834398	2.22764969941377	2.34363132410826	1.99485994336433	2.26525234478979	2.02606506374608	2.54698070966312	2.50571860631657	2.72021117418875	2.41407424121802	2.27747871657058	2.50629287983628	1.2728118354171	2.35338574660422	1.69251641022299	1.79054199251265	2.44739514367616	2.64102703769606	1.68848228400771	0.462451761507429	1.39429464189148	0.290133545005616	1.39694837528628	1.48239045907103	2.15687675870139	1.24985981799059	0.938850189253962	2.52155598510461	2.51424389372096	2.03864953025957	2.72206918711671	2.61145362612885	1.35398302122437	0.810888991808588	1.55186665004831	2.67890454800896	2.21898504295754	0.814021087029075	1.49563992045409	1.10426043957567	3.08557104917384	3.20275899907922	2.88130352332016	3.64575785628933	3.69345238548564
TCGA-FP-A9TM-01A	TCGA-FP-A9TM	0	189	2.25246081725679	1.91820359390448	2.01412514741187	2.37290461517292	2.0265265932184	2.47857550653099	2.23302735801245	2.44562502200534	2.57656964584914	2.65023223445089	2.41621400599545	2.05543170661652	2.17534355046082	0.998634691825703	2.26616009759689	1.71205461108913	1.79655646970224	2.47353090419071	2.47173542502336	1.87629137570257	0.957641911979501	1.7900135303146	0.82620514990128	1.34995880390041	1.75828928934024	2.29165297969322	1.50407791743561	0.734037109952986	2.29228406525777	2.28150460268121	1.87521284265487	1.90415201291217	2.47025954944095	1.52409976100667	1.48301517241591	1.40795427455601	2.53502744750847	2.77477565803139	1.66804836877318	1.19237881446336	1.40975603779866	2.55187487679972	2.94576157874662	2.30029717521746	3.22743631123175	3.32367840454533
TCGA-HF-7132-01A	TCGA-HF-7132	0	2351	2.33473946538145	1.92116057796805	2.28603943345728	2.55724095552383	2.25928334572078	2.18573277471159	2.45412825804041	2.59193520171244	2.42643311973346	2.26121542016952	2.66425160622503	2.62876864950899	2.31484555084525	1.61298387027859	2.00383687077496	2.12054677568162	2.23373063354293	2.80650069932936	2.80894442683448	2.26358222615516	1.89492579694195	1.9621435159531	1.19492280009802	1.60214167855346	1.98329445554246	2.53079729266251	1.87389555274841	1.41481835172586	2.66569105565703	2.72933676312793	2.43496065906314	2.78024125387508	2.79984076672201	1.91899607205389	2.0071003981643	2.06617543761558	2.84888385927104	2.58594019549818	1.81587378680025	2.12387443988256	1.61496794760628	2.92881588919353	2.86175626187979	0.732743331779593	3.84746693279666	3.50968063864178
TCGA-HF-7133-01A	TCGA-HF-7133	0	1918	2.56939118726593	2.44756474459164	2.28218665721145	2.60934069795501	2.33155037860147	2.63688474556114	2.54066408262103	2.91786103662738	2.60327783341197	2.63986162799911	2.49338499697618	2.33899449965594	2.89724089588891	1.20515878484825	2.55712111391836	1.58769053025085	1.97063555289936	2.70093431355795	2.67948534392605	1.50263062348013	0.850833250971927	1.63364693385836	0.482630031535352	1.01445731079261	1.51773092471856	1.96456428040784	1.58902113891109	0.99828089382788	2.24839178609009	2.50934446352561	1.82300985860701	1.91602595082173	2.68731729893266	2.03120963276635	1.30162559239546	1.35728226589495	2.31895349012533	2.76136406024759	1.12397041185062	1.45437899518513	1.54654034340376	2.80556653401604	2.7429770562087	2.54170199108909	3.65360527943008	3.40662861503375
TCGA-HF-7134-01A	TCGA-HF-7134	0	1588	2.35817343913665	2.03450502294519	2.21479160368027	2.52574542777553	2.19602035298821	2.44525632819082	2.47902436324087	2.56170443133766	2.66628450067665	2.7281858710909	2.57356357772583	2.32925913416269	2.15815233328031	1.14640217804594	2.18968285496748	1.20860059663526	1.56984321380647	2.35983644995104	2.72178151393886	0.871731902423741	0.0602899163696646	0.831720676419096	0.0655108595453814	0.364755085047305	1.20875066308183	1.9647018908619	1.10260073460969	0.600140138326538	1.77596390380635	2.4315652855332	1.787767744543	1.10982764452348	2.72704371414013	1.65429685375442	1.05482233917022	0.0549197710645069	0.778327239334288	3.14514666441543	0.887056410042706	1.27851077482147	1.85415162427018	2.80189245323294	1.2486077805458	1.57594442644858	2.9304377027102	1.96507664991961
TCGA-HF-A5NB-01A	TCGA-HF-A5NB	0	928	2.26724446548235	1.96963132696202	2.30275219684761	2.56990088415865	2.17923487552833	2.32905104841141	2.19682531289778	2.47560701089834	2.50916076744565	2.42876594294534	1.92655350949339	1.57588362742033	2.26957659644435	0.801946672824423	1.14450307981291	0.86023813315888	1.12516539665692	1.81370580824388	2.47165365491311	0.897746481390473	0.119835349341023	0.0622690672571346	0.0328542011909266	0.780166769798022	0.608474261624891	1.1728148672185	0.767426768878215	0.232703865905194	1.94432950305486	2.19226173041958	1.31890076281531	0.330768100576334	2.32067409416138	1.15742183097221	0.200521073198895	0.19784676179136	1.48068169230924	0.858410131122916	0.0220436765204117	2.42178750616991	0.482084653279658	2.79571775324867	1.69566511924972	1.55011757203567	1.18435115979207	3.43258765032942
TCGA-HJ-7597-01A	TCGA-HJ-7597	1	805	2.37601012606273	1.94746535641763	2.145935803793	2.39721006209605	2.12892790859309	2.50320655940474	2.58798555216781	2.55109289429046	2.55997113256311	2.64642384254712	2.33922427838653	2.06548871206022	2.47192476826409	1.40678055523567	2.2845662500501	1.826010888727	1.59794395918688	2.05027483369293	2.59083174460301	1.96209684741172	0.544006367908439	1.02348757717378	0.358860701461152	1.41139297618058	1.57103178447063	2.26302621049999	1.25300192493568	1.91760325033308	2.49024215673806	2.53479901919864	2.33438273408363	1.28296175610871	2.64293688047625	1.56744546902667	1.30031476808743	2.24114546306728	2.98303414842541	0.409949613988673	0.63263717800427	2.07467028438461	1.60334154394656	1.82900880723463	1.93607349439789	0.348462951820596	2.78542816672671	2.53063070591132
TCGA-HU-8244-01A	TCGA-HU-8244	0	742	2.22879479197174	1.94039628398028	2.35038496024057	2.38067497640658	1.99241309836469	2.31992084850106	2.13695483765895	2.56208450657722	2.65329133710646	2.55617448691167	2.07195337196045	1.97399290224472	1.86236710976595	0.641918676574016	1.77219788768439	0.685929092199612	0.990941590236063	1.39296444031165	1.96898991043185	0.446809092236167	0.296268751198313	0.808806222051489	0.106284645244256	0.421505676103886	0.505497925751228	1.24774456597895	0.759245034783154	0.228009589549762	1.25873046478703	1.56252369534017	0.894609423367712	0.836892598153486	2.02736133043864	0.569240860913222	0.22688815633231	0.429863122417007	1.32475771598404	2.89371595030572	1.33359102694961	0.824619400906119	1.29150954555858	2.96552353762257	2.89703264800071	1.35602485615964	2.8958707066313	2.44604825893428
TCGA-HU-8602-01A	TCGA-HU-8602	0	679	2.59860153808442	2.34671432520143	2.53539962996329	2.79368059020902	2.44928779757964	2.6377468170877	2.54311754580609	2.73133811151929	2.79551082150669	2.70094018044378	2.51415004319793	1.72025222992551	1.99029917358654	0.72191590178388	0.719627859598872	0.978447152908609	1.04629784735689	1.08010668219174	2.55183223598598	0.674543758186914	0.0672479292338112	1.15141179746631	0	0.85816915368654	0.69287821866942	0.966785746286213	0.956762175110355	0.145219453217529	1.82140705606059	2.41394060126106	1.65919987744146	0.26023262679715	2.49076541496523	1.43511769442578	0.292250320867678	0.229033197532161	0.359283813281893	0.85972914141459	0.0195526877160708	1.24978920733441	0.44625889614865	0.148399109087132	0.22366475283209	0.0238007709306806	2.42454439682277	2.62509349328753
TCGA-HU-8604-01A	TCGA-HU-8604	0	694	2.52404513934009	2.32221709921224	2.44348585985025	2.55837398515042	2.29689504958757	2.46428047063656	2.48676014812265	2.56840827098969	2.76887211252507	2.75882634030082	2.67496482374304	2.61866732473034	2.46065707216676	1.38601755763301	1.0741921634537	1.64968057291651	1.5107163162537	2.64479641022556	2.90629659400096	1.79557403541444	1.18812665435117	0.678815711001738	0.27885859463117	1.6041447325804	1.26587892631357	1.88567462626897	1.5029528639924	1.37944842024688	2.16379062493889	2.80547074471829	2.16724726587056	2.82217072277153	2.77335785196418	1.79864973280255	1.5465991943027	1.76020367894949	2.37558837298852	0.683341756890044	0.103847203577009	1.83947060618256	0.981930319196289	0.263437765760034	0.0241565467085561	1.05298942433204	0.538841230467886	0.231939969710295
TCGA-HU-A4G3-01A	TCGA-HU-A4G3	0	170	1.94441301897564	1.68637364117408	1.99796001926451	2.22368697616396	1.95520620427677	2.06271520613084	2.01362917787342	2.36375583070033	2.21447481433098	2.24435576289269	2.42759015823087	2.27222472346592	2.58358386495792	1.24789269866357	2.30877905102087	1.63713107826827	1.92127046262017	2.44895747897813	2.62427297169378	1.98240799731177	1.10229785286215	1.58865747742792	0.580903103981406	1.22505029602539	1.53774362078899	2.05135369801085	1.160070950176	1.00801630637782	2.50761985305299	2.44230573897935	2.0537381938679	2.07086509800843	2.60399639351411	1.55196288872746	1.04497846675679	1.33970113319905	2.60713509430405	3.63801906725864	0.706205107021522	1.76152393397195	1.24693341023109	3.04436388316436	3.1430892350374	3.01660865581659	3.72142155473856	3.62713863902009
TCGA-HU-A4G9-01A	TCGA-HU-A4G9	0	736	2.37127814516762	1.91996997149805	2.27635776561571	2.22593616486061	2.07883987902971	2.30776584934298	2.31664660623749	2.44421110350955	2.49486287156607	2.49347071489861	1.90852618924089	1.46658027334805	2.14417809784559	0.267745091230887	1.62830897689559	0.578847057932557	0.8908586830131	1.66317708969331	1.74289048889567	0.446615428548156	0.0389149068445574	1.09224117071628	0.0187808267838816	0.366880947652374	0.589430932916066	1.03666986100841	0.688216725334429	0.0650780761249078	1.17362093485982	1.6248520032439	0.707043260536431	0.211539510027575	1.66560664151884	0.678872408099289	0.028287684455017	0.0511544316825895	1.32828650465606	0.651866288910698	0.0431912362896661	0.466547704361547	0.420191141961262	2.98391003612965	3.06364920940547	0.424017400788445	2.70799983569984	3.10773642317046
TCGA-HU-A4GC-01A	TCGA-HU-A4GC	0	99	2.15528178897429	2.00585061945401	2.23643787078364	2.06593938877112	2.09221066513654	2.55464044708131	2.16988523048123	2.61285129217085	2.5664884777355	2.77067430564228	2.67426220389734	2.93735568178974	2.34918953964228	1.62305997172043	2.2644727231547	1.9505318165752	1.92357326411327	2.67018705492958	2.75343583699602	2.4807091210529	2.01852172437401	2.13368301683608	0.730513981264855	1.84829008650108	1.44888059225418	2.17286562555506	1.23853705373555	0.842966778806785	2.17672190983152	2.53983650014618	1.96186535447137	2.59893569269914	2.77596632913379	1.51250506049723	1.93411890595396	1.57313978105222	1.92047429542959	2.80652071716641	1.87839217154421	1.10811490819964	1.22513224014414	2.91610165220436	2.92730574460496	2.4824812197558	3.20449741693905	3.25772991490187
TCGA-HU-A4GH-01A	TCGA-HU-A4GH	0	358	2.08041298012221	1.98061615328411	1.71439197095534	2.32555839925022	2.17873203499551	2.22301669463571	2.50493874971901	2.74627452628873	2.64304761252426	2.60123724643651	2.14784318910738	1.86336296073003	2.74639623384989	0.670247473604261	2.1409845608847	1.18723703933546	1.02744690008469	1.9408009690317	2.25291797888484	1.2818406448015	0.286450382092022	0.754401005746134	0.13384361097761	0.528439767142338	0.934881879055143	1.35993379226117	1.03605820990812	0.746848927729579	1.65389483582512	1.87400282064077	1.31364895172449	1.8217785461596	2.17313778705893	0.948007666311998	0.484298120087443	1.06213562512881	1.83140778636227	2.86537566381535	0.272343287370029	0.792047040114089	1.1740671039337	2.52755699900104	2.78123653730378	2.16280849559847	2.42471741804951	3.18133121806611
TCGA-HU-A4GJ-01A	TCGA-HU-A4GJ	0	650	2.36739790438498	1.87671150188798	2.1938592063069	2.56627663643803	1.99320574344739	2.15729792761412	1.97707604386327	2.5086850548671	2.45029485251565	2.81207642445287	2.79362647366948	2.6748040019727	2.20754611057595	1.70241406369436	2.24825217002869	2.07291989879787	2.37471073014222	2.93372530812648	2.70270377403079	2.40372340143937	2.02622192664072	2.52067379114367	1.63968549445719	1.78668597465317	2.12286951243952	2.43609517388436	2.02341369339901	1.07818910256855	2.41957199583702	2.52824302249675	2.1464216843414	2.46729046386784	2.66605492611916	1.75324143913395	2.09197796266153	1.62283567626641	2.61605779335162	0.601197566164842	2.28325102002977	1.39904937676425	1.8491768517933	2.89574475827879	3.07710870444455	1.19662590892439	3.63070408226489	3.3452970800019
TCGA-HU-A4GP-01A	TCGA-HU-A4GP	0	273	2.27253759124846	2.14296650168591	1.8389628608283	2.36928475151478	2.20509624184717	2.43046702294372	2.23001309811493	2.66901183631864	2.66100190641271	2.72717098102176	2.5703884807414	2.33991491116772	2.61414607783326	1.13162371496844	2.30552361810323	1.80522525899349	2.08114307814255	2.48047032739995	2.64459237920564	1.94675583687719	0.585156468432689	1.61023531360508	0.979584467267774	1.53613431093306	1.79203014092931	2.29134654795223	1.51803058426455	0.83155199545125	2.51863823292149	2.43035889525571	2.10570745888321	1.26962207434672	2.59196282419155	1.58286910577556	0.956356318296789	1.41416646977997	2.55215900014487	1.82177978562487	0.726720396551035	1.62779603197851	1.24630711448168	2.8345429951051	3.12584285709311	1.23791858010238	3.28024129769434	3.3551672725938
TCGA-HU-A4GQ-01A	TCGA-HU-A4GQ	1	3	2.15813242996641	1.96222994166281	2.19002701718259	2.36208442970212	2.06294713573285	2.39785604518521	2.16310772912652	2.25943423104287	2.6759127472833	2.61403313607846	3.05375875257728	2.83694602990085	2.94729026225636	2.47261543510655	2.37334409560712	2.81053111975127	2.56559172777973	2.82037342981265	3.10410058037443	3.21023616854246	1.84484042251179	1.93817576390747	2.47885123841649	2.57687000221611	2.76102876204283	3.18368311957805	2.61602014179089	2.29758603314705	3.30697277075133	3.06799144232233	3.07842072027943	2.50782856018794	3.24121144592033	2.64812423266403	1.91201750556149	2.80139639578748	3.42882476738911	0	1.97269005583022	2.58989736718053	2.78152524688307	0.227629829370631	0.888102435867503	0.250196197153025	0.414395652944691	1.09301310312432
TCGA-HU-A4GT-01A	TCGA-HU-A4GT	0	198	2.33253338170358	2.15846472968648	2.46563509465812	2.58646730471331	2.30806745691475	2.43296728446338	2.41403211537835	2.74732092907993	2.50748080778217	2.49301998649576	2.32313044467853	2.00791284066711	1.9859915757675	0.68341979853492	0.744693559610692	0.710866422035919	1.08714361333141	2.31108352316949	2.39358667075717	1.18416145535447	0.390588040885529	0.900745738998836	0.0323043710885772	0.68432511366516	0.557354551048086	1.00789391067402	1.06029518978263	0.313391172286181	1.61983556326564	2.20273574930707	1.4705641170272	1.46492650147325	2.37226892404086	1.09133715278379	0.549131198326267	0.691495317066087	1.57834301100894	1.9825753005358	0.265428762212692	1.75031551884029	0.837634423729893	2.2222024265781	2.12909677369536	1.36354121402606	2.06660569879857	2.09159700840048
TCGA-HU-A4GU-01A	TCGA-HU-A4GU	0	200	2.27329768577945	2.30306990514754	2.21702081528487	2.5703331546207	2.36259750244217	2.4682731634068	2.6413872585393	2.60820093837849	2.69039218000665	2.75127044806825	2.11143497811725	1.50304038531307	1.96478207851343	1.09424069188474	0.371412544208091	0.758535950431394	0.968709879356863	1.85651004288775	2.34003274784128	0.893876817883943	0.433479727777183	0.259592346787634	0.0278952006629949	0.362958637649782	0.470939836081735	1.03059079696213	0.899028312898351	0.316061659305868	1.30184150824393	2.13600874215453	1.35692859728068	0.162882565195533	2.37206686867415	1.13753863361757	0.72776339302612	0.327141419474128	0.249159701765533	0.360717868878646	0.0593167710224358	0.524676136434405	0.825885939314975	0.300235671399423	0.114471589229477	0.0979131240294398	1.73498368840231	0.254223274453766
TCGA-HU-A4GX-01A	TCGA-HU-A4GX	0	616	2.20984036009293	1.89760100057781	2.20867687569415	2.49809410086048	2.03115684168559	2.28531468601816	1.98918925986467	2.44889972366305	2.48677848915733	2.39165782090913	2.47427179962367	2.46893719145473	2.28701326580364	1.37395286101893	1.90721333136414	1.80148203177039	1.90046878348199	2.37870320926176	2.6144101594326	2.18664307073393	0.611233348152513	1.53153536114518	0.89457090006967	1.62757500446768	1.69447343885813	2.36144265105433	1.45588620566635	1.17184407715122	2.63416962922914	2.46652163189022	2.324501921533	1.85658324403592	2.63393144590511	1.53525728950928	0.974436880165235	1.52599229148925	2.70995078751056	2.23601421270601	1.49231236475223	1.56218448236152	1.54895920770993	2.74361587884746	2.80397867630335	1.08193706636954	3.26867879998046	3.44180566636688
TCGA-HU-A4GY-01A	TCGA-HU-A4GY	0	8	1.96212817048857	1.53918593201411	1.69693892646399	2.23783984195499	1.6923441639031	1.87896417453083	1.65841540867871	2.12933995647999	2.28198883142466	2.45590189449575	2.99791076197017	3.14460309627113	2.32354463979513	1.80795065817864	2.54572420667539	2.10627106654185	2.49168338135711	2.90331761095399	2.75307557019219	2.86366000653567	2.92798354750718	2.5737476138562	1.31438770546742	2.07643236860643	1.96686345094869	2.48557795870509	1.96115779949394	1.13883401623555	1.88074949480246	2.55257375948311	1.98830217213584	3.00491267345115	2.76159581758456	1.73329033957854	2.18648009058206	1.4325801496366	1.35111628245368	2.41863286212191	2.86977114745656	2.23739104372643	1.61463108554447	1.83697909626318	1.56407267004743	1.29196198935128	2.0566886105716	0.567225441924438
TCGA-HU-A4H0-01A	TCGA-HU-A4H0	0	64	2.72841481587343	2.23653478581313	2.43450296133673	2.66177043135311	2.35493561285606	2.59886856878083	2.64146901196121	2.57020398788155	2.78264410111364	2.83807329210157	2.28588516570608	2.10217750054745	2.11136771689701	0.832706467999496	1.51776473897048	1.19826058962514	1.51332087604499	2.2424733994378	2.37332798050859	1.07389470705263	0.353879229662435	1.11627614493733	0.188097415624235	1.04470513089702	1.17566875295175	1.55244524551129	0.820356984245937	0.453733382590745	2.10280208279396	2.14576314236814	1.5205943287082	1.3859033701957	2.25383510451812	1.29546833884959	0.349807412767706	1.02021048320264	2.19038460376871	0.464868051547667	0.119341458599484	0.967020083647633	0.827088518980235	2.18809018525908	2.76506599682997	0.441049072724947	2.17047557846119	1.42740716712526
TCGA-HU-A4H2-01A	TCGA-HU-A4H2	0	394	2.3561318835175	2.14465638840333	2.44622718903529	2.33304130027005	2.27138699915037	2.34817886260889	2.62018634786668	2.79531896186799	2.74865148634501	2.74334576277669	2.28836764047151	2.37893206024349	2.77449538386502	1.28037361982152	2.09616855760514	1.63461330669519	1.87051322493302	2.57517268988086	2.4612524285472	2.00770784566464	0.980248827782708	1.33397580292257	0.607173290870554	1.33155490149708	1.45365077952222	2.08509283554972	1.40458851657374	0.969171657413554	2.31517132308774	2.36042965391985	2.01453478123811	2.09219564942344	2.58101091404518	1.45825795872427	1.13264048176849	1.62182621099369	2.51535146017669	0.380633055937668	0.473447748781004	1.3312295508912	1.49711301795752	2.90722819007264	2.58291081111382	0.811500864443982	3.32378262588208	3.1737105520994
TCGA-HU-A4H3-01A	TCGA-HU-A4H3	0	882	2.29014051393304	2.03164575964438	2.10956928617469	2.49870619362877	2.22220135001581	2.40159755872723	2.37229236315458	2.53852550753011	2.61003499834735	2.43959439616643	2.46341920201481	2.24636128580403	2.61043032437547	1.4899957673988	1.95051548374949	1.58210521799044	1.46490031229814	2.01429098655759	2.63783408487389	1.86631989117069	0.472946031722721	1.3691779470124	0.520886480016158	1.27927046974258	1.23961903243524	2.03299170482336	1.39843229244528	1.27366612224249	2.22865243929488	2.51655874359259	2.03327168280684	0.898454572973809	2.60260787394616	1.42634784223332	1.40677870722156	1.55289073137621	2.34838006665484	0.796298071490668	0.830281070828505	1.61502958357595	1.11513998058569	0.874154231728853	0.65338507476226	1.9516456995029	2.20076510292011	2.11284801504086
TCGA-HU-A4H5-01A	TCGA-HU-A4H5	0	724	2.00108540621416	2.15250195285203	1.97390907641313	2.48961716405382	2.27105571289453	2.40123621385148	2.40580392958035	2.55294000554539	2.58614660207742	2.75683863046514	2.18507863396793	2.52131610760928	2.27111529319383	1.34438836574847	1.62887460668939	0.830035757507884	1.56111314845761	1.34281666495499	2.687278891744	1.82685550726992	0.684424224353635	0.920239506957789	0.611824379140895	1.04416506146716	0.497876293960583	1.21414501330963	1.1108620813955	0.296803619300746	2.14808858219939	2.43963734861546	1.58849005358484	1.25060479320221	2.61539602307404	1.52508433639534	1.40619536775084	1.49530291401104	1.084165966042	2.39712085850907	0.77243201830355	0.763710427838409	1.23823673333646	2.24770274852816	0.0725809781036814	0.0314935631305581	3.19969893801068	1.68856502301561
TCGA-HU-A4H6-01A	TCGA-HU-A4H6	0	644	2.11018734587354	1.90528126414175	2.11041518046783	2.26512249781698	2.13956520802403	2.2880157974689	2.29125665887226	2.56771696739914	2.57048266637797	2.73517152204884	2.75819217434866	2.64468323929971	2.73785915482956	1.69191887262012	2.03886229319111	2.01090931771861	2.1018466320764	2.66304596319738	2.77545023407807	2.46949611662483	0.59920439946909	2.16135615089203	1.17793897450377	1.7738684032168	1.86623871304458	2.4178399523604	1.61575346026653	1.50388474553726	2.66724094527499	2.68867212218529	2.35078875723894	2.01493755343377	2.82577613751613	1.74847461914424	1.68939559675851	2.03966389657067	2.77356150187358	1.7767501462867	1.0540186347615	1.6512715770845	1.50951857423324	2.99982072150351	2.77300350452459	0.729908059314113	3.59822848853902	3.4506729713256
TCGA-HU-A4HB-01A	TCGA-HU-A4HB	1	477	2.19618924350743	1.83489799378741	2.08043881196191	2.42907344689071	1.91593779818736	2.05080343471531	1.8754794685069	2.48774884052212	2.46667531354544	2.68738743842775	2.63302203919919	2.35655325541143	2.25931352378197	1.32981822447891	2.70010783706624	2.02479431665076	2.13003326698824	2.79685138341921	2.63317167049616	1.84468604494332	0.605806149482352	2.20799334928064	0.586345969806992	1.56491293596753	1.74452886284303	2.38004069408638	1.97690523163937	0.916521619495561	2.28964571506673	2.43293805445035	1.92129596863969	2.16589639874693	2.6975556111953	1.67804893349848	1.5653985456711	1.73031808005782	2.4906925483628	2.85454791914663	1.55312146873254	1.29458997065402	1.4866018981279	2.90607083506421	3.07759536132285	2.77540922595729	3.49657403587647	3.29454305072577
TCGA-IN-8462-01A	TCGA-IN-8462	0	572	1.70778339051363	1.28166243322845	1.77661091406594	1.87995888136112	1.38026767272739	1.87424157560668	2.10193733499966	2.21084820415612	2.27036539941169	2.13770173704667	2.89960964197007	3.00949210631338	2.6690701318653	2.47863848063264	1.98172181387148	2.50835921111644	2.50274936644699	2.9416262479169	3.07451493896275	2.86325645142507	2.09631557195017	2.31739096589137	1.96822819563233	2.43661811098931	2.41808176935814	2.93116664657056	2.69538927272289	2.27260074135753	2.96324602392383	2.99095894862053	2.81998993542405	2.89709358394607	3.10948797070155	2.37418169244736	2.34911445602301	2.16113885695861	3.12850350956713	1.90582283438326	1.32273405642118	2.33106706112262	2.41341401505965	2.89274202525107	2.44561105176407	1.94091153099401	3.01401035259341	3.27570364831957
TCGA-IN-A6RI-01A	TCGA-IN-A6RI	0	559	2.24917148446989	2.2985732644133	2.00820456976402	2.37396407947747	2.53786450701883	2.44412704555152	2.37794910792307	2.82589256922238	2.74998623611851	2.85407831260347	2.41273226407863	2.37526865292759	2.78694348143083	0.886340113759447	1.82828594362557	1.0152187861968	0.940230415639879	1.81230506540089	2.28698164527746	0.850396017613315	0.139115258442841	1.40690936476152	0.133171937192521	0.341787509683907	0.614603653901456	1.02484468017092	1.30519753273573	0.427547173732828	1.11806916952918	1.98037288734111	0.697156455090333	1.94521660777253	2.30291649756173	1.0970958237956	0.332613601455987	1.90845039597613	0.550190925638191	1.95980557843039	0.0119403355388929	0.534087866301877	0.76458451765074	2.84441026797536	3.05155050660001	2.41249895637169	3.66402987276075	3.19233104686114
TCGA-IN-A6RJ-01A	TCGA-IN-A6RJ	0	379	1.87871744455963	1.45515277913586	1.87313317678913	1.99164254930134	1.74834767123544	2.02242637140802	1.80397935225037	2.32853833844847	2.06188774422134	2.1141880707999	2.39622180804543	2.20029241790992	2.20971166820527	2.35206206076207	1.24828146107024	1.75644146554907	1.64133535017889	2.13409416716073	2.53361312634864	1.99579508557942	0.785952388098058	2.12293899180094	1.14733422281985	0.882633471456624	1.58605603848587	2.25249862939089	2.61628470702102	1.01526986688067	2.54790173257079	2.29092410592124	2.07428010931506	2.07876949659265	2.59881890840734	1.22143863176316	1.20940106547242	1.32692177694914	2.74734010467277	2.05818390807703	0.738600587290178	1.19883848860891	1.45921016100151	2.24161557218988	1.63213954488916	0.344453007413166	0.946874981026256	1.44090247099953
TCGA-IN-A6RL-01A	TCGA-IN-A6RL	1	406	2.02812347211062	1.77765620126163	1.7415432784362	1.90369202158158	1.94757923393866	2.09584850084401	1.74845924760965	2.52024329987651	2.33653501656754	2.60373937154547	2.64231187782463	2.86883923581931	2.55141629360386	2.03778077307933	2.52671142213814	1.9487095462573	2.11012415577002	2.78565036538679	2.78094531336989	2.45109208885286	2.06995713550764	2.28627022459423	1.38906695934266	1.68780913621135	1.93075596506015	2.34818080062019	1.84428610948184	1.29964379565505	2.71301110149495	2.61859928931472	2.35248195680839	2.98753162513753	2.82200005448131	1.73285566742137	1.67017062507534	1.85615494590902	2.70984795667019	2.7101966143524	2.06863178177377	1.88980963052387	1.55561421875916	3.06573550731474	3.05905918688843	2.25879363500328	3.26826627527535	3.52325060557953
TCGA-IN-A6RN-01A	TCGA-IN-A6RN	0	594	1.51111638911028	1.31741405445845	1.10937623930032	1.60015254179571	1.8464088571435	1.69101361534647	1.67093249307604	2.46529601392054	2.10663728970639	2.011460305427	2.55596103988006	2.57807788119184	2.82396552604163	2.41585622177738	2.82739959668277	1.80205483467193	1.86116856376318	2.5417444970971	2.64244214166143	2.17282442135319	1.10582883954315	1.81640819616478	0.969760634250087	1.46619000699539	1.69439458914981	2.18160830847027	2.40876433138176	1.46832865936028	2.52333935004422	2.36151856454472	2.00409887330167	2.22426513670909	2.68770815482145	1.51271047537323	1.58643261085109	1.49594153624797	2.54390239147172	2.77772888630916	0.904315854733854	1.7253872547183	1.66026982557813	3.02282362253805	2.77392975203756	2.02629108858584	3.8823564438504	3.61756941948544
TCGA-IN-A6RS-01A	TCGA-IN-A6RS	0	383	2.13686335673368	1.83247701640248	1.78132973053567	2.42863580426746	2.13399499296728	2.31632260620484	2.24156649983506	2.67869808936272	2.60048228149472	2.61609186233917	2.62638036890654	2.53493862503437	2.43889525144272	1.29657920345371	1.97589665171975	1.10927788284182	1.22749954978499	1.20852003364557	2.65028933339186	2.0238128112688	0.236301637969445	0.839364826505264	0.10149006778613	0.893107343545686	0.932004421864097	1.37036214313116	1.56951233087488	0.13977178786951	2.11783895000599	2.39434406743323	1.61125526533076	1.64251731211839	2.63535114898711	1.22603101123186	1.07985512911991	0.162798072317882	1.24961737796016	2.43302322535497	0.438580787552453	0.41216098685393	1.00393582498629	0.694813124603996	2.49081492951067	2.55234484445078	2.27499164790152	0.22925925147482
TCGA-IN-A7NR-01A	TCGA-IN-A7NR	0	198	2.15595519657066	1.70161736929426	2.1953742850576	2.06888122600077	1.93691334677248	2.14203827296676	1.8249646117583	2.33053048016425	2.24410392388734	2.28456859659012	2.72514165118972	2.76356767697876	2.55062461141023	2.21342179193327	1.72558859754147	2.06430607242039	2.33249800840955	2.83718671117085	2.86821495662019	2.53062095443559	1.88868093978097	2.62118023053737	1.76623696341563	1.65754200429814	2.07288925634154	2.53678656592139	2.50458504870206	1.45155913136262	2.80718847529091	2.79403516419641	2.41907025872161	2.64871348077483	2.98423370055374	1.76423136336954	1.94667892392171	1.85507894316156	2.83004807561982	0.86667206556035	2.30021330841352	1.76917648912066	1.69810754823998	2.87048061049604	2.83975330689887	2.78432743631576	3.49872972460292	3.20244331231801
TCGA-IN-A7NT-01A	TCGA-IN-A7NT	0	323	2.51621866046795	2.17797925974068	2.16942655368755	2.22499710549856	2.24613680080901	2.35202045833254	1.83008946761728	2.64833122166419	2.64107809743049	2.637719748503	2.49222113207514	2.5979977729788	2.52028832800418	2.01175779030791	1.00598480185114	1.04978892154231	1.96743820206246	2.50429495943211	2.53292936112169	1.27724477489256	0.512638966269365	0.918119002561777	0.0923493603652072	0.771391298476654	0.611764906021863	0.994088084975167	1.93273927959286	0.618158148375938	1.65687364297317	2.43330687731858	1.75958351924313	1.20358834400977	3.1039667854875	1.46327068527818	1.14423941393174	1.38181546564396	0.460969597662505	0.544831569596853	0.0474420959849656	1.83298910146547	0.834065393245163	0.828747020617747	0.370802104468338	0.11139346917089	0.117294026924179	0.991344513823123
TCGA-IN-A7NU-01A	TCGA-IN-A7NU	0	356	2.05977570589055	1.64709961411495	1.9618270320607	2.0906739542919	1.99006076046199	1.90042654405921	1.83024168284793	2.59239060721552	2.33876976276929	2.31939870729457	2.69393617057987	2.97949739311954	2.71072368363107	1.82089211432202	2.08588229367961	1.90222880726927	1.94240124563719	2.78077229073454	2.77898767875725	2.31134828208132	2.10950098180673	2.5563150476484	1.37658512795616	1.96808360560657	1.4540027316096	2.2998062761676	2.03912124222212	1.53272066962151	2.33284458555556	2.58869026406182	2.06378848185471	2.31481715440617	2.81819744703314	1.81080705410294	2.11148529860509	1.31224060514182	2.48432853349786	1.05804059781298	1.67116565007078	1.56460709632922	1.59082313976722	2.34175298865038	2.65357340859028	3.17361462157019	3.22291015205611	2.87355770741148
TCGA-IN-AB1V-01A	TCGA-IN-AB1V	0	479	1.66702933258699	1.38357878269505	1.61177244199293	1.7083182089175	1.88341182402259	2.08140361910196	1.77535048375082	2.27520295734821	2.10890836369075	2.14384896208821	2.6823402077614	2.3598547520972	2.7685242556312	2.27036379681281	2.34880346091655	2.61222832955928	2.30127417353748	2.59954124713693	2.93465251930749	2.63931182109261	1.54865362016341	2.11716898110772	1.51813839850216	1.92001284146078	2.42158081457582	2.96946397465096	2.75676539464761	1.35655949173467	2.95647287672078	2.72862646582335	2.67828675919699	1.97750760711615	2.99012595813429	2.12494496937653	2.24171792130114	1.76444068941803	3.17216392734771	2.78969284434617	1.88635424322335	2.28570791931582	2.35273694717313	2.80006578007046	1.9314882387312	1.5506792829117	2.09958212204975	3.12852772844385
TCGA-IN-AB1X-01A	TCGA-IN-AB1X	0	411	2.28388457102186	2.02459889063748	1.9261045616954	2.31436159149405	1.93614652266333	2.28344118755162	2.00022257745556	2.42756629835341	2.54739200018049	2.46660933840035	2.59685814460973	2.09276153640565	1.89197764277415	2.02404602631711	2.60083276616759	1.73927450320082	1.7091213298072	2.42771540222355	2.31884026869362	1.73707994451294	0.426927135782898	1.80877063714653	0.383623977293279	1.04655337621065	1.52240087932598	2.07328264759592	2.18822862253235	0.667733779354805	1.9961120515988	2.19940556710802	1.54139813351319	1.77432955898708	2.57078462525694	1.36622299946999	1.21213244348172	1.67394618874333	2.37873459604988	0.521175070874285	1.03423236502929	1.9093453685614	1.13606844422851	2.53269978844072	2.44030793331838	3.16698169356146	3.37128742927621	3.13296895133937
TCGA-KB-A6F7-01A	TCGA-KB-A6F7	0	1935	2.53316962499255	2.20392186141856	2.30630919234406	2.48119073609264	2.38072947064352	2.67827613158904	2.14382302122505	2.78137218118399	2.71932196629163	2.88295554845772	2.09863438900755	2.17079632841654	2.26805247804318	0.954089867713184	2.35388511216675	0.761417037539313	1.57695740080378	2.21077522465459	2.39551627899709	1.46478198712543	0.470391362703019	1.37883750120593	0.0957050031498267	0.594141282632337	0.801451745336586	0.957816485131164	1.33110108674321	0.571955154577922	1.76532537746471	2.03499486844939	1.14128577524956	2.82372524744386	2.51234735077111	1.16887265377489	0.360640602606332	1.5213061279731	1.1200695375139	0.91200839630759	0.39434414105914	1.31334374981112	0.978527871661388	2.07087546623582	1.19718419619006	2.78684536100201	2.76990673423558	2.87653163176518
TCGA-KB-A93G-01A	TCGA-KB-A93G	0	613	1.89355270054598	1.58795028052453	1.53309589805959	2.25031472503879	1.65958547827689	2.1461010028713	1.89689931750992	2.05217737065584	2.38738015006634	2.3063714658485	2.90750099224422	2.8444138774003	2.84147172410899	2.05210930298398	2.37934994835896	2.10506801128965	1.9268239244858	2.93337081764855	3.01998767265836	2.11916123911691	0.79064820414086	2.17098817369364	0.232137565538143	1.92756014758204	1.74025461007303	2.48111132419897	2.04066345187002	1.7687388070537	2.65389827182412	2.93696849884797	2.43687689916427	1.52714404439934	3.01488565963465	2.30495104425203	2.49966718837595	2.62079392904767	2.27202223133982	3.27770715190359	0.581915718179726	2.20382197922565	1.13815074874781	2.2045677568077	2.17239598973231	0.937840436152405	3.40329854691871	3.07688870760493
TCGA-MX-A5UG-01A	TCGA-MX-A5UG	1	113	2.00159655881243	1.36009638347115	1.75776386943363	2.11073625422311	1.31642151127792	1.81373400717277	1.76978450557248	2.02774682635118	2.03355671530244	2.18702463785476	3.14926595678659	3.00927110026289	2.85034640856047	2.07518969098463	2.44121431047965	2.70018352106422	2.77856343163819	3.22011981284809	3.20105342132351	3.14992897599135	3.06446261060612	2.64328503089474	2.21894437032428	2.56857828254332	2.65106524625315	3.10347227378768	2.29323740710441	2.17767406806861	3.06593001453041	3.04410272131908	2.89694928980671	2.70420319214803	3.15816958977756	2.58118649459229	2.56864031637812	2.67369056803159	3.03554307592473	1.75112834380175	2.65695046541197	2.71676389693333	2.01561730232175	2.52984320902836	2.58460547409428	2.32458455481473	2.84973431791545	2.40358928421931
TCGA-MX-A663-01A	TCGA-MX-A663	1	300	2.21922535774063	1.91317857876748	2.24478003871054	2.09804789719584	1.74389996600404	2.37096661904342	2.12310208639797	2.47115191283387	2.56217640625973	2.64510664917404	3.07122394189269	3.1885466885372	3.00674274304703	2.44136364042704	2.57733031266369	2.81361797736668	2.63538359436005	3.05406957444984	3.20246261603147	3.19524121252838	2.41349471452449	2.62868396696956	2.38767778723672	2.54658545675901	2.65187232328452	3.2048388245284	2.56969641056989	2.34945625723935	3.24398604982469	3.15181297394452	3.04148909384063	3.09293700074337	3.28579508432796	2.62964173043779	2.59559116773544	2.89179489460362	3.42577496845819	2.77113123267265	2.61006956470343	2.72557309950824	2.75599834724513	2.25412142394598	2.10392208671158	2.17460076513883	3.52035606553898	2.72490207392083
TCGA-R5-A7ZF-01A	TCGA-R5-A7ZF	1	259	2.36361274933789	2.40503858979535	2.47360914422818	2.30548892314911	2.38840829724194	2.5697965167908	2.53163809853793	2.81477861993247	2.71878712693812	2.68136364051923	2.35076920626763	2.42665694301797	1.986714902917	1.49885041709503	1.07601376509763	0.929607032024981	1.85341968512582	1.67367304658645	2.42732408101798	0.960154344610472	0.368489398796881	1.26058935285377	0.0633007867780169	0.526681126281159	0.347297405261111	0.854569631036445	1.80072990028904	0.542927515732032	1.59497487765516	2.04858175879746	1.24348942838589	0.980666572368373	2.4565722138737	1.10966475164722	1.31446996113075	0.250242713806037	1.16313687663417	1.52789350373618	0.140867983772025	1.93804156729796	0.520682336311134	0.968286746054252	0.907116357337771	2.28112897331476	1.76844707209717	2.1583487633603
TCGA-R5-A7ZI-01A	TCGA-R5-A7ZI	0	2267	2.17648232315951	2.21182767776513	2.23318575016955	2.19837187611767	2.25180748325549	2.42380083575209	1.8979371750961	2.52591050823583	2.53082471721426	2.59765363775555	2.04032145390541	2.33880282126788	1.69009831430349	0.708253369291991	1.03009446704752	0.705189693567574	0.806800940302338	1.65295496214083	2.32667965109424	0.634532094809224	0.220000692699579	0.872601497543847	0.0764762358637615	0.0669239233599699	0.511954677567034	0.554353160749094	1.09321298958743	0.100667229037132	0.948299830550812	1.73835396834342	0.663218926346258	1.12386340900535	2.40392352289339	0.822687268820963	0.479811490285536	2.67211115135937	0.0808405066044771	2.08394590701693	1.16475069610032	0.228397795061867	0.326746018224573	1.78409664381078	1.43846607247283	0	3.29109562065264	2.64535533780762
TCGA-R5-A7ZR-01A	TCGA-R5-A7ZR	1	185	2.28156752687288	2.03261952082283	2.24497387951077	2.39644809609851	2.33669354305323	2.35837832369387	2.0686498663302	2.82533111331201	2.55420655996218	2.58049690755433	2.08935681883017	2.3026611507019	1.75454087356933	0.965613185742764	1.63090635205062	0.883145578579571	1.41065128951214	2.23856162981019	2.42328483516189	0.517185527316629	0.562136643267853	0.767093192455969	0.0235723654511638	0.933703824216416	0.712641351496722	1.09275050304818	1.0685087682191	0.307459174008195	1.95237632677843	2.05680472398301	1.44633363775217	2.09140833095518	2.37304086325801	1.10525035745248	0.175712460300913	0.368125499089092	1.62315209757975	2.05885680924047	0.47031980716165	1.15309021458128	0.572331453001948	2.94547652542815	2.95355454958357	2.11733732845428	2.02184910684133	3.56321726094582
TCGA-R5-A805-01A	TCGA-R5-A805	1	281	2.05407842116218	1.75011059300788	1.71262834281709	2.33506304965778	1.80844692493698	2.21790955555227	1.67696304067291	2.38540244493725	2.35596612650888	2.41424707241406	2.79209235354383	2.45766607392356	2.54845562590682	1.7328879512886	1.77791620565037	2.13133331701123	1.9081829547872	2.64877710305405	2.79098948774792	2.17483926159735	0.472379489620212	1.41860138158863	0.824799089193997	1.8526828331309	1.87485075078639	2.45651007030391	1.74505175999386	1.74331014304081	2.60518261960183	2.74028100686251	2.40679714504377	2.43438483334524	2.7857176708761	1.91045273219459	0.895396300100302	2.42072729848453	2.83762295243564	1.78677990256053	0.539165220291766	1.80770311419763	1.78693377816334	2.93256427565379	3.05682692169726	0.80532764429653	3.26967122127956	3.56793072275591
TCGA-RD-A7BS-01A	TCGA-RD-A7BS	1	336	1.95601716054041	1.83245662764085	2.15334774873294	2.10999688533677	1.98842038936052	2.05255927318405	1.96782188382263	2.37996473281863	2.30165236238337	2.27394688130473	2.83715088000784	3.15446875275703	2.50231919740883	2.53656538854732	2.23515247335749	2.17935289585585	2.08910956342907	3.03662839130649	2.95893145562538	2.55582073799844	1.55263061792501	2.21908027050536	1.56127106913889	2.10668912296522	1.7744501457274	2.55706420873503	2.54966928291576	2.00006304100106	2.59964056639814	2.82513251516203	2.34620547469076	2.77410732002454	2.89575820041427	1.96066659074033	2.44160594353995	2.37604569066021	2.73130523087429	2.83210812623411	1.67960703339518	1.80155623920524	1.409372831283	2.87557020119909	2.91483865118073	2.28566574477026	3.32092867692058	3.47235730619889
TCGA-RD-A7BW-01A	TCGA-RD-A7BW	1	156	1.66388280405945	1.01645108813261	1.29546600256439	1.82166114390832	1.38127869561188	1.90523006548537	1.21595317312194	1.94090170564468	1.9886731949924	1.83281283990544	3.29127757932891	3.33527356561167	3.19681337094139	2.78984870345179	2.52083671805476	3.03059830619999	2.9161110661841	3.2168614642987	3.44980738008876	3.4157161901382	2.4262072588746	2.78848362228228	2.9858854498342	2.80995653490605	3.00562298641601	3.36524124564064	2.86332910674642	2.84715662028833	3.47131691598267	3.37610489335164	3.26276639884349	3.28177365959156	3.51026210682037	2.99680133833094	2.72838017436026	3.11309014551988	3.57784506227908	0	2.68735008980584	2.79675293292537	2.94107175872709	2.18852362313683	0.704537999693819	0.297570567404689	2.69305214082358	1.9997719592097
TCGA-RD-A8MV-01A	TCGA-RD-A8MV	0	3720	2.05122504949877	1.88491971136661	2.00904733600677	2.28416911354392	2.00784883070086	2.30573315713986	2.16725281297584	2.44805049699247	2.50022801200022	2.8968563749896	2.70160884518966	2.70717572531162	2.32004386645254	1.50684695666655	2.05060077353507	1.80834516814138	1.93308375989565	2.58311506662566	2.59047093065419	2.21985154480096	1.18229477308777	2.26269061136249	0.804423632293749	1.20275547512909	1.76332170787585	2.04147202141349	1.49164270000558	0.987495854771523	2.38064547867509	2.3775858823083	2.01615515325378	2.39644221831721	2.70396053920021	1.5538300558944	1.23982085325954	1.95747807130049	2.49001973611947	2.25942666225458	0.955106401660308	1.58767552692826	2.22352885519249	2.49310962390411	3.01274809929508	2.11745186994443	2.7501527260695	3.25628503829869
TCGA-RD-A8N0-01A	TCGA-RD-A8N0	0	1236	1.86085489444875	1.18551663344259	1.65421351055429	2.15377955744474	1.51592883544851	1.7316794692323	1.61832902669008	2.03577534694973	2.01722985285354	2.15190262010202	2.93048415617963	3.17851992348395	2.50407184175518	1.84750516123153	2.03638239986176	2.41262220087419	2.49826743761646	3.02497972145065	2.96204463080768	2.81432801241983	2.86014107496581	2.56912966784394	2.26608726460129	2.075145883539	2.41878232044677	2.80190901703209	2.14008942627742	1.44561348448198	2.80067492083556	2.79271109514437	2.5332015178184	2.85334971342561	2.89454616620082	2.11964045341811	2.34811301341723	1.9312352778006	2.87845854225294	0.811177638699253	2.50712683065645	1.90630068518025	2.03225824032283	3.053865437494	3.10739006578718	1.53712860753653	3.83417751421908	3.52929317054161
TCGA-RD-A8N1-01A	TCGA-RD-A8N1	0	3519	2.34490425656896	1.84105558416836	2.09158703143916	2.31589560955646	1.92681517357131	2.23823436690113	2.27615921799862	2.31166110159607	2.44558284506864	2.61634748590989	2.6578999890354	2.85373803772427	2.44915333405619	1.79689131968355	1.78776876887385	2.04578165006904	2.24220898481309	2.69761077866152	2.87320202200318	2.66633449492964	2.11064329063609	2.34422225650428	1.52856212454238	1.68426671960861	2.25467338012787	2.65951680604758	1.93507814788568	1.55146878920072	2.77634921011084	2.7516835680089	2.41284936858966	2.99105986960269	2.83630130315624	2.01862414019861	1.8324321306231	2.35100801335472	2.93145070080053	0.117370909431957	2.02966395488958	2.26923168642276	1.73810160586804	2.70587072829751	1.89733057058592	0.402190365341995	3.62414755809221	3.2260168548082
TCGA-RD-A8N2-01A	TCGA-RD-A8N2	0	3540	1.17020900131429	0.372229505976507	0.554317667843179	1.21245361738708	0.565530329581449	0.826983911838724	0.325457267248411	0.889271560457291	1.1081654319953	0.830906407218759	3.41671880848657	3.13363323026145	3.43181486705062	2.8257699123143	2.88133925093066	3.23325282169833	3.18924361072678	3.37844342707149	3.52249449076667	3.57633772279773	2.80881555517813	2.39358654964597	2.57343517758288	3.101011746333	3.40907842019303	3.62046926680672	3.02837470483197	3.05343270404854	3.75053950491833	3.49571377941008	3.60391723463623	2.84179753781739	3.60340345405083	3.200337663241	2.87641231747738	2.65265818004416	3.77981715815447	0.727593703414624	2.87231811470885	3.37435491589353	3.37508050402794	1.80525719538733	2.0218443378948	1.03510153655656	0.317266981514612	1.89978591269541
TCGA-RD-A8N5-01A	TCGA-RD-A8N5	1	1747	1.72916312737963	1.27315666125817	1.5033338420836	2.00143165222487	1.63760736295519	1.91318169609464	1.4669453960099	1.94354692374824	2.12704693759183	1.95842485990869	2.78197481145184	2.7445497960401	2.79995027230951	1.82831361418741	2.43031513624824	2.11282323708464	1.82815285987849	3.00433208755378	3.02400090170411	2.34557402047495	0.718852729783802	1.88866987779947	0.180933292456238	1.65632361922916	1.63611829636276	2.15383403334916	1.81331963714457	1.07108045845102	2.70954300758586	2.86144014989045	2.42255016218124	1.9647837728731	2.94664053992812	2.13991516690414	1.32626658076132	2.31933729535938	1.88820587114547	3.73179064717913	0.0771616388095382	2.18570391139032	0.794176869358724	2.42071903931179	2.61092111990917	2.44378588879213	2.79515303441113	2.9515033113656
TCGA-RD-A8N9-01A	TCGA-RD-A8N9	0	1083	2.04066304717065	1.86065821205446	1.48675550019396	2.19979309903893	2.01882697600365	1.82070177860334	1.82862606800398	2.31014977010271	2.3850820851065	2.39377997004849	3.08492734415963	3.2174326706172	2.76520463291582	1.98090120680275	2.463992115912	2.6272679228556	2.43837072368004	3.06051993790929	3.0964182549909	2.90808866597905	2.42863166235911	2.42250432312467	2.28182387638131	2.27902547641436	2.43020896874045	3.03103482092816	2.14902005008672	1.92625872267442	2.77871205204865	2.96883696768714	2.66665524362992	2.79941003325448	3.09474740070244	2.44194490314351	2.45990969241606	2.65849798852732	3.04709349115547	2.22202029529777	2.60404484577592	2.36009456479659	2.43357031013059	2.53404617081903	1.71476426681512	0.611556514287421	3.03333744781355	2.72716455548655
TCGA-RD-A8NB-01A	TCGA-RD-A8NB	1	513	2.1545938973137	2.00923424674779	2.1834846668257	2.43935485301725	2.26167098999906	2.48967939038361	2.13353766284102	2.54132345974146	2.52714375309942	2.55130859255396	3.02116071982437	2.93622203289868	2.91812412315128	2.06345158544901	2.13641920418582	2.74318448311054	2.39763214675554	2.87114028738101	3.14482345167329	2.98149076691353	2.41438814973851	2.50359200913023	1.768699182142	2.36534400650582	2.75841561539277	3.17844726472367	2.31514053562445	2.25125343781962	3.26760393470253	3.0697257468932	3.04022584067236	2.48605893376916	3.20595467441966	2.61353910826672	2.29083396759286	2.75505074637981	3.44794707865951	1.25716555769373	2.4132297755166	2.72082527075403	2.76040101970836	2.51876752547733	2.68733398709609	0.156358780836836	0.903876844569987	1.33200074337019
TCGA-SW-A7EA-01A	TCGA-SW-A7EA	0	579	2.18969228737263	1.99419347768738	2.24608260207721	2.46014702748579	2.19675075156572	2.31854037845607	2.36370234348347	2.79307771651818	2.5784968260148	2.44008191575334	2.24554006749097	2.32003446874418	2.49169280412245	1.66236132007795	1.08452346872575	1.43958352899557	1.43674216074856	2.3312674121223	2.9510402272023	1.9090482582202	1.47733362474429	0.220610470599177	0.130360986884299	0.913416911215866	0.812533367471157	1.75440933093948	0.723517973438053	1.0479791142314	2.57015228845575	2.7454098064922	2.24027612810117	1.49409413421885	2.86127565713123	1.61777290072185	1.66829917452576	0.50662378865909	2.01354437753424	1.45511015717924	0.336168887488025	1.4157171497859	0.692730133565454	2.4955965282139	2.88784333406643	1.51171915970468	0.507893503759174	2.41916195816393
TCGA-SW-A7EB-01A	TCGA-SW-A7EB	0	176	2.17876584439071	1.78073146887664	2.17705848298821	2.23816748791441	1.89435306244529	2.47797001263526	1.97119488203989	2.74349839766538	2.654973686863	2.6837844141053	2.55173433434586	2.60666664507794	2.09426567363066	1.6801901942622	2.11453083527637	1.54349947316795	2.03872788564142	2.75385543643737	2.69902313388182	2.36720956352667	1.36011552360899	2.05302011313097	0.791052558389007	1.31300780157165	1.48863391015184	1.95937537833635	2.36716891981236	1.1681466686913	2.40425437220255	2.50008955904321	2.00525681195178	2.83169867337934	2.71926358607029	1.50219630147078	1.31253921528066	1.23196496074084	2.30746569417595	2.922387584193	1.1539925117656	1.77378163547988	1.05651623879046	3.03658097874151	2.82898876806386	2.58363083233121	3.76857527677057	3.62357504471563
TCGA-VQ-A8DU-01A	TCGA-VQ-A8DU	1	166	2.34457689268512	2.22864693993984	1.96715986722852	2.16412504575641	2.20486853471134	2.29557749699027	2.62086490466881	2.78189427582238	2.73595788325458	2.71045687869117	2.59970976222118	2.51621840786394	2.79500341931939	1.62762450502916	1.45602064771054	1.81353439989817	1.89747155543875	2.78349911248774	2.92186760803287	2.55699966440994	2.2634284809541	1.68640789411623	0.615102979863311	1.60997192945726	1.51270033425357	2.10078785609041	1.44244936162395	1.43600561371486	2.78877838640219	2.74318618483568	2.34563695128613	2.58129917306918	2.97937521641677	1.97838102774696	1.39504113701189	2.1849903947856	2.51132439142461	2.22311663451443	0.918031439473974	1.57461073608413	1.270826323709	2.53538524427528	2.62919943851671	2.53704875330652	3.70627137327972	3.52136226202827
TCGA-VQ-A8E0-01A	TCGA-VQ-A8E0	1	562	2.51918077639683	1.909842623822	2.22906694466065	2.45099527363895	2.22458194143643	2.47992400882976	2.38204390999574	2.52359660638308	2.35361829753043	2.73187636187296	2.49783676326888	2.26818115151169	2.59899523803514	0.803771238568625	2.49805782080975	1.15558959639778	1.42130079812407	1.9904904929393	2.40593201517253	1.17826104898166	0.469649649800257	1.59925302455336	0.139455460798326	0.781271947367407	1.1253688887111	1.63331252368932	1.50031603069329	0.470981937337107	1.91841543704862	2.08715480493787	1.43684352537552	2.67658202637123	2.32841501282581	1.2428748940641	0.547830240673861	0.582880850193955	2.01042894562933	2.21085690988423	0.154867874691851	0.905408836673272	1.22850684147063	2.70333183436023	2.82817014116694	2.77343706223213	3.64944185361695	2.14817390649634
TCGA-VQ-A8E2-01A	TCGA-VQ-A8E2	0	1319	2.52293209181533	2.31507113490055	2.08260678910441	2.5598224347212	2.55025181199298	2.49789189187608	2.53951856595851	2.81839851272593	2.96716340313772	2.99535488162554	2.8140048724314	2.87717017683372	2.68868319401579	1.88907890397028	1.76896946156894	2.24990382095029	2.22981034150511	3.03671894012456	3.04739266300796	2.6647995780354	2.11022596272482	2.01416493386057	1.53711668491039	1.75342824306554	1.9686939691441	2.58989678684437	2.06774523051837	1.93482420525449	2.69971590314233	2.94345881243121	2.50101277504094	2.79211288377775	2.96125649691121	2.15809225149711	2.08099056131416	2.27138762567458	2.89362012013934	0.725703525348924	0.949818794936236	2.26040035843611	1.86655059579017	1.658471127766	0.491706622050939	0.691724034826445	2.31290181427776	0.938275436212541
TCGA-VQ-A8P2-01A	TCGA-VQ-A8P2	0	1160	2.47746262788174	2.39470377697034	2.41258657930863	2.76955841789059	2.49135062141194	2.52170762479044	2.55263281177747	2.7828142088366	2.71872608082957	2.6842515868606	2.10161388042132	1.82197275928614	2.02683057590071	0.92210584498749	0.554032812411899	0.687031629241433	1.2508199996597	1.995961844516	2.49758502245704	1.12850908096643	0.124624429816384	0.429101432563589	0.100526375418489	0.197607792386903	0.56408373995242	1.03914894372198	0.962702548439476	0.279729883924201	1.72100744743406	2.15117490405861	1.09325482244757	0.836207599584713	2.37518099966107	1.23526375712183	0.335375198951129	0.0899023893246807	0.683347992488469	0.946289926013657	0.149552667833087	1.82349663536349	0.552077311790919	1.72775880625515	1.25228466026432	0.760306062995752	0.965145772294049	1.677895981991
TCGA-VQ-A8P3-01A	TCGA-VQ-A8P3	0	1132	2.18526246413003	2.05476115123513	2.10797961118387	2.45209443021015	2.15947880305221	2.20178289540357	2.50160218369884	2.58564627986129	2.47214342867834	2.52103162116229	2.79879396378979	2.87899099432314	2.89884885774992	1.74279570133746	3.11213012359801	2.09075475592675	2.04662324956518	2.77588144669145	2.92554871503632	2.77316825623397	1.35357719358723	2.13571806830433	0.981911770351405	1.64940263104355	1.66788105768996	2.46325640517193	1.60410909992834	1.68171081049505	2.67633217227706	2.81361424289393	2.47951248682514	1.95854490706703	2.8839523180879	1.84437792080115	2.15125109515008	1.87440315604933	2.57142432333233	3.71986858153114	1.17151932296935	2.16969106934254	1.71525623258517	2.84091613051677	2.36322614436733	3.0591922975923	3.49559136391202	1.87484140116836
TCGA-VQ-A8P5-01A	TCGA-VQ-A8P5	1	235	2.6324618764009	2.21573505625655	2.08307243726794	1.99863725228917	2.35613985041137	2.44324393221527	2.17488841838873	2.50620530414583	2.59415190828312	2.67895582188478	2.41073563416225	2.32793043063548	2.54463002402307	1.3340646593755	1.74610719424111	1.84535745687064	1.48990024313309	2.69839009906699	2.81506694055296	1.90885659425822	0.755688516688641	0.84439118829141	0.405843688830575	1.03914408361379	0.820930425144341	1.74787160093654	1.27283918845557	0.887973675775628	2.29320808057542	2.65956148307554	2.06198490478785	1.85497195497798	2.70616827296386	1.74588982563321	1.77171709332394	1.16103883455879	1.20756876241471	0.865836053733051	0.610722195256746	1.35199094018768	0.765089080487318	2.04245611481802	1.37909430250932	1.58389147089953	2.25342048352062	0.858318408869784
TCGA-VQ-A8PB-01A	TCGA-VQ-A8PB	1	1043	2.417347404899	2.20449560494025	2.12039450614936	2.57845584986995	2.42566189003176	2.42754687883967	2.25327157317672	2.72720094924062	2.72937497551774	2.60817316843587	2.54595703872659	1.9972052813333	2.38762223290307	1.19449119433538	1.59426593614648	1.58132880391007	1.24035511659332	2.04266361880653	2.83143571586896	1.27454144639022	0.537138912482012	0.979569994927849	0.02497526245783	1.07317077153044	1.01055727219653	1.64383054127036	0.958501276483624	0.619270634039884	2.27701841356824	2.63023072257695	2.03826638858241	0.774809004401327	2.75164238622341	1.7329468372869	1.31905708266629	0.552723376555401	1.66848044142069	2.8268330460432	0.335379714331913	2.10991636242281	0.738806092201001	1.82031500798149	1.14045555590933	0.765259832121016	0	2.53342369871133
TCGA-VQ-A8PC-01A	TCGA-VQ-A8PC	1	1407	2.00009093519277	1.73792029925216	1.98013630356317	2.22033309588467	1.51457173549314	2.19165936338077	2.29024057174532	2.28090852282078	2.64667238453737	2.59179433274813	2.73914593003282	2.61894835398887	2.36055893846946	1.31883027903885	2.44609855980483	1.81748942279516	2.16849987375886	2.80467976658889	2.75052432466674	2.43365166567461	2.37362384634279	2.05776570190012	0.731864852356122	1.61425025942842	1.91582278252181	2.27918871629961	1.61333287140217	0.970699075657973	2.47354193692198	2.43858118799369	2.04043732468236	2.25091422183016	2.60424328161516	1.81327872146772	1.39032687134384	2.28934068147284	2.44704049594597	3.00025075861802	2.10543951488092	1.621448450813	1.53235711152465	2.72153306737982	2.72968287012043	2.27824886621141	3.68517380628129	3.56024316866241
TCGA-VQ-A8PD-01A	TCGA-VQ-A8PD	1	496	2.10394468023258	1.56525563455674	1.83949169941763	2.23368381360115	1.87850588541377	2.25522776295978	1.91128187781595	2.24463030950697	2.44377564596925	2.38446900629984	2.95386765942702	2.72825062350867	2.64610786801329	1.91316478414764	2.40833305490883	2.39109559710366	2.41820991249166	2.8502653347363	3.01763356438162	2.7302081739439	1.73760498613155	2.3543630103666	1.49400105908281	1.86770719685539	2.48375293916183	2.876592963429	2.03759378999712	2.03471580631594	3.02161535773248	2.85466312738899	2.68166245376859	1.60407382489244	2.89668546607214	2.23664552563297	2.21375893728742	2.46214773179226	3.15791849072004	1.72791910382751	1.67611097996316	2.53263797416594	1.9907740520859	2.81419813453034	3.12058020702644	1.03089006200287	3.21907466080094	3.20661199215154
TCGA-VQ-A8PM-01A	TCGA-VQ-A8PM	1	57	2.02150448789515	1.53981748391912	1.61291956566726	2.21335386193133	2.23646775523754	2.21077905043765	1.71532027022602	2.30679416933086	2.36539623798598	2.43492422021634	2.78110503020565	2.64661218301383	2.44194575889553	1.66858077825789	2.420184595812	2.15593953717041	2.25650926477618	2.86189821527751	2.93002216488612	2.30494943526722	1.23362140687681	1.23763213766706	1.01200462437002	1.94534322916796	2.26181185591405	2.62215866493725	1.6963283544002	1.32020300423717	2.65292057204547	2.65350605494438	2.36248463855731	2.19380597467594	2.80032053994305	2.12034936786696	1.7860275880292	2.36701361834841	2.82954139528444	2.38762947010052	0.742043613125949	1.96686308627399	1.59278421120113	2.76906837510868	2.87405264796351	2.21153608550753	3.15377473660697	3.18629241005572
TCGA-VQ-A8PO-01A	TCGA-VQ-A8PO	1	282	2.47114322313632	2.17601490448696	2.494462737167	2.56859609637297	2.3281675946926	2.46352034972587	2.41921162568217	2.72906548989677	2.63870353964681	2.68799514176997	2.50446302495054	2.0874261990245	2.30330405798907	1.06756134069353	0.618992672661313	1.31038330355185	1.29453884212057	2.50256731805907	2.66218738783241	1.18206948906989	0.654545511196173	0.934623190335605	0.0320036418819473	1.02536246470514	0.856022625859241	1.54410944822953	1.25250124201939	0.528960571345963	1.91648332619451	2.53164534281723	1.96375422173329	0.874780973008892	2.57020853440509	1.61818969411202	0.95870889962879	0.770332303894651	0.569456670261472	0.607916534555407	0.309212649918955	1.87163156707489	0.843557961962298	0.739457106379712	1.01987618886082	1.57753854016974	0.164921676708821	1.11721710504672
TCGA-VQ-A8PP-01A	TCGA-VQ-A8PP	1	712	2.34027386717516	1.837889580232	2.05316485150042	2.42457950519094	2.13277126879241	2.3228795765125	1.94734642871814	2.47650437818814	2.63255521396612	2.42579327550493	2.38254360295914	2.33222308051862	2.32657748249032	1.26035590917484	1.22058259987787	1.55256656807887	1.61712803958678	2.57531525765175	2.70816435814398	1.88168841983757	1.23013652739919	1.30445042930389	0.375179260758748	0.931279466089299	1.25993739489711	1.86200213926666	1.31061630845292	0.669265686107846	1.96345711581876	2.58299301534086	1.93137379116313	1.62426264779749	2.61779885246804	1.46016434964032	1.43496991115282	1.5017684725428	2.07923835309005	0.368008327742433	0.978857199577552	1.75923987121025	0.935417227257772	0.71165361591167	1.02757599427173	0.0973786015277258	3.00064532936366	2.17939944904632
TCGA-VQ-A8PQ-01A	TCGA-VQ-A8PQ	1	476	2.00024856696146	1.32337820568498	1.6545745367576	2.18695114129335	1.31345818625243	1.85659114229721	1.85707218947821	1.96794535814976	2.13079114049405	2.14264446873006	2.97337594396752	3.1181174977994	2.08363464898802	1.76962221346867	2.48655043523945	2.01860613224614	2.1771786662874	2.85679202503555	2.79381349666761	2.65312178774687	2.62155240447716	2.51892064252764	1.57698242217032	1.48939335709029	2.05243410534229	2.15238087949929	1.9039905874976	1.54700720715581	1.16126344366301	2.61730805706786	1.54308941466387	2.71455551586248	2.66264024768213	1.92469293499893	2.59779342133441	1.36259116368117	1.63921025667137	2.2769606681948	3.05380198211685	1.50897518430696	1.40852485485722	2.5064629347216	2.82345597051554	1.59536824660084	2.22261138456366	2.03991827139913
TCGA-VQ-A8PU-01A	TCGA-VQ-A8PU	1	832	2.17509114714947	1.69643316113705	2.03478083789198	2.20569710452168	2.2559304465949	2.53148029281309	2.42503391878588	2.62393796005537	2.61451405042777	2.60876553626908	2.11937251352665	1.91167685797404	2.47656603521107	0.939693321963387	1.80958234704094	1.22803936253318	1.56165696836084	2.04565374326376	2.55915377340412	1.47393613225417	0.244390134791726	0.289207235845115	0.093194335121688	0.437136132866425	1.0697909642838	1.67224306981629	0.950002696266212	0.451209662695043	2.11462405928925	2.24506994931728	1.55908092225034	1.2848911054101	2.40188702123643	1.31751239288598	0.531914664050396	0.342020667162134	1.95315788999609	3.1727840781647	0.903514327974756	0.923304833666986	1.11274008533377	2.84094473980118	3.13342266831222	2.24207215562671	3.70649501577949	3.59978976359884
TCGA-VQ-A8PX-01A	TCGA-VQ-A8PX	0	1964	2.32126949087013	2.04806390215741	1.78958648602129	2.33430240346937	1.90681586333671	2.30308281173844	2.20392115881644	2.45971078347426	2.53352832744015	2.49842220324893	2.27225386527746	2.11916714411663	2.43568980709708	0.467792555976204	2.23741375443167	1.07218029057601	1.23614812260116	2.0258084604909	2.19387324446591	0.329717299020793	0.279808832129143	1.44558922229963	0.0796721224128571	0.349893677307554	1.03664238546005	1.32635756419341	0.72456016182137	0.130668215746888	1.49564316403794	1.94369096150382	0.728025356588175	1.13766883154226	2.04725318277772	1.10170674575827	0.189430428311071	0.807586427007023	0.878701824375405	2.55218543411232	0.345160884463951	0.590818733126602	0.477852025952246	3.02548331353896	2.78503642213149	1.56843809941432	3.76416836880042	3.36231665888806
TCGA-VQ-A91A-01A	TCGA-VQ-A91A	0	1200	2.24799498288321	1.97718705278354	2.06606008369338	2.24383290433443	2.10995833908834	2.463047977224	2.15339797751185	2.41335171931128	2.69631290959192	2.77370368473833	2.79633427344633	2.50217810434127	2.75785061529172	1.81675639277263	1.84782933369857	2.03824758782834	1.83788208796066	2.77723680390073	3.00967926463431	2.06989615834113	1.13875089702814	1.94089410691452	0.0650178610047102	1.45645162163093	1.60264719049171	2.22810034624951	1.87009746894973	1.35940481275766	2.57364839164514	2.8449288802379	2.39873947565405	1.24321569942333	2.9463541366882	2.18205038751446	2.1665465078658	2.20788341521034	1.42950504049858	3.49542256696606	0.166933117532792	2.10692018246727	0.882073531535247	0.99312812321703	1.759954139519	0.159715370487159	2.34481018059116	2.75122463473651
TCGA-VQ-A91D-01A	TCGA-VQ-A91D	1	356	2.34847661190703	1.93234445522438	2.36902093656146	2.41704252714358	2.13543920622734	2.31575332555405	2.36732611916931	2.45067749408334	2.57183613571744	2.46473236306285	2.04466096671739	2.33248158002441	2.36166643714312	1.35422053180593	1.32469955182883	1.4427511069961	1.15608455376151	1.61633610528548	2.79089095821442	0.976089906651039	0.251362655158153	0.873847653405617	0.126813871512555	1.68599570681145	0.504531992649007	0.833552204188551	1.15735290367672	0.2989217667632	1.36547209835517	2.55131373925155	1.78567179512118	0.987310748960663	2.63303195803329	1.48293785575066	1.59195659599511	0.222983024231673	0.670434526345357	1.38828667470526	0.21457419378684	1.64218273010877	0.520506450496473	2.46128156078923	1.53309403496741	0.497941753613629	1.84894089676332	3.14296341237542
TCGA-VQ-A91E-01A	TCGA-VQ-A91E	0	664	2.40063640502494	2.16045081285891	2.1002205257986	2.37354102908234	2.20601719534988	2.62830512705329	2.4646280301851	2.57455346145885	2.71550032915392	2.85506786920018	2.27241408938631	1.70437335863373	2.64073298971203	0.694124802117483	2.58555116478118	1.07934117761632	1.4935937226101	2.34496882441615	2.3851601645545	0.935928149141015	0.248359523690262	1.02732265439775	0.11324134787351	0.717448310945058	1.04973597876696	1.5948224593485	0.868183523056653	0.233726313141202	1.79169056638575	2.10361796667325	1.12366593644275	1.20875229359117	2.14245673179596	1.06843109897632	0.989525761155821	0.902287935370994	1.58399902631957	1.93367227041293	0.951348823895129	0.639663197423987	0.684264062720688	2.75101184828892	2.86430089980535	1.40436791215693	3.53147710808544	3.46536941567248
TCGA-VQ-A91K-01A	TCGA-VQ-A91K	0	1862	2.17761555722786	1.90965903363081	2.11819490231709	2.30110358406074	2.09067762921781	2.25615945662607	2.31344183008484	2.45835799129014	2.42182416712127	2.39157115655014	2.66805997097728	2.332161567677	2.7565467532707	1.56235937187349	1.49081714551129	2.45934651834264	2.2910374741392	2.56317242442548	2.93359129029293	2.70167447419185	1.5793658572542	1.42503820119377	1.37371109291854	2.06033705757756	2.6064301936402	3.02750049147991	2.12294657887905	2.10475747086183	3.17092199905645	2.86046225822571	2.89587650020816	1.94773317583682	3.06969537620848	2.36711864349111	1.83872998792506	1.8571494198224	3.34878107200894	1.04409693673851	1.58234486161492	2.6874060550136	2.50014298934946	2.40188271842181	2.16105910463261	2.61643870993281	0.380297039653228	0.689775601320796
TCGA-VQ-A91U-01A	TCGA-VQ-A91U	1	52	2.2921501922505	1.88822084625038	1.93052916152546	2.30677214619073	1.89523148952134	2.07916990026898	2.28543281383009	2.432417245861	2.56965988710263	2.54103134229262	2.52393290695702	2.30362322462733	2.43895732141241	0.765429248510793	1.57132893435732	1.2025237436258	1.63168244334823	2.17898996282391	2.65644210023877	2.17454382718375	0.431254530679676	1.47743957601117	0.0906472992401036	0.85169369726803	1.18592842007539	1.66603783214269	1.1598293583546	0.552760151160476	2.20805861061745	2.34199496040025	1.6511468846096	2.70519615915379	2.58221159637456	1.64746775427287	0.565467240459573	0.951623838175766	2.07599737366446	1.94110631305362	0.59941614271452	0.854137744241813	0.961408169749691	2.70132897850313	2.6449432487008	2.17886070035067	3.15136815425013	3.23643228198015
TCGA-VQ-A91V-01A	TCGA-VQ-A91V	0	1297	2.07856861446834	1.83783346761056	1.98774407251375	2.06123100599073	2.08868734545004	2.00507186043262	2.00530589640626	2.48300708936791	2.32718105080899	2.48268490099179	2.41211762155941	1.97931882548361	2.63922502275513	0.705275508841852	2.63851435228916	1.52123405643302	1.52082447358453	2.37625810205371	2.32038182035914	1.23480701037537	0.694499932825444	1.78813764379124	0.362181207635767	0.956761886323361	1.26506326604631	1.9690460878387	0.739221700883082	0.457766865610478	1.91865955345349	2.00913237933979	1.35348447749563	2.0159688567329	2.18624261564444	1.2090104831005	0.951248216903457	0.583752453397703	2.05018747017417	3.50077086415608	0.982705181461068	1.53724106634886	0.716423203328949	2.89586539500425	3.20264625285409	3.31089181258908	2.84248772355473	3.30510415245369
TCGA-VQ-A91X-01A	TCGA-VQ-A91X	1	289	1.92030361633777	2.0257931575182	1.92563296373583	2.54382307772026	2.19279662233291	2.01767231372296	2.53828538720663	2.67389793734246	2.84932312058206	2.74881758239908	1.61553844826339	1.42563857272961	2.74445532954453	0.459874418348983	0.938102467636053	0.822105106315393	0.893126602810023	1.77831579273148	1.96278524451705	0.401846507451771	0.386156819308065	0.130754370972628	0.141414052398147	0.296987925625793	0.421527160177032	0.910914553639147	0.357496501730048	0.127057781350456	1.19562127958504	1.52992893148424	0.798479380628772	1.51117277674631	1.92380298408143	0.835127383164237	0.129473441438687	0.266006518021565	1.15089085138261	1.42374425830369	0.112001975155738	0.186299287297336	0.399026239716291	1.30420714276649	0.997561381899636	1.05798621121447	1.85451140403146	2.20218578195634
TCGA-VQ-A91Y-01A	TCGA-VQ-A91Y	1	296	2.02142836830677	1.81222754647543	1.57814938215718	2.20497197393026	1.70899575752903	2.18106251883804	1.79410694638564	2.33933830868077	2.35095608497466	2.86321062013179	3.22803176675915	3.1028246177491	3.18184647915925	2.26116273439779	2.63925776188699	2.99657194757567	2.79326814480258	3.10394157135482	3.33687343092808	3.12237453526696	2.33827075547061	2.27923296255805	2.22549911479872	2.78871838499849	3.14729210452415	3.42937253241201	2.72306218215623	2.70377153677908	3.51129330339308	3.27624777213045	3.28035086117886	3.10613033977864	3.39385886599619	2.9730373480901	2.58020570015923	2.59103002050681	3.63029029735835	1.68035871497104	2.51522178980001	3.11455606162963	3.07481045394707	2.16543817225341	1.29110997032732	0.808500300619326	3.00420534858608	2.61946640318415
TCGA-VQ-A91Z-01A	TCGA-VQ-A91Z	0	1690	2.6399588250423	2.07188739278021	2.06418252924916	1.93495271995478	2.25743182460544	2.44584339319648	2.48472406817436	2.42562073057616	2.77527267463631	2.86354987852751	1.82937800605759	1.80745223904803	2.66265139391376	0.567564474523242	1.29689572926226	0.903649842500548	0.743451768459718	1.11994902941435	2.16517886783026	1.42322172984501	0.436620203550043	0.240142687772397	0.0591177531655318	0.298562005689655	0.254749693256722	0.825347206010899	0.911507656726398	0.905535472709453	1.43819639789116	1.86274598249993	1.07275925189875	0.847366122381112	2.47697478766209	0.955991398263203	1.45394809443943	0.241732659153889	0.776490804673419	1.32542202874805	0.0398682649744391	2.06479841069355	0.680973816851123	1.99715270071527	0.690195475479261	0.650867654655026	1.72835068645776	1.45519481655291
TCGA-VQ-A924-01A	TCGA-VQ-A924	1	1686	2.44954337307997	2.20193684700073	2.5204191496637	2.5660858425494	2.25752755998349	2.50245877915304	2.46398421285481	2.72669731420669	2.66471556017933	2.68790644406493	2.60854363973115	2.33423420695755	2.56276493041332	1.61638036228524	2.11774148691114	2.12315178538438	1.99693310533162	2.376000786621	2.78749843245743	2.51941800826276	1.31436953911736	1.74074414733658	0.925942634260798	1.75612593100355	2.21519387181266	2.64667195802913	1.77153985520077	1.91556121747522	2.99514671339449	2.67746686908729	2.73888836576557	2.33758577415955	2.85389451836608	1.94351611192971	1.48355834462441	2.05639965452141	3.14354857642348	1.27619669146359	1.38108785164971	2.2767211798604	2.10304160376709	0.661231841995508	0.598270054757366	0.553090911753406	1.13758375422432	1.45305634395158
TCGA-VQ-A927-01A	TCGA-VQ-A927	1	200	1.91051098557046	1.43742783760064	1.79228304397397	2.09679163989027	1.69726210088818	1.99756768156367	1.81833667749252	2.18691972032461	2.23412506543565	2.23179655808014	2.84007643894348	2.4226770568053	2.39088546394178	1.28152860042672	2.53840739969905	2.11387101790157	2.35887100225505	2.81981907554484	2.80696879617978	2.20209071738729	1.59428813954154	2.38864208427601	0.677962966976189	1.82213807399416	2.26505350369706	2.63137402088181	1.64328759190298	1.15903027620286	2.83464506843816	2.5328445653729	2.43446145060681	1.85794782866818	2.66006455245003	1.90488929825602	1.05541698237714	1.87189922204443	2.93385170692314	2.72445594933283	0.856069919648114	2.16114846733659	1.5990488471821	3.05901286658815	3.265011107791	2.62925543217938	3.68624291244776	3.58197554495183
TCGA-VQ-A928-01A	TCGA-VQ-A928	1	174	2.38358619255413	1.91115203240219	2.07208058308884	2.31801482018818	2.02908559734209	2.10697140281222	2.18313849284047	2.43613577118383	2.39664655261759	2.55640258603333	2.76268761443645	2.7456593407225	2.79900551597479	1.48309308586291	2.62082924966963	1.98389313351874	1.7176140326123	2.66209190337667	2.96747006040285	2.2966494448707	2.0255959548908	1.61946660103636	0.492768724061794	1.11131696820386	1.77628536690959	2.50932066520156	1.31559336611488	1.39530524789649	2.58835183659531	2.76043807068298	2.32344477518856	2.93913920256766	2.96401029962174	2.00439531894938	2.14228914265504	1.90464589996022	2.7687099995845	2.57815540528137	1.68329582544484	2.110064095654	1.78433908548206	1.13033082577355	1.31972141288164	1.93533345691099	3.72012468969845	0.650701759381193
TCGA-VQ-A92D-01A	TCGA-VQ-A92D	0	2032	2.27747077364619	1.98083450309143	2.1715829532591	2.49554864107254	1.89057226560929	2.29859353434945	2.31653871868009	2.49253273854786	2.53761933951879	2.76281457802272	2.55937692372434	2.39147960700438	2.32103796263466	1.18256151898721	1.20433618808121	1.52329854437742	2.0344549955235	2.17892705672575	2.76097695626565	1.27988656805114	0.622984896666653	0.894878208112399	0.195429089456335	0.885686886552088	0.806027477774227	1.68547515939588	1.26137270470476	0.582915523860059	2.04449608210512	2.48177335635783	1.78672649281704	1.48117214612847	2.70043184094619	1.54025917568447	1.13602962681453	0.930535607958484	1.44775991416675	0.93411755758245	0.373085388727248	1.32040995296492	1.10742811661564	0.903182182254419	2.86769788754469	2.73721932548415	2.03946341427679	1.99016093574081
TCGA-VQ-A94O-01A	TCGA-VQ-A94O	1	640	2.50580699452582	2.15433925203761	2.21444743478399	2.43552484979577	2.32226148804462	2.4821040036061	2.39464065137554	2.66621100333389	2.99040408180322	2.95286753373147	2.47939358447074	2.1730710213855	2.18845038177887	1.27509210467721	1.84667518898385	1.33182814250571	1.62829815812325	2.32877324856199	2.69304226992274	1.83690267136591	0.365645272833234	0.618057501473825	0.117019351463262	0.752391915539189	1.26325970993006	1.93161258494487	1.39177431585563	0.903670210561392	2.2976142713253	2.22455847110448	1.7617076014676	2.47179338864595	2.89269610154505	1.65798978518236	0.776746399254937	0.91180703444687	2.13814803689596	0.280745989488206	0.302061209462219	2.15780207588792	0.987665017768281	2.0158673531236	1.17791435497011	1.36004807268314	2.73282959382359	1.62978924022159
TCGA-VQ-A94P-01A	TCGA-VQ-A94P	1	81	1.42746490113227	0.843693913178483	0.989036615424467	1.49122179801206	0.865856163253594	1.16763960950912	1.00062325551461	1.43561858651992	1.51770588433587	1.45398246837799	3.4387443180498	3.25296839859637	3.34059674830235	2.80891487112669	3.00555591710037	3.18239412008106	2.94850399017016	3.24109178684371	3.50694823135909	3.43014322146233	2.92747797761237	2.79055993923301	2.62615769613215	2.86382954784698	3.19271527350608	3.52307608210439	2.94117071957911	2.74209660343066	3.64433676391676	3.4302148177657	3.48430633778787	3.05376789633308	3.5670174221994	3.1495994697814	3.00082273392248	3.05012600121103	3.74789378455273	1.588177518971	2.87575114065073	3.16795164146624	3.22459386355527	1.6824891530894	1.76866909984739	0.709754650312635	2.39193532162077	1.82653266214846
TCGA-VQ-A94R-01A	TCGA-VQ-A94R	1	1294	2.43147507587714	1.85366396219748	2.28152703510014	2.33799413712894	2.0268884171783	2.55708425557296	2.42128384194578	2.53542380630645	2.7214487303014	2.72106122155284	2.80793018471523	2.93802235492539	2.34703998113525	1.42510838816613	2.4410325721054	1.99174980698782	2.04418802593356	2.86854602738909	2.78370392978455	2.50581633287271	2.59034785484766	2.22937782328672	0.677836184793326	1.62224221206205	1.95330913791108	2.42602866452001	1.40115259825442	1.17583584688987	1.94210922703502	2.49842524097087	1.81915181550543	2.8668353652535	2.70767253141142	1.87973299136647	2.55344128553128	1.70841824405059	1.65503212266366	1.55337134728265	2.68001064737506	1.85586523784288	1.49201872087903	2.41442072653887	1.79988280154913	2.08687469185749	2.7387165285591	0.637745219741975
TCGA-VQ-A94T-01A	TCGA-VQ-A94T	1	342	2.3105331036909	2.03274821707441	2.2421773183746	2.56487025004054	2.29943767549439	2.59801525518081	2.63173196401155	2.53367460399312	2.72691616125614	2.78021881799296	2.46973055832635	2.01791673631908	2.3659847758033	1.29461370609864	1.32562911837661	1.24032420652209	1.3976782904606	2.50505102661454	2.67973051544722	1.69775778689251	0.32049150735967	0.125302758004648	0.09902224831635	0.566137952266311	1.21061653458324	1.613070716186	1.40830341748286	0.604638902168263	2.01886891336273	2.27318826186018	1.47012516579138	0.566433302260919	2.482163851648	1.51002005472092	0.915221811856773	1.03456629797197	1.76760396170536	0.241111536668456	0.0491357786870552	1.63377031811597	1.29125636731112	1.56076191616418	1.36996146204205	0.459148404911119	1.3832397831657	1.49046563137029
TCGA-VQ-AA64-01A	TCGA-VQ-AA64	1	560	2.24216595036292	1.98748027420729	1.9781066429661	2.08274021384145	2.16122983413342	2.49753837156088	2.00102271907465	2.52981831468695	2.59158382652362	2.65503997420492	2.81137738532238	2.59675174375661	2.82395796476205	1.79825669944059	2.37960982540396	2.069035386363	1.94539745442525	2.93020268693354	3.0514168810371	2.57489098070549	0.5302196368607	1.82666349846236	0.762692438717027	1.46490061736907	1.51332909757356	2.30075145078946	1.95302640278155	1.82614467525706	2.78035457628155	2.93362310711851	2.49556599387271	1.83357223522772	3.05683476594038	2.21038663768038	1.88669311623538	2.23133493889586	2.67115929251226	2.49681869484306	1.32410948018113	2.31160583243569	1.25606398001195	1.73051454761662	1.67576141066939	3.00921149545256	3.22472953290536	2.51009765910331
TCGA-VQ-AA69-01A	TCGA-VQ-AA69	0	864	2.70530522261614	2.32298813643782	2.41980319197799	2.81295976096003	2.50202323068556	2.70877472268449	2.51692232444513	2.6656292580914	2.79439219736304	2.81582971810365	1.96485644886614	1.88146709331852	1.38852170941501	0.381020111675113	0.642071449571648	0.288439089715155	0.637342886806995	1.64436277734348	1.93016223903611	0.759084624117959	0.282183742678285	0.363871213173826	0.0286629769717367	0.129075800915778	0.373911311430152	0.797883252561824	0.46126624426217	0.0745033958170489	0.557856560734743	1.49630065103181	0.286837701554101	1.97410752446276	1.65693673156372	0.755754597560109	0.514471210406379	0.339954268303735	0.087950110790514	0.993756111524564	0.0144525016047329	0.272539588819555	0.518230644486962	1.4035363249881	0.632443511255223	0.0233917762761067	1.62948028567834	0.872393618372981
TCGA-VQ-AA6A-01A	TCGA-VQ-AA6A	0	1184	2.33888846649516	1.68465459406633	1.98434451118857	2.29308190140797	1.90076342603957	2.53353619300836	2.11057947577797	2.772869936151	2.78180487613748	2.61052560465539	2.31049307646365	2.17368346731202	2.08024095988344	1.07740405038987	2.48803406082836	1.58896155445368	1.71533432256421	2.52219464585018	2.53892498241549	1.42421480082871	0.767787982565844	1.1578461019787	0.202581353436514	0.998289728211038	1.4409457933338	1.91023392790907	0.789670692356049	0.706320397355064	2.00377475763266	2.391760038833	1.44247288727224	2.61266910302075	2.57989492389082	1.56404052924247	0.997078951231913	0.835064225072975	1.87353043760582	1.4041037000275	1.50686622989345	1.04696212194541	1.06859053207162	3.10345696502046	2.69982683412868	1.29291923573876	3.60268776929269	3.4831770478675
TCGA-VQ-AA6D-01A	TCGA-VQ-AA6D	0	521	2.44045417384037	2.43003392676609	2.14494550683578	2.27458405605672	2.51755048921085	2.33860334047577	2.48214065861819	2.71260810437774	2.63186397670309	2.87350402011418	2.23734609447739	2.09481726582691	2.60564372177017	0.932481085144759	1.60001994065104	1.27619582180092	0.909810150379253	1.80292107865917	2.38580264772143	1.33555025474524	0.546700454724281	0.0618378678423862	0.12589744098657	0.856640412273193	0.784359876055089	1.51721314614855	0.734615323808782	0.651708637900506	1.81592831583113	2.17203254371952	1.48590425039699	3.0163117793517	2.67313362041878	1.15552735365117	0.839575355640651	1.68427317326841	2.04900286886944	0.927395576429592	0.239898643565095	1.79026691479776	1.15423673478659	1.36251422304806	1.86033890649101	0.492780585309474	1.61929915664634	0.214157667657686
TCGA-VQ-AA6F-01A	TCGA-VQ-AA6F	0	1646	2.42888984806002	1.84656184872181	1.98514022623752	2.07348466013649	2.07948644222677	2.13955273701657	1.96809805894831	2.39270310985336	2.51669379084933	2.542941242469	2.63316760793182	2.51463885119424	2.88950264653315	1.27874006454534	2.19585207973976	1.65193704659746	1.80178170523415	2.52113941598622	2.58364268503118	1.79366981665469	0.446519684198233	1.80524215858488	0.703009501796125	1.25522077581488	1.55599704474961	2.0879461574317	1.2973103656677	0.897149106413159	2.10927996146739	2.26831660870568	1.77992676265716	1.03537991727825	2.47163306541161	1.99398102487292	1.32612184044957	2.49831989366645	2.41157240477461	2.84504595876282	1.05059170282646	1.23098707654983	1.14191894474503	2.02488515483278	2.28377555750428	3.08952114942367	2.64492772808065	2.18761362865706
TCGA-VQ-AA6J-01A	TCGA-VQ-AA6J	0	838	2.49150805002296	2.07927632455876	2.41750652903119	2.4548419013776	2.34041867038466	2.72635411221028	2.61513648952651	2.52982285305202	2.80641252487369	3.05709272014617	2.44693739253077	2.2819367279423	2.39583657382027	1.03213092823111	2.18204620978613	1.38370247274526	1.6170873525958	2.46137638929626	2.55248840468598	1.88170857459861	0.607999952569483	1.46054180680714	0.471166454297635	1.1182209431058	1.47955708888949	1.70446855337717	1.40864791315616	0.667690596607934	1.85547487196041	2.3180516310076	1.66745951325401	2.10733894323144	2.5153836711781	1.98467513416524	1.11628720698288	1.39935875551486	2.06801975577652	1.70600278165252	0.824801538991243	1.28237078054635	1.54126389736034	2.41822279531294	1.68333545196229	0.815734552471505	2.79295146776798	2.51727215079095
TCGA-ZA-A8F6-01A	TCGA-ZA-A8F6	0	525	1.81840555471508	1.3325922587156	1.54025626585808	1.98156495387871	1.53477208030971	1.77812057019688	1.78751091407938	2.05660943269885	2.17981164193245	1.99747078741068	3.11962651203465	3.0684887256223	3.19671622674476	2.41466210244043	2.25576600325962	2.91885523485411	2.86742507576584	2.99147908819004	3.28396383460506	3.38014952274341	2.74064767495444	2.47051335960756	2.51377568932952	2.76997835094082	2.90240925209615	3.40571548984453	2.69338836899785	2.59003009935532	3.51192994223142	3.28418004400032	3.31418998904982	3.09803474826705	3.43414486279736	2.80173027998168	2.35576469778113	2.56275393954696	3.58833924722648	1.36052290794682	2.62192077348349	2.91908300599572	3.05638999222047	2.58839025617397	1.75986702125205	1.61572055003299	0.315217302869776	1.42888003701756
[truncated: 11 more columns]
